# Supplementary material for: Ethyl 2-amino-4-(4-methyl-1,3-thia­zol-5-yl)-5-oxo-4H,5H-pyrano[3,2-c]chromene-3-carboxyl­ate
Source: Acta Crystallogr Sect E Struct Rep Online. 2013 Aug 10;69(Pt 9):o1411–2. doi: 10.1107/S1600536813021703 (PMC3884413; doi:10.1107/S1600536813021703)
Supplement: Supplementary file 1 [file e-69-o1411-sup1.cif]

##############################################################################
#                                                                            #
# This CIF contains the data in a paper accepted for publication in          #
# Acta Crystallographica Section E. It conforms to the requirements of       #
# Notes for Authors for Acta Crystallographica Section E, and has been       #
# peer reviewed under the auspices of the IUCr Commission on Journals.       #
#                                                                            #
# Full details of the Crystallographic Information File format               #
# are given in the paper "The Crystallographic Information File (CIF):       #
# a New Standard Archive File for Crystallography" by S. R. Hall, F. H.      #
# Allen and I. D. Brown [Acta Cryst. (1991), A47, 655-685].                  #
#                                                                            #
# The current version of the core CIF dictionary is obtainable from          #
# ftp://ftp.iucr.org/pub/cif_core.dic.                                       #
#                                                                            #
# Software is freely available for graphical display of the structure(s)     #
# in this CIF. For information consult the CIF software page                 #
# http://www.iucr.org/resources/cif/software.                                #
#                                                                            #
# This file may be used for bona fide research purposes within the           #
# scientific community so long as proper attribution is given to the journal # 
# article from which it was obtained.                                        #
#                                                                            #
##############################################################################
data_global
_audit_creation_method     'SHELXL-97'
_journal_data_validation_number     ?
_journal_date_recd_electronic     2013-07-20
_journal_date_accepted     2013-08-03
_journal_name_full     'Acta Crystallographica, Section E'
_journal_year     2013
_journal_volume     69
_journal_issue      9
_journal_page_first     o1411
_journal_page_last     o1412
_journal_paper_category     QO
_journal_paper_doi     10.1107/S1600536813021703
_journal_coeditor_code     BX2447
_publ_contact_author_name     'R.Joel Karunakaran'
_publ_contact_author_address
;
Department of Chemistry,
Madras Christian College,
Tambaram, Chennai 600 059,
Tamil Nadu, India
;
_publ_contact_author_email     rjkmcc@yahoo.com
_publ_contact_author_fax     '  '
_publ_contact_author_phone     '+91-44-22390675 '
_publ_section_title
;\
Ethyl
2-amino-4-(4-methyl-1,3-thiazol-5-yl)-5-oxo-4<i>H</i>,5<i>H</i>-pyrano[3,2-\
<i>c</i>]chromene-3-carboxylate
;
loop_
    _publ_author_name
    _publ_author_footnote
    _publ_author_address
    'Karthikeyan, V.' .
;
Department of Chemistry,
Madras Christian College,
Tambaram, Chennai 600 059,
Tamil Nadu,
India
;
    'Ramkumar, V.' .
;
Department of Chemistry
IIT Madras, Chennai 600 036
Tamil Nadu,
India
;
    'Karunakaran, R. Joel' .
;
Department of Chemistry,
Madras Christian College,
Tambaram, Chennai 600 059,
Tamil Nadu,
India
;
_publ_section_synopsis     .
data_I
_audit_creation_method     SHELXL-2013
_chemical_name_systematic
;\
Ethyl 2-amino-4-(4-methyl-1,3-thiazol-5-yl)-5-oxo-4<i>H</i>,5<i>H</i>-\
pyrano[3,2-<i>c</i>]chromene-3-carboxylate
;
_chemical_name_common     ?
_chemical_formula_moiety     'C19 H16 N2 O5 S'
_chemical_formula_sum     'C19 H16 N2 O5 S'
_chemical_formula_iupac     'C19 H16 N2 O5 S'
_chemical_formula_weight     384.41
_chemical_melting_point     ?
_shelx_space_group_comment
;
The symmetry employed for this shelxl refinement is uniquely defined
by the following loop, which should always be used as a source of
symmetry information in preference to the above space-group names.
They are only intended as comments.
;
_space_group_crystal_system     monoclinic
_space_group_name_H-M_alt     'P 21/n'
_space_group_name_Hall     '-P 2yn'
loop_
    _space_group_symop_operation_xyz
    'x, y, z'
    '-x+1/2, y+1/2, -z+1/2'
    '-x, -y, -z'
    'x-1/2, -y-1/2, z-1/2'
_cell_length_a     15.6232(10)
_cell_length_b     15.0696(9)
_cell_length_c     15.9063(11)
_cell_angle_alpha     90
_cell_angle_beta     98.873(2)
_cell_angle_gamma     90
_cell_volume     3700.1(4)
_cell_formula_units_Z     8
_cell_measurement_reflns_used     3286
_cell_measurement_theta_min     2.40
_cell_measurement_theta_max     21.41
_cell_measurement_temperature     298(2)
_exptl_crystal_description     Rectangular
_exptl_crystal_colour     yellow
_exptl_crystal_size_max     0.350
_exptl_crystal_size_mid     0.250
_exptl_crystal_size_min     0.150
_exptl_crystal_density_diffrn     1.380
_exptl_crystal_density_meas     ?
_exptl_crystal_density_method     ?
_exptl_crystal_F_000     1600
_exptl_absorpt_coefficient_mu     0.208
_exptl_absorpt_correction_type     multi-scan
_exptl_absorpt_process_details     '(SADABS; Bruker, 2004)'
_shelx_estimated_absorpt_T_min     0.931
_shelx_estimated_absorpt_T_max     0.969
_exptl_absorpt_correction_T_min     0.9307
_exptl_absorpt_correction_T_max     0.9695
_exptl_special_details     ?
_diffrn_ambient_temperature     298(2)
_diffrn_radiation_type     MoK\a
_diffrn_radiation_wavelength     0.71073
_diffrn_measurement_device_type     'Bruker APEXII CCD area-detector'
_diffrn_measurement_method     'phi and omega scans'
_diffrn_detector_area_resol_mean     ?
_diffrn_reflns_number     18921
_diffrn_reflns_av_R_equivalents     0.0419
_diffrn_reflns_theta_min     1.872
_diffrn_reflns_theta_max     25.000
_diffrn_reflns_theta_full     25.000
_diffrn_measured_fraction_theta_max     0.941
_diffrn_measured_fraction_theta_full     0.941
_diffrn_reflns_limit_h_min     -13
_diffrn_reflns_limit_h_max     18
_diffrn_reflns_limit_k_min     -16
_diffrn_reflns_limit_k_max     14
_diffrn_reflns_limit_l_min     -18
_diffrn_reflns_limit_l_max     18
_refine_special_details     ?
_reflns_number_total     6130
_reflns_number_gt     3527
_reflns_threshold_expression     I>2\s(I)
_refine_ls_structure_factor_coef     Fsqd
_refine_ls_matrix_type     full
_refine_ls_R_factor_all     0.1058
_refine_ls_R_factor_gt     0.0481
_refine_ls_wR_factor_gt     0.1137
_refine_ls_wR_factor_ref     0.1445
_refine_ls_goodness_of_fit_ref     1.033
_refine_ls_restrained_S_all     1.033
_refine_ls_number_reflns     6130
_refine_ls_number_parameters     491
_refine_ls_number_restraints     0
_refine_ls_hydrogen_treatment     constr
_refine_ls_weighting_scheme     calc
_refine_ls_weighting_details
;
 w=1/[\s^2^(Fo^2^)+(0.0714P)^2^]
 where P=(Fo^2^+2Fc^2^)/3
;
_atom_sites_solution_hydrogens     geom
_atom_sites_solution_primary     ?
_atom_sites_solution_secondary     ?
_refine_ls_shift/su_max     0.003
_refine_ls_shift/su_mean     0.000
_refine_diff_density_max     0.200
_refine_diff_density_min     -0.287
_refine_ls_extinction_method     none
_refine_ls_extinction_coef     .
loop_
    _atom_type_symbol
    _atom_type_description
    _atom_type_scat_dispersion_real
    _atom_type_scat_dispersion_imag
    _atom_type_scat_source
    'C' 'C' 0.0033 0.0016
                         'International Tables Vol C Tables 4.2.6.8 and 6.1.1.4'
    'H' 'H' 0.0000 0.0000
                         'International Tables Vol C Tables 4.2.6.8 and 6.1.1.4'
    'N' 'N' 0.0061 0.0033
                         'International Tables Vol C Tables 4.2.6.8 and 6.1.1.4'
    'O' 'O' 0.0106 0.0060
                         'International Tables Vol C Tables 4.2.6.8 and 6.1.1.4'
    'S' 'S' 0.1246 0.1234
                         'International Tables Vol C Tables 4.2.6.8 and 6.1.1.4'
_computing_data_collection     'APEX2 (Bruker, 2004)'
_computing_cell_refinement     'SAINT-Plus (Bruker, 2004)'
_computing_data_reduction     'SAINT-Plus (Bruker, 2004)'
_computing_structure_solution     'SHELXS97 (Sheldrick, 2008)'
_computing_structure_refinement     'SHELXL97 (Sheldrick, 2008)'
_computing_molecular_graphics     'ORTEP-3 for Windows (Farrugia, 2012)'
_computing_publication_material     'SHELXL97 (Sheldrick, 2008)'
loop_
    _atom_site_type_symbol
    _atom_site_label
    _atom_site_fract_x
    _atom_site_fract_y
    _atom_site_fract_z
    _atom_site_U_iso_or_equiv
    _atom_site_adp_type
    _atom_site_calc_flag
    _atom_site_occupancy
    _atom_site_disorder_assembly
    _atom_site_disorder_group
    C C1 0.3585(2) 0.4642(2) 0.70875(18) 0.0433(8) Uani d 1 . .
    H H1 0.3209 0.4686 0.7485 0.052 Uiso calc 1 . .
    C C2 0.3845(2) 0.5395(2) 0.67213(19) 0.0500(9) Uani d 1 . .
    H H2 0.3639 0.5946 0.6862 0.060 Uiso calc 1 . .
    C C3 0.4417(2) 0.5334(2) 0.61380(19) 0.0510(9) Uani d 1 . .
    H H3 0.4599 0.5847 0.5894 0.061 Uiso calc 1 . .
    C C4 0.4715(2) 0.4524(2) 0.59173(18) 0.0483(9) Uani d 1 . .
    H H4 0.5098 0.4484 0.5526 0.058 Uiso calc 1 . .
    C C5 0.44379(18) 0.3771(2) 0.62839(17) 0.0360(7) Uani d 1 . .
    C C6 0.38746(18) 0.38107(19) 0.68747(16) 0.0332(7) Uani d 1 . .
    C C7 0.45393(19) 0.2176(2) 0.63881(17) 0.0380(7) Uani d 1 . .
    C C8 0.39486(18) 0.22000(19) 0.69980(16) 0.0334(7) Uani d 1 . .
    C C9 0.36581(18) 0.2982(2) 0.72308(16) 0.0343(7) Uani d 1 . .
    C C10 0.37038(19) 0.13370(18) 0.73763(17) 0.0357(7) Uani d 1 . .
    H H10 0.4235 0.0987 0.7523 0.043 Uiso calc 1 . .
    C C11 0.33538(19) 0.15276(19) 0.81953(17) 0.0357(7) Uani d 1 . .
    C C12 0.30737(19) 0.2347(2) 0.83743(17) 0.0374(7) Uani d 1 . .
    C C13 0.30880(19) 0.08051(18) 0.67326(17) 0.0359(7) Uani d 1 . .
    C C14 0.3214(2) -0.0002(2) 0.63837(19) 0.0453(8) Uani d 1 . .
    C C15 0.1869(3) 0.0224(2) 0.5769(2) 0.0572(10) Uani d 1 . .
    H H15 0.1343 0.0116 0.5422 0.069 Uiso calc 1 . .
    C C16 0.3354(2) 0.0848(2) 0.88338(19) 0.0449(8) Uani d 1 . .
    C C17 0.3666(4) -0.0665(3) 0.9178(2) 0.1105(19) Uani d 1 . .
    H H17A 0.4128 -0.0588 0.9656 0.133 Uiso calc 1 . .
    H H17B 0.3120 -0.0676 0.9397 0.133 Uiso calc 1 . .
    C C18 0.3781(3) -0.1472(3) 0.8767(3) 0.1049(16) Uani d 1 . .
    H H18A 0.3376 -0.1507 0.8248 0.157 Uiso calc 1 . .
    H H18B 0.3684 -0.1957 0.9132 0.157 Uiso calc 1 . .
    H H18C 0.4361 -0.1503 0.8639 0.157 Uiso calc 1 . .
    C C19 0.4028(3) -0.0539(2) 0.6518(2) 0.0752(12) Uani d 1 . .
    H H19A 0.4459 -0.0238 0.6912 0.113 Uiso calc 1 . .
    H H19B 0.4235 -0.0613 0.5985 0.113 Uiso calc 1 . .
    H H19C 0.3912 -0.1110 0.6743 0.113 Uiso calc 1 . .
    C C1A 0.3840(2) 0.7211(2) 0.20315(18) 0.0483(9) Uani d 1 . .
    H H1A 0.3506 0.7324 0.2456 0.058 Uiso calc 1 . .
    C C2A 0.4120(2) 0.7901(2) 0.1583(2) 0.0562(9) Uani d 1 . .
    H H2A 0.3975 0.8481 0.1703 0.067 Uiso calc 1 . .
    C C3A 0.4616(2) 0.7739(3) 0.0952(2) 0.0599(10) Uani d 1 . .
    H H3A 0.4804 0.8212 0.0653 0.072 Uiso calc 1 . .
    C C4A 0.4834(2) 0.6890(3) 0.07611(19) 0.0579(10) Uani d 1 . .
    H H4A 0.5165 0.6783 0.0333 0.069 Uiso calc 1 . .
    C C5A 0.4555(2) 0.6196(2) 0.12157(18) 0.0450(8) Uani d 1 . .
    C C6A 0.40567(19) 0.6337(2) 0.18521(17) 0.0395(8) Uani d 1 . .
    C C7A 0.4552(2) 0.4608(2) 0.14276(19) 0.0480(9) Uani d 1 . .
    C C8A 0.40041(19) 0.4741(2) 0.20780(17) 0.0392(8) Uani d 1 . .
    C C9A 0.37984(19) 0.5566(2) 0.22772(17) 0.0392(8) Uani d 1 . .
    C C10A 0.3687(2) 0.39270(19) 0.24977(18) 0.0415(8) Uani d 1 . .
    H H10A 0.4182 0.3532 0.2665 0.050 Uiso calc 1 . .
    C C11A 0.33376(19) 0.4208(2) 0.32967(17) 0.0382(8) Uani d 1 . .
    C C12A 0.3164(2) 0.5074(2) 0.34506(18) 0.0413(8) Uani d 1 . .
    C C13A 0.30238(19) 0.34343(19) 0.18653(18) 0.0394(8) Uani d 1 . .
    C C14A 0.1765(2) 0.2990(2) 0.08913(18) 0.0489(9) Uani d 1 . .
    H H14A 0.1233 0.2933 0.0542 0.059 Uiso calc 1 . .
    C C15A 0.3095(2) 0.2642(2) 0.14837(19) 0.0449(8) Uani d 1 . .
    C C16A 0.3177(2) 0.3561(2) 0.3915(2) 0.0472(8) Uani d 1 . .
    C C17A 0.3257(3) 0.2039(2) 0.4303(2) 0.0780(13) Uani d 1 . .
    H H17C 0.2641 0.1987 0.4319 0.094 Uiso calc 1 . .
    H H17D 0.3546 0.2182 0.4871 0.094 Uiso calc 1 . .
    C C18A 0.3591(4) 0.1201(3) 0.4024(3) 0.132(2) Uani d 1 . .
    H H18D 0.3315 0.1071 0.3455 0.198 Uiso calc 1 . .
    H H18E 0.3471 0.0733 0.4399 0.198 Uiso calc 1 . .
    H H18F 0.4205 0.1248 0.4034 0.198 Uiso calc 1 . .
    C C19A 0.3861(2) 0.2038(2) 0.1600(2) 0.0764(12) Uani d 1 . .
    H H20X 0.4044 0.1934 0.1059 0.115 Uiso calc 1 . .
    H H19X 0.3706 0.1484 0.1834 0.115 Uiso calc 1 . .
    H H21X 0.4325 0.2307 0.1981 0.115 Uiso calc 1 . .
    N N1 0.27345(17) 0.26186(17) 0.90444(15) 0.0552(8) Uani d 1 . .
    H H1B 0.2668 0.2250 0.9442 0.066 Uiso calc 1 . .
    H H1C 0.2581 0.3164 0.9082 0.066 Uiso calc 1 . .
    N N2 0.2506(2) -0.03345(19) 0.58422(16) 0.0541(7) Uani d 1 . .
    N N1A 0.28373(18) 0.54145(17) 0.40989(15) 0.0577(8) Uani d 1 . .
    H H1A1 0.2706 0.5073 0.4493 0.069 Uiso calc 1 . .
    H H1A2 0.2756 0.5978 0.4126 0.069 Uiso calc 1 . .
    N N2A 0.23690(18) 0.23858(17) 0.09262(15) 0.0473(7) Uani d 1 . .
    O O1 0.47619(13) 0.29715(14) 0.60465(11) 0.0430(5) Uani d 1 . .
    O O2 0.48555(14) 0.15115(14) 0.61402(13) 0.0505(6) Uani d 1 . .
    O O3 0.31266(13) 0.30626(12) 0.78376(12) 0.0434(5) Uani d 1 . .
    O O4 0.31017(17) 0.09227(14) 0.95117(14) 0.0642(7) Uani d 1 . .
    O O5 0.36704(17) 0.00778(15) 0.85867(13) 0.0666(7) Uani d 1 . .
    O O1A 0.47929(14) 0.53504(16) 0.10116(12) 0.0537(6) Uani d 1 . .
    O O2A 0.48122(15) 0.39022(17) 0.12158(15) 0.0656(7) Uani d 1 . .
    O O3A 0.33117(14) 0.57478(12) 0.29067(12) 0.0453(6) Uani d 1 . .
    O O4A 0.28704(17) 0.36983(14) 0.45668(14) 0.0619(7) Uani d 1 . .
    O O5A 0.34104(15) 0.27344(14) 0.37173(13) 0.0590(6) Uani d 1 . .
    S S1 0.20650(6) 0.11782(6) 0.63551(5) 0.0507(3) Uani d 1 . .
    S S1A 0.20197(5) 0.38856(5) 0.15289(5) 0.0484(3) Uani d 1 . .
loop_
    _atom_site_aniso_label
    _atom_site_aniso_U_11
    _atom_site_aniso_U_22
    _atom_site_aniso_U_33
    _atom_site_aniso_U_12
    _atom_site_aniso_U_13
    _atom_site_aniso_U_23
    C1 0.049(2) 0.042(2) 0.0415(18) -0.0003(16) 0.0142(15) 0.0060(16)
    C2 0.060(2) 0.037(2) 0.053(2) -0.0018(17) 0.0116(18) 0.0078(16)
    C3 0.064(2) 0.044(2) 0.0453(19) -0.0088(18) 0.0071(17) 0.0127(16)
    C4 0.057(2) 0.054(2) 0.0367(18) -0.0094(19) 0.0154(16) 0.0099(16)
    C5 0.0385(18) 0.038(2) 0.0321(16) -0.0052(15) 0.0058(14) 0.0017(14)
    C6 0.0364(17) 0.0336(19) 0.0297(15) -0.0022(15) 0.0054(13) 0.0035(13)
    C7 0.0371(18) 0.042(2) 0.0356(17) -0.0046(16) 0.0073(14) -0.0029(15)
    C8 0.0348(18) 0.0332(19) 0.0331(16) -0.0007(14) 0.0086(14) -0.0013(13)
    C9 0.0341(18) 0.042(2) 0.0287(15) -0.0054(15) 0.0091(13) 0.0040(14)
    C10 0.0395(18) 0.0319(18) 0.0375(16) -0.0021(14) 0.0117(14) 0.0029(13)
    C11 0.0462(19) 0.0272(19) 0.0343(16) -0.0032(15) 0.0087(14) 0.0055(13)
    C12 0.0440(19) 0.036(2) 0.0338(16) -0.0011(15) 0.0126(14) 0.0060(14)
    C13 0.0435(19) 0.0272(18) 0.0389(17) -0.0025(14) 0.0122(14) 0.0020(13)
    C14 0.054(2) 0.040(2) 0.0455(19) -0.0012(17) 0.0175(17) -0.0026(15)
    C15 0.064(3) 0.059(3) 0.047(2) -0.018(2) 0.0033(18) -0.0006(17)
    C16 0.062(2) 0.033(2) 0.0415(19) -0.0010(17) 0.0118(17) -0.0003(16)
    C17 0.229(6) 0.041(3) 0.066(3) 0.024(3) 0.037(3) 0.024(2)
    C18 0.152(5) 0.048(3) 0.103(3) 0.003(3) -0.018(3) 0.014(2)
    C19 0.078(3) 0.054(3) 0.097(3) 0.011(2) 0.024(2) -0.020(2)
    C1A 0.055(2) 0.048(2) 0.0406(18) -0.0030(18) 0.0042(16) 0.0028(16)
    C2A 0.060(2) 0.052(2) 0.053(2) -0.0077(19) -0.0011(19) 0.0086(18)
    C3A 0.066(3) 0.064(3) 0.045(2) -0.020(2) -0.0038(19) 0.0170(19)
    C4A 0.059(2) 0.080(3) 0.0356(18) -0.016(2) 0.0104(16) 0.0028(19)
    C5A 0.044(2) 0.055(2) 0.0348(17) -0.0073(18) 0.0022(15) -0.0017(16)
    C6A 0.0421(19) 0.047(2) 0.0291(16) -0.0042(16) 0.0041(14) 0.0013(14)
    C7A 0.045(2) 0.057(3) 0.0427(19) -0.0045(19) 0.0114(16) -0.0123(18)
    C8A 0.0362(19) 0.044(2) 0.0379(17) -0.0043(15) 0.0094(14) -0.0087(15)
    C9A 0.0403(19) 0.045(2) 0.0329(17) -0.0008(16) 0.0064(14) -0.0064(15)
    C10A 0.0434(19) 0.038(2) 0.0440(18) 0.0058(16) 0.0110(15) -0.0054(15)
    C11A 0.045(2) 0.031(2) 0.0392(17) -0.0036(15) 0.0090(15) -0.0037(14)
    C12A 0.048(2) 0.041(2) 0.0375(18) -0.0030(16) 0.0149(15) 0.0013(15)
    C13A 0.042(2) 0.0343(19) 0.0441(18) 0.0028(15) 0.0128(15) -0.0048(15)
    C14A 0.052(2) 0.053(2) 0.0424(19) -0.0091(19) 0.0088(16) -0.0053(16)
    C15A 0.047(2) 0.039(2) 0.0494(19) 0.0021(17) 0.0112(17) -0.0092(16)
    C16A 0.056(2) 0.037(2) 0.048(2) -0.0064(17) 0.0073(17) -0.0043(16)
    C17A 0.114(4) 0.051(3) 0.060(2) -0.009(2) -0.014(2) 0.015(2)
    C18A 0.224(7) 0.041(3) 0.134(4) 0.026(3) 0.038(4) 0.008(3)
    C19A 0.070(3) 0.059(3) 0.097(3) 0.019(2) 0.002(2) -0.029(2)
    N1 0.088(2) 0.0408(17) 0.0458(16) 0.0083(15) 0.0388(16) 0.0078(13)
    N2 0.066(2) 0.0483(19) 0.0489(17) -0.0119(17) 0.0105(15) -0.0081(14)
    N1A 0.090(2) 0.0409(17) 0.0509(17) 0.0079(15) 0.0370(16) 0.0016(13)
    N2A 0.0552(19) 0.0448(18) 0.0449(16) -0.0033(15) 0.0168(14) -0.0096(13)
    O1 0.0501(14) 0.0427(14) 0.0400(12) -0.0067(11) 0.0194(10) 0.0034(10)
    O2 0.0545(15) 0.0446(15) 0.0574(14) 0.0001(12) 0.0247(12) -0.0051(11)
    O3 0.0574(14) 0.0333(12) 0.0454(12) 0.0046(10) 0.0272(11) 0.0093(10)
    O4 0.110(2) 0.0454(14) 0.0434(13) -0.0031(14) 0.0307(14) 0.0088(11)
    O5 0.114(2) 0.0379(15) 0.0519(14) 0.0119(14) 0.0255(14) 0.0121(11)
    O1A 0.0576(15) 0.0633(17) 0.0442(13) -0.0056(13) 0.0208(11) -0.0059(12)
    O2A 0.0713(18) 0.0610(17) 0.0717(16) 0.0015(14) 0.0345(14) -0.0232(13)
    O3A 0.0601(15) 0.0358(13) 0.0453(12) 0.0057(11) 0.0251(11) 0.0003(10)
    O4A 0.0930(19) 0.0478(15) 0.0487(14) -0.0059(13) 0.0231(13) 0.0018(11)
    O5A 0.0852(19) 0.0352(15) 0.0562(14) 0.0033(13) 0.0094(13) 0.0022(11)
    S1 0.0503(6) 0.0434(6) 0.0562(5) -0.0018(4) 0.0015(4) 0.0026(4)
    S1A 0.0482(5) 0.0384(5) 0.0594(5) 0.0043(4) 0.0107(4) -0.0031(4)
_geom_special_details
;
All e.s.d.'s (except the e.s.d. in the dihedral angle between two l.s. planes)
are estimated using the full covariance matrix. The cell e.s.d.'s are taken
into account individually in the estimation of e.s.d.'s in distances, angles
and torsion angles; correlations between e.s.d.'s in cell parameters are only
used when they are defined by crystal symmetry. An approximate (isotropic)
treatment of cell e.s.d.'s is used for estimating e.s.d.'s involving l.s.
planes.
;
loop_
    _geom_bond_atom_site_label_1
    _geom_bond_atom_site_label_2
    _geom_bond_site_symmetry_2
    _geom_bond_distance
    _geom_bond_publ_flag
    C1 C2 . 1.365(4) ?
    C1 C6 . 1.392(4) ?
    C1 H1 . 0.9300 ?
    C2 C3 . 1.387(4) ?
    C2 H2 . 0.9300 ?
    C3 C4 . 1.372(4) ?
    C3 H3 . 0.9300 ?
    C4 C5 . 1.375(4) ?
    C4 H4 . 0.9300 ?
    C5 O1 . 1.382(3) ?
    C5 C6 . 1.384(4) ?
    C6 C9 . 1.433(4) ?
    C7 O2 . 1.209(3) ?
    C7 O1 . 1.383(3) ?
    C7 C8 . 1.439(4) ?
    C8 C9 . 1.336(4) ?
    C8 C10 . 1.507(4) ?
    C9 O3 . 1.372(3) ?
    C10 C11 . 1.516(4) ?
    C10 C13 . 1.521(4) ?
    C10 H10 . 0.9800 ?
    C11 C12 . 1.355(4) ?
    C11 C16 . 1.442(4) ?
    C12 N1 . 1.326(3) ?
    C12 O3 . 1.385(3) ?
    C13 C14 . 1.364(4) ?
    C13 S1 . 1.713(3) ?
    C14 N2 . 1.387(4) ?
    C14 C19 . 1.494(5) ?
    C15 N2 . 1.294(4) ?
    C15 S1 . 1.715(3) ?
    C15 H15 . 0.9300 ?
    C16 O4 . 1.209(3) ?
    C16 O5 . 1.344(4) ?
    C17 C18 . 1.406(5) ?
    C17 O5 . 1.463(4) ?
    C17 H17A . 0.9700 ?
    C17 H17B . 0.9700 ?
    C18 H18A . 0.9600 ?
    C18 H18B . 0.9600 ?
    C18 H18C . 0.9600 ?
    C19 H19A . 0.9600 ?
    C19 H19B . 0.9600 ?
    C19 H19C . 0.9600 ?
    C1A C2A . 1.371(4) ?
    C1A C6A . 1.401(4) ?
    C1A H1A . 0.9300 ?
    C2A C3A . 1.380(4) ?
    C2A H2A . 0.9300 ?
    C3A C4A . 1.370(5) ?
    C3A H3A . 0.9300 ?
    C4A C5A . 1.380(4) ?
    C4A H4A . 0.9300 ?
    C5A O1A . 1.380(4) ?
    C5A C6A . 1.385(4) ?
    C6A C9A . 1.433(4) ?
    C7A O2A . 1.205(4) ?
    C7A O1A . 1.381(4) ?
    C7A C8A . 1.455(4) ?
    C8A C9A . 1.335(4) ?
    C8A C10A . 1.516(4) ?
    C9A O3A . 1.375(3) ?
    C10A C11A . 1.518(4) ?
    C10A C13A . 1.521(4) ?
    C10A H10A . 0.9800 ?
    C11A C12A . 1.363(4) ?
    C11A C16A . 1.434(4) ?
    C12A N1A . 1.323(3) ?
    C12A O3A . 1.376(3) ?
    C13A C15A . 1.352(4) ?
    C13A S1A . 1.718(3) ?
    C14A N2A . 1.305(4) ?
    C14A S1A . 1.699(3) ?
    C14A H14A . 0.9300 ?
    C15A N2A . 1.382(4) ?
    C15A C19A . 1.492(4) ?
    C16A O4A . 1.225(3) ?
    C16A O5A . 1.349(4) ?
    C17A O5A . 1.446(4) ?
    C17A C18A . 1.461(5) ?
    C17A H17C . 0.9700 ?
    C17A H17D . 0.9700 ?
    C18A H18D . 0.9600 ?
    C18A H18E . 0.9600 ?
    C18A H18F . 0.9600 ?
    C19A H20X . 0.9600 ?
    C19A H19X . 0.9600 ?
    C19A H21X . 0.9600 ?
    N1 H1B . 0.8600 ?
    N1 H1C . 0.8600 ?
    N1A H1A1 . 0.8600 ?
    N1A H1A2 . 0.8600 ?
loop_
    _geom_angle_atom_site_label_1
    _geom_angle_atom_site_label_2
    _geom_angle_atom_site_label_3
    _geom_angle_site_symmetry_1
    _geom_angle_site_symmetry_3
    _geom_angle
    _geom_angle_publ_flag
    C2 C1 C6 . . 121.0(3) ?
    C2 C1 H1 . . 119.5 ?
    C6 C1 H1 . . 119.5 ?
    C1 C2 C3 . . 119.7(3) ?
    C1 C2 H2 . . 120.2 ?
    C3 C2 H2 . . 120.2 ?
    C4 C3 C2 . . 120.6(3) ?
    C4 C3 H3 . . 119.7 ?
    C2 C3 H3 . . 119.7 ?
    C3 C4 C5 . . 118.9(3) ?
    C3 C4 H4 . . 120.5 ?
    C5 C4 H4 . . 120.5 ?
    C4 C5 O1 . . 116.8(3) ?
    C4 C5 C6 . . 121.8(3) ?
    O1 C5 C6 . . 121.4(3) ?
    C5 C6 C1 . . 117.9(3) ?
    C5 C6 C9 . . 116.4(3) ?
    C1 C6 C9 . . 125.7(3) ?
    O2 C7 O1 . . 116.7(3) ?
    O2 C7 C8 . . 125.3(3) ?
    O1 C7 C8 . . 118.0(3) ?
    C9 C8 C7 . . 119.3(3) ?
    C9 C8 C10 . . 122.2(2) ?
    C7 C8 C10 . . 118.4(3) ?
    C8 C9 O3 . . 122.8(2) ?
    C8 C9 C6 . . 123.2(2) ?
    O3 C9 C6 . . 114.0(2) ?
    C8 C10 C11 . . 109.1(2) ?
    C8 C10 C13 . . 111.1(2) ?
    C11 C10 C13 . . 113.8(2) ?
    C8 C10 H10 . . 107.5 ?
    C11 C10 H10 . . 107.5 ?
    C13 C10 H10 . . 107.5 ?
    C12 C11 C16 . . 117.6(3) ?
    C12 C11 C10 . . 121.6(2) ?
    C16 C11 C10 . . 120.7(3) ?
    N1 C12 C11 . . 129.2(3) ?
    N1 C12 O3 . . 108.9(3) ?
    C11 C12 O3 . . 121.9(2) ?
    C14 C13 C10 . . 128.9(3) ?
    C14 C13 S1 . . 109.6(2) ?
    C10 C13 S1 . . 121.5(2) ?
    C13 C14 N2 . . 115.1(3) ?
    C13 C14 C19 . . 126.7(3) ?
    N2 C14 C19 . . 118.2(3) ?
    N2 C15 S1 . . 115.2(3) ?
    N2 C15 H15 . . 122.4 ?
    S1 C15 H15 . . 122.4 ?
    O4 C16 O5 . . 121.7(3) ?
    O4 C16 C11 . . 126.7(3) ?
    O5 C16 C11 . . 111.5(3) ?
    C18 C17 O5 . . 110.4(3) ?
    C18 C17 H17A . . 109.6 ?
    O5 C17 H17A . . 109.6 ?
    C18 C17 H17B . . 109.6 ?
    O5 C17 H17B . . 109.6 ?
    H17A C17 H17B . . 108.1 ?
    C17 C18 H18A . . 109.5 ?
    C17 C18 H18B . . 109.5 ?
    H18A C18 H18B . . 109.5 ?
    C17 C18 H18C . . 109.5 ?
    H18A C18 H18C . . 109.5 ?
    H18B C18 H18C . . 109.5 ?
    C14 C19 H19A . . 109.5 ?
    C14 C19 H19B . . 109.5 ?
    H19A C19 H19B . . 109.5 ?
    C14 C19 H19C . . 109.5 ?
    H19A C19 H19C . . 109.5 ?
    H19B C19 H19C . . 109.5 ?
    C2A C1A C6A . . 120.0(3) ?
    C2A C1A H1A . . 120.0 ?
    C6A C1A H1A . . 120.0 ?
    C1A C2A C3A . . 120.2(3) ?
    C1A C2A H2A . . 119.9 ?
    C3A C2A H2A . . 119.9 ?
    C4A C3A C2A . . 121.0(3) ?
    C4A C3A H3A . . 119.5 ?
    C2A C3A H3A . . 119.5 ?
    C3A C4A C5A . . 118.8(3) ?
    C3A C4A H4A . . 120.6 ?
    C5A C4A H4A . . 120.6 ?
    O1A C5A C4A . . 117.2(3) ?
    O1A C5A C6A . . 121.1(3) ?
    C4A C5A C6A . . 121.7(3) ?
    C5A C6A C1A . . 118.3(3) ?
    C5A C6A C9A . . 116.8(3) ?
    C1A C6A C9A . . 124.9(3) ?
    O2A C7A O1A . . 116.9(3) ?
    O2A C7A C8A . . 125.5(3) ?
    O1A C7A C8A . . 117.6(3) ?
    C9A C8A C7A . . 119.1(3) ?
    C9A C8A C10A . . 122.8(3) ?
    C7A C8A C10A . . 118.1(3) ?
    C8A C9A O3A . . 122.6(3) ?
    C8A C9A C6A . . 123.2(3) ?
    O3A C9A C6A . . 114.2(3) ?
    C8A C10A C11A . . 109.1(2) ?
    C8A C10A C13A . . 109.8(2) ?
    C11A C10A C13A . . 113.2(2) ?
    C8A C10A H10A . . 108.2 ?
    C11A C10A H10A . . 108.2 ?
    C13A C10A H10A . . 108.2 ?
    C12A C11A C16A . . 117.8(3) ?
    C12A C11A C10A . . 121.6(3) ?
    C16A C11A C10A . . 120.5(3) ?
    N1A C12A C11A . . 128.5(3) ?
    N1A C12A O3A . . 109.0(3) ?
    C11A C12A O3A . . 122.4(2) ?
    C15A C13A C10A . . 129.3(3) ?
    C15A C13A S1A . . 110.1(2) ?
    C10A C13A S1A . . 120.6(2) ?
    N2A C14A S1A . . 115.3(3) ?
    N2A C14A H14A . . 122.3 ?
    S1A C14A H14A . . 122.3 ?
    C13A C15A N2A . . 114.7(3) ?
    C13A C15A C19A . . 127.1(3) ?
    N2A C15A C19A . . 118.2(3) ?
    O4A C16A O5A . . 120.5(3) ?
    O4A C16A C11A . . 126.8(3) ?
    O5A C16A C11A . . 112.7(3) ?
    O5A C17A C18A . . 109.2(3) ?
    O5A C17A H17C . . 109.8 ?
    C18A C17A H17C . . 109.8 ?
    O5A C17A H17D . . 109.8 ?
    C18A C17A H17D . . 109.8 ?
    H17C C17A H17D . . 108.3 ?
    C17A C18A H18D . . 109.5 ?
    C17A C18A H18E . . 109.5 ?
    H18D C18A H18E . . 109.5 ?
    C17A C18A H18F . . 109.5 ?
    H18D C18A H18F . . 109.5 ?
    H18E C18A H18F . . 109.5 ?
    C15A C19A H20X . . 109.5 ?
    C15A C19A H19X . . 109.5 ?
    H20X C19A H19X . . 109.5 ?
    C15A C19A H21X . . 109.5 ?
    H20X C19A H21X . . 109.5 ?
    H19X C19A H21X . . 109.5 ?
    C12 N1 H1B . . 120.0 ?
    C12 N1 H1C . . 120.0 ?
    H1B N1 H1C . . 120.0 ?
    C15 N2 C14 . . 110.4(3) ?
    C12A N1A H1A1 . . 120.0 ?
    C12A N1A H1A2 . . 120.0 ?
    H1A1 N1A H1A2 . . 120.0 ?
    C14A N2A C15A . . 110.4(3) ?
    C5 O1 C7 . . 121.6(2) ?
    C9 O3 C12 . . 117.7(2) ?
    C16 O5 C17 . . 115.7(3) ?
    C5A O1A C7A . . 122.1(2) ?
    C9A O3A C12A . . 118.4(2) ?
    C16A O5A C17A . . 116.2(3) ?
    C13 S1 C15 . . 89.65(17) ?
    C14A S1A C13A . . 89.39(16) ?
loop_
    _geom_torsion_atom_site_label_1
    _geom_torsion_atom_site_label_2
    _geom_torsion_atom_site_label_3
    _geom_torsion_atom_site_label_4
    _geom_torsion_site_symmetry_1
    _geom_torsion_site_symmetry_2
    _geom_torsion_site_symmetry_3
    _geom_torsion_site_symmetry_4
    _geom_torsion
    _geom_torsion_publ_flag
    C6 C1 C2 C3 . . . . -1.0(5) ?
    C1 C2 C3 C4 . . . . 0.8(5) ?
    C2 C3 C4 C5 . . . . 0.0(5) ?
    C3 C4 C5 O1 . . . . -179.5(3) ?
    C3 C4 C5 C6 . . . . -0.7(5) ?
    C4 C5 C6 C1 . . . . 0.5(4) ?
    O1 C5 C6 C1 . . . . 179.3(2) ?
    C4 C5 C6 C9 . . . . -178.0(3) ?
    O1 C5 C6 C9 . . . . 0.8(4) ?
    C2 C1 C6 C5 . . . . 0.3(5) ?
    C2 C1 C6 C9 . . . . 178.7(3) ?
    O2 C7 C8 C9 . . . . 178.7(3) ?
    O1 C7 C8 C9 . . . . -2.0(4) ?
    O2 C7 C8 C10 . . . . 0.9(5) ?
    O1 C7 C8 C10 . . . . -179.8(2) ?
    C7 C8 C9 O3 . . . . -176.8(2) ?
    C10 C8 C9 O3 . . . . 0.9(4) ?
    C7 C8 C9 C6 . . . . 2.9(4) ?
    C10 C8 C9 C6 . . . . -179.4(3) ?
    C5 C6 C9 C8 . . . . -2.3(4) ?
    C1 C6 C9 C8 . . . . 179.4(3) ?
    C5 C6 C9 O3 . . . . 177.5(2) ?
    C1 C6 C9 O3 . . . . -0.9(4) ?
    C9 C8 C10 C11 . . . . -17.5(4) ?
    C7 C8 C10 C11 . . . . 160.3(3) ?
    C9 C8 C10 C13 . . . . 108.7(3) ?
    C7 C8 C10 C13 . . . . -73.5(3) ?
    C8 C10 C11 C12 . . . . 18.3(4) ?
    C13 C10 C11 C12 . . . . -106.3(3) ?
    C8 C10 C11 C16 . . . . -158.2(3) ?
    C13 C10 C11 C16 . . . . 77.2(3) ?
    C16 C11 C12 N1 . . . . -5.1(5) ?
    C10 C11 C12 N1 . . . . 178.3(3) ?
    C16 C11 C12 O3 . . . . 173.7(3) ?
    C10 C11 C12 O3 . . . . -2.9(4) ?
    C8 C10 C13 C14 . . . . 116.2(3) ?
    C11 C10 C13 C14 . . . . -120.3(3) ?
    C8 C10 C13 S1 . . . . -65.5(3) ?
    C11 C10 C13 S1 . . . . 58.1(3) ?
    C10 C13 C14 N2 . . . . 176.9(3) ?
    S1 C13 C14 N2 . . . . -1.6(3) ?
    C10 C13 C14 C19 . . . . -4.1(5) ?
    S1 C13 C14 C19 . . . . 177.4(3) ?
    C12 C11 C16 O4 . . . . 2.6(5) ?
    C10 C11 C16 O4 . . . . 179.2(3) ?
    C12 C11 C16 O5 . . . . -178.1(3) ?
    C10 C11 C16 O5 . . . . -1.5(4) ?
    C6A C1A C2A C3A . . . . 0.0(5) ?
    C1A C2A C3A C4A . . . . 0.2(5) ?
    C2A C3A C4A C5A . . . . -0.5(5) ?
    C3A C4A C5A O1A . . . . -179.5(3) ?
    C3A C4A C5A C6A . . . . 0.5(5) ?
    O1A C5A C6A C1A . . . . 179.7(3) ?
    C4A C5A C6A C1A . . . . -0.2(5) ?
    O1A C5A C6A C9A . . . . -0.5(4) ?
    C4A C5A C6A C9A . . . . 179.6(3) ?
    C2A C1A C6A C5A . . . . -0.1(5) ?
    C2A C1A C6A C9A . . . . -179.8(3) ?
    O2A C7A C8A C9A . . . . 176.8(3) ?
    O1A C7A C8A C9A . . . . -3.7(4) ?
    O2A C7A C8A C10A . . . . -3.5(5) ?
    O1A C7A C8A C10A . . . . 176.0(2) ?
    C7A C8A C9A O3A . . . . -177.4(3) ?
    C10A C8A C9A O3A . . . . 2.9(5) ?
    C7A C8A C9A C6A . . . . 3.1(5) ?
    C10A C8A C9A C6A . . . . -176.5(3) ?
    C5A C6A C9A C8A . . . . -1.0(5) ?
    C1A C6A C9A C8A . . . . 178.7(3) ?
    C5A C6A C9A O3A . . . . 179.5(3) ?
    C1A C6A C9A O3A . . . . -0.8(4) ?
    C9A C8A C10A C11A . . . . -15.1(4) ?
    C7A C8A C10A C11A . . . . 165.2(3) ?
    C9A C8A C10A C13A . . . . 109.5(3) ?
    C7A C8A C10A C13A . . . . -70.2(3) ?
    C8A C10A C11A C12A . . . . 14.3(4) ?
    C13A C10A C11A C12A . . . . -108.3(3) ?
    C8A C10A C11A C16A . . . . -165.9(3) ?
    C13A C10A C11A C16A . . . . 71.4(4) ?
    C16A C11A C12A N1A . . . . -1.9(5) ?
    C10A C11A C12A N1A . . . . 177.8(3) ?
    C16A C11A C12A O3A . . . . 178.7(3) ?
    C10A C11A C12A O3A . . . . -1.6(5) ?
    C8A C10A C13A C15A . . . . 109.8(3) ?
    C11A C10A C13A C15A . . . . -128.0(3) ?
    C8A C10A C13A S1A . . . . -69.4(3) ?
    C11A C10A C13A S1A . . . . 52.8(3) ?
    C10A C13A C15A N2A . . . . -179.1(3) ?
    S1A C13A C15A N2A . . . . 0.2(3) ?
    C10A C13A C15A C19A . . . . 0.6(5) ?
    S1A C13A C15A C19A . . . . 179.9(3) ?
    C12A C11A C16A O4A . . . . 2.4(5) ?
    C10A C11A C16A O4A . . . . -177.4(3) ?
    C12A C11A C16A O5A . . . . -177.0(3) ?
    C10A C11A C16A O5A . . . . 3.3(4) ?
    S1 C15 N2 C14 . . . . -1.1(3) ?
    C13 C14 N2 C15 . . . . 1.7(4) ?
    C19 C14 N2 C15 . . . . -177.3(3) ?
    S1A C14A N2A C15A . . . . -0.9(3) ?
    C13A C15A N2A C14A . . . . 0.4(4) ?
    C19A C15A N2A C14A . . . . -179.2(3) ?
    C4 C5 O1 C7 . . . . 178.8(3) ?
    C6 C5 O1 C7 . . . . -0.1(4) ?
    O2 C7 O1 C5 . . . . 180.0(3) ?
    C8 C7 O1 C5 . . . . 0.6(4) ?
    C8 C9 O3 C12 . . . . 16.9(4) ?
    C6 C9 O3 C12 . . . . -162.8(2) ?
    N1 C12 O3 C9 . . . . 163.3(2) ?
    C11 C12 O3 C9 . . . . -15.8(4) ?
    O4 C16 O5 C17 . . . . 1.7(5) ?
    C11 C16 O5 C17 . . . . -177.7(3) ?
    C18 C17 O5 C16 . . . . 163.9(4) ?
    C4A C5A O1A C7A . . . . 179.7(3) ?
    C6A C5A O1A C7A . . . . -0.2(4) ?
    O2A C7A O1A C5A . . . . -178.2(3) ?
    C8A C7A O1A C5A . . . . 2.3(4) ?
    C8A C9A O3A C12A . . . . 12.0(4) ?
    C6A C9A O3A C12A . . . . -168.6(2) ?
    N1A C12A O3A C9A . . . . 167.9(3) ?
    C11A C12A O3A C9A . . . . -12.6(4) ?
    O4A C16A O5A C17A . . . . 1.5(5) ?
    C11A C16A O5A C17A . . . . -179.1(3) ?
    C18A C17A O5A C16A . . . . -176.8(4) ?
    C14 C13 S1 C15 . . . . 0.8(2) ?
    C10 C13 S1 C15 . . . . -177.8(2) ?
    N2 C15 S1 C13 . . . . 0.2(3) ?
    N2A C14A S1A C13A . . . . 0.9(2) ?
    C15A C13A S1A C14A . . . . -0.6(2) ?
    C10A C13A S1A C14A . . . . 178.8(2) ?
loop_
    _geom_hbond_atom_site_label_D
    _geom_hbond_atom_site_label_H
    _geom_hbond_atom_site_label_A
    _geom_hbond_site_symmetry_A
    _geom_hbond_distance_DH
    _geom_hbond_distance_HA
    _geom_hbond_distance_DA
    _geom_hbond_angle_DHA
    N1 H1B O4 . 0.86 2.11 2.698(3) 125.3
    N1 H1B N2A 1_556 0.86 2.49 3.152(3) 135.0
    N1 H1C N2 2_556 0.86 2.27 3.116(4) 167.1
    N1A H1A2 N2A 2 0.86 2.13 2.988(4) 173.5
    N1A H1A1 O4A . 0.86 2.09 2.690(3) 126.4
    N1A H1A1 O4 2_556 0.86 2.52 2.936(3) 110.6
_shelx_hkl_checksum     64464
_shelx_hkl_file
;
   1   0   0    0.01    0.04
  -1   0   0    0.10    0.10
   3   0   0   -0.78    0.26
  -3   0   0   -0.30    0.27
  -4   0   0  127.21    3.56
   4   0   0  135.26    3.65
   5   0   0   -1.46    0.41
  -5   0   0   -1.53    0.34
  -6   0   0  557.40   14.20
   6   0   0  571.87   14.39
   7   0   0    0.29    0.51
  -7   0   0   -0.17    0.38
  -8   0   0   48.44    1.84
   8   0   0   48.85    2.09
  -9   0   0    0.44    0.46
   9   0   0   -0.29    0.58
  10   0   0  135.26    4.45
 -10   0   0  126.11    3.93
  11   0   0    1.61    0.78
  12   0   0   68.64    3.17
  12   0   0   68.43    3.09
  13   0   0   -0.87    0.81
  13   0   0    0.08    0.81
  14   0   0   29.38    2.26
  14   0   0   25.09    2.17
  15   0   0    0.33    0.95
  16   0   0    0.94    1.11
  17   0   0   -0.49    1.13
  18   0   0    6.47    1.66
  19   0   0    1.60    1.43
   0  -1   0    0.03    0.05
   0  -1   0   -0.07    0.07
   0   1   0   -0.03    0.03
   0   1   0   -0.10    0.10
   2   1   0  455.02   11.64
  -2  -1   0  466.75   11.62
  -3  -1   0   58.91    1.82
   3  -1   0   56.37    1.64
   3   1   0   56.53    1.84
   4   1   0  165.52    4.57
   4  -1   0  160.04    4.36
  -4   1   0  173.73    4.37
  -4  -1   0  160.43    4.50
   5   1   0   92.51    2.88
   5  -1   0   85.54    2.63
  -5  -1   0   91.17    2.79
  -5   1   0   92.04    2.49
  -6  -1   0    3.45    0.60
  -6   1   0    3.93    0.42
   6  -1   0    4.24    0.57
   6   1   0    3.66    0.67
   7   1   0    7.06    0.87
  -7   1   0    9.32    0.66
   7  -1   0    6.87    0.76
  -7  -1   0    8.82    0.81
   8  -1   0  103.15    3.36
  -8  -1   0  103.76    3.36
   8   1   0  102.62    3.58
  -8   1   0  105.67    3.00
   9   1   0    2.80    0.80
   9  -1   0    5.20    0.82
  -9  -1   0    4.19    0.74
  -9   1   0    4.86    0.55
 -10   1   0    0.35    0.44
  10  -1   0    0.30    0.65
  10   1   0   -0.31    0.68
  11  -1   0    6.45    1.06
  11   1   0    9.75    1.24
  11   1   0    8.55    1.25
  12   1   0    4.41    1.13
  12  -1   0    2.62    0.91
  12   1   0    3.42    1.04
  12  -1   0    3.28    0.96
  13   1   0    5.29    1.24
  13  -1   0    5.48    1.15
  13  -1   0    4.82    1.13
  13   1   0    3.48    1.17
  14  -1   0   -0.22    0.89
  14  -1   0   -1.07    0.81
  14   1   0    0.33    1.00
  14   1   0   -0.36    0.96
  15   1   0    2.34    1.15
  15  -1   0    1.52    1.07
  16  -1   0    1.29    1.16
  16   1   0    0.73    1.14
  17  -1   0   -1.69    0.99
  17   1   0   -1.11    1.09
  18  -1   0    1.35    1.20
  18   1   0    3.30    1.59
  19   1   0    0.08    1.42
  19  -1   0    0.53    1.25
   0   2   0    9.28    0.48
   0  -2   0    7.08    0.43
   0   2   0    5.59    0.40
   0  -2   0    9.90    0.46
  -1  -2   0    2.22    0.33
   1   2   0    2.04    0.32
   1   2   0    1.57    0.31
  -2  -2   0    0.17    0.32
   2   2   0    0.16    0.33
   3   2   0   -0.47    0.37
  -3  -2   0   -0.63    0.35
  -4  -2   0   22.53    1.17
   4   2   0   23.32    1.22
   5  -2   0   12.15    0.66
   5   2   0   13.56    1.03
  -5  -2   0   13.62    0.99
   6  -2   0   -0.56    0.38
  -6  -2   0    1.16    0.53
   6   2   0    0.18    0.57
   7  -2   0   -0.35    0.44
   7   2   0   -0.80    0.54
  -7  -2   0   -0.65    0.47
   8  -2   0    0.67    0.54
   8   2   0   -0.09    0.66
  -8  -2   0   -0.15    0.56
  -9  -2   0    0.31    0.58
   9  -2   0    0.52    0.53
   9   2   0    0.14    0.64
  10  -2   0    1.13    0.67
  10   2   0    0.78    0.78
  11   2   0    1.01    0.85
  11   2   0    1.62    0.87
  11  -2   0   -1.17    0.57
  12  -2   0   -0.08    0.69
  12   2   0   -1.08    0.83
  12   2   0   -1.16    0.77
  12  -2   0    0.66    0.74
  13  -2   0    0.50    0.82
  13  -2   0    0.19    0.80
  13   2   0    0.59    0.94
  13   2   0    0.23    0.98
  14  -2   0   -0.03    0.96
  14  -2   0    0.46    0.90
  14   2   0    1.20    1.09
  15   2   0    0.15    1.07
  15  -2   0   -0.27    0.92
  16   2   0    1.31    1.22
  16  -2   0    1.78    1.11
  17   2   0    0.06    1.23
  17  -2   0    0.90    1.19
  18  -2   0   -0.70    1.10
  18   2   0   -1.25    1.30
  19   2   0   -0.22    1.43
  19  -2   0    3.32    1.49
   0  -3   0    0.07    0.28
   0   3   0   -0.40    0.24
   0  -3   0    0.02    0.26
   0   3   0   -0.44    0.26
   1  -3   0  119.76    3.22
   1   3   0  116.35    3.34
   1  -3   0  114.85    3.23
   1   3   0  115.31    3.35
  -1  -3   0  124.43    3.37
  -1   3   0  118.99    3.30
  -1   3   0  125.70    3.35
  -2  -3   0  111.65    3.24
   2   3   0  106.50    3.23
   2   3   0  114.26    3.27
  -3  -3   0    0.22    0.42
   3   3   0    0.20    0.43
  -4  -3   0   90.83    2.88
   4   3   0   87.48    2.91
  -5  -3   0   24.05    1.35
   5   3   0   23.07    1.37
   6  -3   0   70.19    2.10
   6   3   0   75.63    2.77
  -6  -3   0   75.73    2.66
  -7  -3   0   15.17    1.21
   7  -3   0   11.87    0.77
   7   3   0   14.57    1.28
   8   3   0   73.00    2.92
  -8  -3   0   67.68    2.69
   8  -3   0   67.10    2.26
  -9  -3   0    1.80    0.72
   9  -3   0    1.95    0.56
   9   3   0    1.10    0.80
  10  -3   0    0.92    0.61
  10   3   0    0.27    0.76
  10   3   0    0.74    0.79
  11   3   0   -1.44    0.69
  11  -3   0   -0.16    0.63
  11   3   0    0.54    0.84
  12   3   0    3.97    1.20
  12  -3   0    5.16    0.93
  12  -3   0    4.35    0.97
  12   3   0    7.72    1.33
  13  -3   0    0.61    0.78
  13   3   0    0.83    0.98
  13  -3   0   -0.19    0.78
  13   3   0    0.23    1.01
  14  -3   0   11.44    1.41
  14   3   0   10.51    1.66
  14  -3   0   12.98    1.51
  15  -3   0    0.32    1.03
  15   3   0    0.33    1.07
  16  -3   0    3.78    1.26
  16   3   0    5.66    1.58
  17   3   0    0.78    1.32
  17  -3   0   -0.09    1.02
  18   3   0    2.72    1.61
  18  -3   0    3.49    1.37
  19  -3   0    3.58    1.39
  19   3   0   -1.57    1.39
   0   4   0    9.42    0.68
   0  -4   0   11.36    0.74
   0   4   0   10.27    0.70
  -1  -4   0  164.92    4.42
  -1   4   0  159.82    4.19
  -1   4   0  158.97    4.19
   1  -4   0  151.08    4.22
   1   4   0  152.61    4.35
   1   4   0  160.14    4.39
   2  -4   0    8.83    0.49
  -2  -4   0   10.62    0.86
   2  -4   0    9.25    0.52
   2   4   0    9.07    0.78
   2   4   0   11.97    0.88
   3   4   0   75.37    2.52
  -3  -4   0   70.66    2.47
   3   4   0   69.81    2.48
   4   4   0    2.14    0.60
   4   4   0    1.84    0.58
  -4  -4   0    1.74    0.58
   5   4   0   43.10    1.97
  -5  -4   0   47.07    1.97
  -6  -4   0   39.17    1.87
   6   4   0   37.60    1.91
   7   4   0  126.43    4.16
  -7  -4   0  119.44    3.96
   7   4   0  114.49    4.05
   8   4   0   28.06    1.84
   8   4   0   29.90    1.84
  -8  -4   0   28.26    1.74
   8  -4   0   27.19    1.16
   9   4   0   31.44    2.01
   9  -4   0   28.27    1.32
  -9  -4   0   30.30    1.86
   9   4   0   27.33    1.88
  10  -4   0   49.98    2.01
  10   4   0   55.00    2.77
  10   4   0   50.58    2.66
  11   4   0    0.56    0.86
  11   4   0    1.81    0.91
  11  -4   0    1.27    0.65
  12   4   0   22.25    2.06
  12   4   0   19.87    1.90
  12  -4   0   23.04    1.58
  12  -4   0   21.70    1.52
  13  -4   0    0.47    0.74
  13   4   0   -0.13    0.93
  13   4   0    2.52    1.23
  13  -4   0   -0.59    0.75
  14  -4   0   24.08    1.82
  14   4   0   23.54    2.27
  14  -4   0   24.08    1.85
  15  -4   0    1.87    0.97
  15   4   0    0.78    1.16
  16   4   0   -1.62    1.09
  16  -4   0   -0.31    0.96
  17  -4   0    2.28    1.18
  17   4   0    1.43    1.41
  18  -4   0   -2.03    1.00
  18   4   0    0.54    1.47
  19   4   0   -0.97    1.46
  19  -4   0    1.18    1.16
   0   5   0    0.12    0.34
   0   5   0   -0.64    0.35
   0  -5   0   -0.11    0.37
  -1   5   0    6.67    0.57
  -1   5   0    6.12    0.52
   1   5   0    4.93    0.59
  -1  -5   0    6.22    0.69
   1  -5   0    5.13    0.55
   1   5   0    6.07    0.69
   2  -5   0   33.26    1.23
   2   5   0   32.96    1.53
   2   5   0   34.33    1.58
   2  -5   0   33.59    1.21
  -2  -5   0   36.94    1.58
  -3  -5   0   26.84    1.45
   3   5   0   28.29    1.47
   3   5   0   28.01    1.48
  -4  -5   0   10.29    0.95
   4   5   0    9.69    0.93
   4   5   0   10.36    1.00
   5   5   0  107.91    3.69
   5   5   0  106.47    3.67
  -5  -5   0  104.26    3.57
   6   5   0    7.11    1.00
  -6  -5   0    7.28    0.96
   6   5   0    6.55    0.99
  -7  -5   0   -0.02    0.59
   7   5   0    1.36    0.73
   7   5   0    0.56    0.65
  -8  -5   0    2.14    0.85
   8   5   0    1.73    0.82
   8   5   0    3.59    0.95
   9   5   0    0.78    0.75
   9  -5   0    0.65    0.42
   9   5   0    0.21    0.80
  10   5   0    6.71    1.28
  10  -5   0    6.96    0.74
  10   5   0    6.28    1.16
  11  -5   0    3.26    0.71
  11   5   0    2.76    1.05
  11  -5   0    3.32    0.70
  11   5   0    1.94    1.06
  12  -5   0   -0.32    0.62
  12  -5   0   -0.55    0.58
  12   5   0    0.55    1.10
  12   5   0    0.77    0.96
  13  -5   0    0.20    0.71
  13   5   0   -0.18    0.95
  13   5   0    0.30    1.18
  13  -5   0   -0.44    0.68
  14   5   0    1.09    1.13
  14  -5   0    0.51    0.88
  14  -5   0    0.68    0.86
  15  -5   0    6.33    1.15
  15   5   0    3.88    1.43
  16  -5   0    2.13    1.06
  16   5   0    0.39    1.27
  17  -5   0    0.12    1.06
  17   5   0    0.66    1.40
  18  -5   0    5.97    1.47
  18   5   0    6.67    2.06
  19  -5   0    2.55    1.25
  19   5   0    0.69    1.80
   0   6   0   96.96    2.99
   0   6   0   97.70    3.02
   0  -6   0   99.33    3.10
   1  -6   0    0.35    0.42
   1   6   0    0.27    0.34
  -1  -6   0   -0.27    0.48
  -1   6   0   -0.19    0.31
   1   6   0   -0.69    0.44
  -1   6   0    0.22    0.35
  -2  -6   0  107.16    3.39
   2   6   0  101.74    3.33
   2   6   0   99.61    3.37
   2  -6   0  103.00    3.01
   3   6   0    1.17    0.62
   3  -6   0    1.71    0.37
   3   6   0    1.65    0.59
  -3  -6   0    1.48    0.63
   3  -6   0    0.52    0.35
  -4  -6   0    0.00    0.58
   4   6   0    0.35    0.62
   4   6   0    1.58    0.64
   5   6   0   -0.18    0.58
   5   6   0   -0.17    0.60
  -5  -6   0   -0.13    0.61
   6   6   0   -0.95    0.60
  -6  -6   0    0.92    0.74
   6   6   0   -0.03    0.70
  -7  -6   0    6.66    1.06
   7   6   0    6.83    1.11
   7   6   0    6.51    1.08
  -8  -6   0    9.02    1.21
   8   6   0    8.55    1.24
   8   6   0    8.96    1.31
   9   6   0    6.72    1.26
   9   6   0    6.00    1.15
  10   6   0   -0.25    0.82
  10   6   0   -0.70    0.85
  10  -6   0    0.08    0.44
  11   6   0   14.27    1.79
  11  -6   0   14.04    1.04
  11   6   0   13.70    1.68
  11  -6   0   15.09    1.06
  12  -6   0    2.89    0.72
  12   6   0    3.18    1.41
  12  -6   0    3.65    0.77
  12   6   0    3.24    1.19
  13   6   0    2.36    1.19
  13  -6   0    1.56    0.74
  13  -6   0    1.21    0.76
  13   6   0    2.40    1.47
  14  -6   0    0.08    0.77
  14   6   0   -1.74    0.95
  14  -6   0   -0.90    0.77
  15   6   0    7.83    1.74
  15  -6   0   10.53    1.29
  16   6   0   -0.66    1.21
  16  -6   0   -0.90    0.91
  17  -6   0    0.84    1.00
  17   6   0   -1.09    1.31
  18   6   0   -0.08    1.59
  18  -6   0   -1.91    1.01
  19  -6   0    1.86    1.18
   0   7   0   -0.11    0.43
   0   7   0   -0.64    0.34
   0  -7   0   -0.19    0.46
   1  -7   0    0.47    0.47
  -1   7   0   -0.25    0.31
  -1  -7   0    0.24    0.51
  -1   7   0   -0.40    0.35
   1   7   0   -0.03    0.47
   1   7   0    0.25    0.27
   2   7   0   23.05    1.37
   2   7   0   23.83    1.45
   2  -7   0   23.98    1.19
  -2  -7   0   23.73    1.43
   3   7   0    0.52    0.54
   3   7   0    0.61    0.62
   3  -7   0    0.82    0.42
  -3  -7   0    0.15    0.62
  -4  -7   0    6.62    1.00
   4   7   0    9.77    1.09
   4  -7   0    7.98    0.65
   4   7   0    8.62    1.03
   5   7   0   -0.35    0.62
  -5  -7   0    0.69    0.71
   5   7   0   -0.02    0.67
  -6  -7   0   31.99    1.91
   6   7   0   32.45    1.97
   6   7   0   29.64    2.01
  -7  -7   0  217.48    6.62
   7   7   0  213.62    6.76
   7   7   0  204.15    6.66
   8   7   0    6.83    1.24
   8   7   0    7.09    1.15
  -8  -7   0    6.19    1.15
   9   7   0    1.27    0.92
   9   7   0   -0.44    0.69
  10   7   0    2.37    1.16
  10   7   0    0.40    0.90
  11   7   0    9.38    1.51
  11   7   0   10.84    1.75
  12  -7   0   -0.05    0.55
  12   7   0   -0.28    1.23
  12   7   0   -1.57    0.75
  12  -7   0   -0.48    0.54
  13   7   0    6.93    1.53
  13  -7   0    9.48    0.99
  13  -7   0    8.16    0.95
  14  -7   0    1.52    0.82
  14  -7   0    2.34    0.80
  14   7   0    1.57    1.26
  15   7   0   -0.84    1.19
  15  -7   0    0.94    0.79
  16   7   0    2.57    1.56
  16  -7   0    3.49    1.05
  17   7   0    0.72    1.62
  17  -7   0    0.28    0.90
  18  -7   0    2.82    1.20
  18   7   0    6.36    2.26
   0   8   0  182.95    5.27
   0  -8   0  186.70    5.45
   0   8   0  183.93    5.27
  -1  -8   0    6.16    0.86
   1   8   0    5.78    0.81
  -1   8   0    5.21    0.59
   1  -8   0    5.36    0.76
  -1   8   0    5.23    0.62
   2  -8   0  121.01    3.72
   2   8   0  121.18    4.00
  -2  -8   0  123.04    4.07
   2   8   0  120.35    4.02
   3   8   0    6.65    0.92
   3   8   0    7.73    1.02
  -3  -8   0    6.98    1.01
   3  -8   0    5.57    0.69
  -4  -8   0   18.24    1.49
   4   8   0   18.00    1.42
   4  -8   0   14.33    0.94
   4   8   0   17.84    1.52
   5   8   0    0.51    0.66
   5   8   0    1.19    0.82
   5  -8   0   -0.05    0.37
  -5  -8   0    0.38    0.70
   6   8   0   12.48    1.41
   6   8   0    8.02    1.18
  -6  -8   0    9.01    1.25
   7   8   0   10.03    1.42
   7   8   0   13.17    1.44
  -7  -8   0   11.56    1.36
  -8  -8   0   10.05    1.40
   8   8   0   14.00    1.53
   8   8   0   16.30    1.72
   9   8   0    3.57    1.09
  10   8   0   16.64    1.82
  11   8   0    0.78    1.03
  12   8   0   20.92    2.16
  13  -8   0    0.49    0.62
  13   8   0   -0.88    0.98
  14  -8   0    4.84    0.86
  14   8   0    4.22    1.52
  15   8   0    4.15    1.61
  15  -8   0    5.47    0.92
  16   8   0   -0.65    1.31
  16  -8   0    0.18    0.82
  17  -8   0    2.52    0.96
  17   8   0    0.95    1.70
  18   8   0   -0.42    1.72
  18  -8   0   -1.57    0.82
   0   9   0    0.09    0.43
   0  -9   0   -0.62    0.54
   0   9   0    0.53    0.52
  -1   9   0   -0.15    0.42
  -1  -9   0    1.31    0.70
   1   9   0    0.09    0.58
  -1   9   0    0.47    0.39
   1   9   0    0.21    0.38
   1  -9   0    0.76    0.56
   2   9   0    1.70    0.61
  -2  -9   0    0.46    0.68
   2  -9   0    1.44    0.60
   2   9   0    1.47    0.72
   3   9   0    6.65    0.97
   3  -9   0    4.85    0.73
   3   9   0    6.36    1.05
  -3  -9   0    6.30    1.03
   4   9   0    0.41    0.63
  -4  -9   0    0.82    0.78
   4  -9   0    1.16    0.54
  -5  -9   0   -0.16    0.74
   5  -9   0   -0.42    0.46
   5   9   0    0.03    0.69
   6  -9   0    8.57    0.76
   6   9   0    8.40    1.24
  -6  -9   0    9.85    1.37
  -7  -9   0    0.95    0.90
   7   9   0    1.03    0.88
   8   9   0   -0.08    0.85
   9   9   0    3.93    1.17
  10   9   0   -0.90    0.80
  11   9   0    0.43    0.98
  12   9   0   -0.22    1.05
  13   9   0    3.76    1.48
  14   9   0    1.13    1.38
  15   9   0    0.06    1.38
  16   9   0   -0.15    1.46
  16  -9   0   -0.12    0.71
  17  -9   0   -0.91    0.71
  17   9   0   -0.50    1.59
  18   9   0   -0.86    1.74
  18  -9   0    0.49    0.79
   0  10   0   19.72    1.29
   0 -10   0   19.62    1.49
   1 -10   0    1.32    0.71
  -1 -10   0    1.50    0.78
  -1  10   0    2.17    0.57
  -1  10   0    1.40    0.48
   1  10   0    1.07    0.60
   2  10   0   11.87    1.16
   2 -10   0   10.31    1.05
  -2 -10   0    8.85    1.22
   3 -10   0    4.97    0.82
   3  10   0    3.17    0.84
  -3 -10   0    2.39    0.93
   4 -10   0    3.35    0.74
   4  10   0    3.45    0.93
  -4 -10   0    4.43    1.05
   5  10   0    0.69    0.76
  -5 -10   0    0.30    0.85
   5 -10   0    1.03    0.59
   6  10   0   27.45    2.03
   6 -10   0   23.72    1.28
  -6 -10   0   25.11    2.08
   7  10   0    6.52    1.25
  -7 -10   0    5.92    1.31
   8  10   0   14.33    1.68
   9  10   0   -0.21    0.90
  10  10   0    4.08    1.27
  11  10   0    2.99    1.26
  12  10   0    1.39    1.28
  13  10   0   -0.45    1.15
  14  10   0   -1.38    1.16
  15  10   0   -0.62    1.41
  16  10   0    0.91    1.63
  17  10   0   -0.43    1.75
   0 -11   0    0.16    0.74
   0  11   0   -0.01    0.52
   1  11   0    9.61    1.10
   1 -11   0   11.05    1.22
  -1 -11   0   11.85    1.40
  -1  11   0   12.05    0.99
   2  11   0    0.96    0.50
   2 -11   0    3.52    0.89
  -2 -11   0    1.53    0.96
  -3 -11   0   34.41    2.26
   3 -11   0   31.70    1.82
   3  11   0   34.08    2.08
   4  11   0   79.32    3.41
  -4 -11   0   76.50    3.49
   4 -11   0   75.27    2.89
  -5 -11   0   14.58    1.69
   5  11   0   13.91    1.57
   5 -11   0   12.74    1.17
  -6 -11   0  136.15    5.13
   6 -11   0  129.48    4.06
   6  11   0  129.94    5.05
   7 -11   0    8.71    0.88
  -7 -11   0    9.54    1.61
   7  11   0    7.55    1.47
   8  11   0   14.38    1.77
   9  11   0    1.62    1.06
  10  11   0    9.66    1.69
  11  11   0   -0.11    1.11
  12  11   0    4.50    1.56
  13  11   0    0.78    1.37
  14  11   0   -0.01    1.42
  15  11   0    0.03    1.50
  16  11   0    3.81    1.94
  17  11   0    0.56    1.80
   0  12   0  165.45    5.16
   0 -12   0  168.14    5.65
  -1  12   0    0.94    0.56
  -1 -12   0    0.23    0.99
   1  12   0    1.30    0.80
   1 -12   0    0.39    0.93
  -2 -12   0   16.64    1.77
   2 -12   0   17.31    1.54
   3  12   0    2.82    0.95
   3 -12   0    1.30    0.90
  -3 -12   0    2.66    1.24
   4  12   0   -1.18    0.78
  -4 -12   0   -0.27    1.04
   4 -12   0    0.36    0.81
   5 -12   0   -0.20    0.72
   5  12   0    0.02    0.88
  -5 -12   0    0.24    1.10
   6  12   0   23.75    2.17
   6 -12   0   21.29    1.52
  -6 -12   0   19.71    2.17
   7 -12   0    4.57    0.84
   7  12   0    3.96    1.34
   8  12   0   -1.08    1.01
   8 -12   0    0.76    0.63
   9  12   0   -0.54    1.06
  10  12   0    1.07    1.28
  11  12   0    0.72    1.29
  12  12   0   23.02    2.59
  13  12   0    0.78    1.41
  14  12   0   -2.26    1.30
  15  12   0   -3.16    1.40
  16  12   0   -0.09    1.89
   0  13   0   -0.83    0.71
   0 -13   0    0.25    1.18
  -1 -13   0   65.22    3.42
   1 -13   0   69.43    3.29
   1  13   0   63.98    2.92
  -1  13   0   63.48    2.42
  -2 -13   0    0.37    1.43
   2 -13   0    1.86    1.17
   2  13   0    0.42    1.02
  -3 -13   0    8.29    1.72
   3 -13   0    8.82    1.40
   3  13   0    9.32    1.48
  -4 -13   0   -0.49    1.35
   4 -13   0   -0.44    1.02
   4  13   0   -0.30    1.03
   5  13   0    0.45    1.02
  -5 -13   0    0.27    1.29
   5 -13   0    0.05    0.90
  -6 -13   0    3.82    1.57
   6 -13   0    4.24    1.01
   6  13   0    7.51    1.51
   7 -13   0    1.36    0.79
   7  13   0    2.14    1.26
   8  13   0    4.74    1.51
   8 -13   0    2.98    0.82
   9  13   0    1.55    1.32
  10  13   0    2.98    1.46
  11  13   0    4.19    1.62
  12  13   0   -1.03    1.30
  13  13   0    2.62    1.70
   0  14   0   -0.30    0.69
  -1  14   0    4.32    0.71
  19   0  -1   -1.72    1.15
  18   0  -1   -1.66    1.10
  17   0  -1   -0.11    1.18
  16   0  -1   -1.12    1.03
  15   0  -1   -0.08    1.03
  14   0  -1    2.31    1.04
  14   0  -1    0.19    1.04
  13   0  -1   13.35    1.55
  13   0  -1   16.42    1.64
  12   0  -1   -0.36    0.78
  12   0  -1    0.00    0.80
  11   0  -1    0.01    0.69
  11   0  -1    0.71    0.74
  10   0  -1   -1.33    0.66
  10   0  -1    0.13    0.78
 -10   0   1   -0.77    0.50
  -9   0   1   44.87    1.77
   9   0  -1   40.06    2.01
   9   0  -1   42.57    2.03
  -8   0   1   -1.07    0.38
   8   0  -1    0.13    0.55
   8   0  -1   -0.88    0.44
  -7   0   1    0.35    0.39
   7   0  -1    0.79    0.51
   7   0  -1    0.77    0.48
  -6   0   1   -0.66    0.37
   6   0  -1   -1.87    0.45
   6   0  -1    0.03    0.44
   5   0  -1   27.42    1.25
  -5   0   1   27.37    1.16
   5   0  -1   27.05    1.25
   4   0  -1   -0.77    0.34
   4   0  -1   -0.44    0.35
  -4   0   1   -0.29    0.31
   3   0  -1   64.12    1.89
  -3   0   1   63.95    1.86
   3   0  -1   60.85    1.92
   2   0  -1   -1.32    0.23
   2   0  -1   -1.28    0.20
  -2   0   1   -1.75    0.07
  -2   0   1   -1.42    0.21
   0   0  -1   -1.08    0.10
   0   0   1   -1.15    0.04
   0   0  -1   -1.16    0.03
   1   0   1    0.03    0.12
  -1   0  -1    0.01    0.16
  -2   0  -1  -11.29    0.34
   2   0   1  -11.99    0.31
  -3   0  -1   16.16    0.77
   3   0   1   17.52    0.81
   4   0   1   -1.62    0.36
  -4   0  -1   -1.08    0.35
   5   0   1    3.60    0.66
  -5   0  -1    4.75    0.60
  -6   0  -1   -0.22    0.38
   6   0   1   -0.23    0.44
   7   0   1   11.67    1.02
  -7   0  -1   10.65    0.87
   8   0   1   -1.29    0.50
  -8   0  -1   -0.85    0.39
  -9   0  -1   -0.44    0.44
   9   0   1    0.29    0.64
  10   0   1   -0.71    0.62
 -10   0  -1   -0.68    0.49
  11   0   1    0.33    0.73
  12   0   1    0.82    0.87
  13   0   1    3.16    1.05
  14   0   1   -1.64    0.77
  15   0   1    0.59    0.92
  16   0   1   -0.01    1.01
  17   0   1    2.94    1.36
  18   0   1   -1.41    1.11
  19   0   1    1.43    1.38
  19   1  -1   -0.57    1.32
  19  -1  -1    0.64    1.35
  18  -1  -1    7.06    1.65
  18   1  -1    8.02    1.82
  17  -1  -1    0.27    1.20
  17   1  -1   -0.16    1.18
  16  -1  -1    8.12    1.60
  16   1  -1    8.46    1.67
  15  -1  -1    1.42    1.03
  15   1  -1    0.78    1.09
  14   1  -1   13.36    1.74
  14   1  -1   13.84    1.77
  14  -1  -1   16.04    1.69
  14  -1  -1   15.19    1.67
  13   1  -1    1.88    1.03
  13  -1  -1    3.45    1.04
  13   1  -1    3.23    1.13
  13  -1  -1    5.20    1.12
  12  -1  -1   10.31    1.29
  12   1  -1   11.94    1.47
  12   1  -1   14.20    1.54
  12  -1  -1   12.54    1.38
  11   1  -1    6.21    1.10
  11  -1  -1    7.05    1.01
  11   1  -1    6.87    1.14
  11  -1  -1    5.01    0.96
  10   1  -1   41.13    2.22
 -10   1   1   39.69    1.58
  10   1  -1   40.12    2.17
  10  -1  -1   42.49    2.05
  10  -1  -1   40.90    2.03
   9   1  -1   35.67    1.94
   9   1  -1   38.19    1.99
   9  -1  -1   37.98    1.82
  -9   1   1   37.39    1.46
   9  -1  -1   37.46    1.83
  -9  -1   1   36.71    1.75
  -8  -1   1   46.73    1.91
   8  -1  -1   43.50    1.87
   8  -1  -1   46.38    1.90
   8   1  -1   41.48    2.03
  -8   1   1   41.61    1.56
   8   1  -1   42.46    2.01
   7   1  -1   25.66    1.44
  -7  -1   1   24.57    1.29
  -7   1   1   23.18    1.03
   7  -1  -1   23.10    1.27
   7   1  -1   23.94    1.40
   7  -1  -1   22.77    1.23
   6   1  -1   13.94    1.07
   6  -1  -1   13.42    0.93
   6   1  -1   15.93    1.11
   6  -1  -1   14.32    0.91
  -6  -1   1   15.18    1.00
  -6   1   1   13.66    0.75
  -5  -1   1   18.20    1.05
   5   1  -1   20.85    1.16
  -5   1   1   20.35    0.84
   5  -1  -1   19.85    0.99
   5  -1  -1   18.61    0.96
   5   1  -1   19.62    1.15
  -4  -1   1  197.29    5.13
   4  -1  -1  190.87    4.99
  -4   1   1  187.11    4.90
   4  -1  -1  185.12    5.01
   4   1  -1  189.45    5.17
   4   1  -1  186.95    5.19
  -3   1   1  385.82    9.83
   3   1  -1  387.76    9.83
  -3  -1   1  383.61    9.76
   3  -1  -1  367.50    9.77
   3  -1  -1  388.00    9.80
   3   1  -1  388.95    9.82
  -3  -1   1  389.15    9.83
   2   1  -1  316.44    7.99
   2  -1  -1  293.01    8.07
   2  -1  -1  329.33    8.19
  -2  -1   1  324.67    8.04
   2   1  -1  301.51    7.99
  -2   1   1  307.01    8.22
  -2  -1   1  311.99    7.95
   1  -1  -1  410.22   10.66
   1   1  -1  402.04   10.35
  -1  -1   1  411.25   10.34
   0   1  -1    0.67    0.16
   0  -1  -1    0.85    0.18
   0  -1   1    0.71    0.15
   1  -1   1  327.79    9.63
  -1  -1  -1  336.78    8.48
   2  -1   1  482.60   13.81
   2   1   1  518.26   12.74
  -2  -1  -1  510.89   12.69
  -3   1  -1  299.89    8.40
   3   1   1  308.79    7.94
   3  -1   1  297.05    7.91
  -3  -1  -1  318.43    7.91
  -4  -1  -1  117.22    3.30
   4   1   1  112.25    3.32
   4  -1   1  107.96    3.09
  -4   1  -1  110.37    3.01
   5   1   1    0.30    0.48
  -5  -1  -1   -0.02    0.46
  -5   1  -1    0.45    0.30
   5  -1   1    0.15    0.38
  -6   1  -1   12.40    0.69
  -6  -1  -1   12.95    0.97
   6   1   1   11.69    1.02
   6  -1   1   12.06    0.89
   7   1   1   31.01    1.63
  -7   1  -1   29.09    1.13
  -7  -1  -1   30.03    1.44
   7  -1   1   29.72    1.43
   8   1   1   35.40    1.86
  -8  -1  -1   32.10    1.65
  -8   1  -1   34.66    1.32
   8  -1   1   35.50    1.70
   9  -1   1    8.84    1.00
  -9   1  -1    8.01    0.67
  -9  -1  -1    8.79    0.96
   9   1   1    6.09    1.02
 -10   1  -1    7.67    0.69
  10  -1   1    8.73    1.09
  10   1   1    5.52    1.07
  11  -1   1    5.66    1.07
  11   1   1    5.41    1.11
  12   1   1    2.05    0.97
  12  -1   1    1.89    0.89
  13  -1   1    3.49    1.06
  13   1   1    3.90    1.19
  14   1   1    7.72    1.46
  14  -1   1    9.93    1.46
  15   1   1    3.06    1.27
  15  -1   1    3.46    1.21
  16  -1   1    4.26    1.34
  16   1   1    3.06    1.39
  17   1   1   -0.60    1.20
  17  -1   1    1.17    1.26
  18  -1   1   -0.76    1.09
  18   1   1   -0.16    1.35
  19  -1   1   -0.86    1.16
  19   1   1   -2.06    1.28
  19  -2  -1   -1.79    1.16
  19   2  -1    1.72    1.58
  18  -2  -1   -0.33    1.18
  18   2  -1   -0.97    1.20
  17   2  -1    0.68    1.29
  17  -2  -1   -0.63    1.03
  16  -2  -1    0.30    1.00
  16   2  -1    2.21    1.31
  15   2  -1    1.53    1.20
  15  -2  -1    0.35    0.94
  14   2  -1   20.35    2.08
  14  -2  -1   23.95    1.97
  14  -2  -1   21.23    1.86
  14   2  -1   23.97    2.25
  13  -2  -1    1.09    0.84
  13  -2  -1    0.27    0.81
  13   2  -1   -0.34    0.96
  13   2  -1    0.00    0.94
  12  -2  -1   24.69    1.71
  12  -2  -1   22.11    1.65
  12   2  -1   23.48    2.02
  12   2  -1   22.66    1.96
  11   2  -1   13.53    1.46
  11  -2  -1   14.95    1.27
  11  -2  -1   14.90    1.30
  11   2  -1   17.25    1.59
  10   2  -1   45.92    2.37
  10  -2  -1   43.33    2.00
  10   2  -1   42.36    2.31
  10  -2  -1   42.95    2.01
  -9  -2   1    5.50    0.84
   9  -2  -1    2.91    0.70
   9   2  -1    5.23    0.93
   9   2  -1    3.72    0.86
   9  -2  -1    3.82    0.73
   8   2  -1   24.97    1.56
   8  -2  -1   23.33    1.27
  -8  -2   1   22.66    1.41
   8   2  -1   22.91    1.57
   8  -2  -1   23.23    1.25
   7  -2  -1    9.36    0.79
  -7  -2   1    8.61    0.88
   7   2  -1   10.39    1.01
   7   2  -1    9.59    0.99
   7  -2  -1    9.20    0.80
   6  -2  -1    0.62    0.36
   6   2  -1    0.08    0.51
   6  -2  -1    0.83    0.39
   6   2  -1   -0.21    0.46
  -6  -2   1    0.41    0.46
   5  -2  -1   14.89    0.78
   5  -2  -1   16.79    0.79
   5   2  -1   16.19    1.10
   5   2  -1   15.81    1.10
  -5  -2   1   15.05    1.02
  -4  -2   1  492.01   12.33
   4   2  -1  493.21   12.41
   4   2  -1  494.98   12.41
   4  -2  -1  468.96   12.26
   4  -2  -1  469.32   12.25
  -3  -2   1   30.36    1.23
   3   2  -1   27.71    1.27
  -3  -2   1   27.71    1.27
   3   2  -1   29.32    1.26
   3  -2  -1   26.23    0.93
   2   2  -1  715.58   17.80
   2  -2  -1  660.56   18.36
  -2  -2   1  736.37   17.77
   2   2  -1  729.15   17.81
  -2  -2   1  717.17   17.82
   1   2  -1   76.17    2.42
  -1  -2   1   89.64    2.50
   1   2  -1   88.23    2.48
   1  -2  -1   87.15    2.39
  -1   2   1   86.25    2.39
  -1  -2   1   90.32    2.46
   0  -2  -1  176.92    4.63
   0  -2   1  178.28    4.65
   0  -2   1  172.39    4.61
   0   2  -1  177.09    4.63
  -1  -2  -1   46.25    1.51
   1  -2   1   45.54    1.40
   1   2   1   48.77    1.53
   1  -2   1   44.47    1.39
  -2  -2  -1   30.09    1.20
   2   2   1   32.72    1.26
   3   2   1   12.94    0.87
  -3  -2  -1   13.38    0.89
   4   2   1    9.32    0.82
  -4  -2  -1    8.61    0.78
   5  -2   1   22.18    0.91
   5   2   1   23.71    1.31
  -5  -2  -1   23.36    1.29
  -6  -2  -1  335.91    9.10
   6   2   1  348.45    9.26
   6  -2   1  344.24    8.83
   7  -2   1  114.70    3.43
  -7  -2  -1  113.25    3.69
   7   2   1  122.07    3.90
   8   2   1  133.17    4.40
  -8  -2  -1  129.05    4.16
   8  -2   1  135.01    4.00
   9  -2   1    3.15    0.69
  -9  -2  -1    2.16    0.74
   9   2   1    2.42    0.82
  10   2   1   32.78    2.06
  10  -2   1   33.71    1.81
  11  -2   1    3.70    0.90
  11   2   1    2.44    0.92
  12  -2   1    1.74    0.86
  12   2   1    1.19    0.93
  13   2   1    0.80    0.99
  13  -2   1    1.67    0.92
  14   2   1    0.63    1.05
  14  -2   1   -0.61    0.83
  15   2   1    0.47    1.03
  15  -2   1   -0.72    0.89
  16  -2   1    0.16    1.01
  16   2   1    0.84    1.21
  17   2   1   -0.35    1.25
  17  -2   1    0.69    1.06
  18   2   1    4.36    1.78
  18  -2   1    3.92    1.42
  19   2   1   -0.36    1.48
  19  -2   1   -0.18    1.20
  19   3  -1   -1.41    1.40
  19  -3  -1   -1.18    1.12
  18  -3  -1    0.17    1.17
  18   3  -1   -0.69    1.36
  17  -3  -1    0.54    1.08
  17   3  -1    0.48    1.23
  16   3  -1    1.32    1.19
  16  -3  -1   -0.66    0.90
  15  -3  -1    1.89    1.03
  15   3  -1   -0.18    1.05
  14  -3  -1   -0.14    0.86
  14  -3  -1   -0.54    0.85
  14   3  -1   -1.18    1.00
  13   3  -1    1.44    1.13
  13  -3  -1    1.19    0.84
  13   3  -1   -0.11    0.96
  13  -3  -1    1.00    0.80
  12  -3  -1   -0.26    0.67
  12   3  -1   -0.42    0.82
  12   3  -1    0.18    0.93
  12  -3  -1   -0.09    0.69
  11  -3  -1    5.72    0.85
  11   3  -1    7.27    1.25
  11  -3  -1    6.17    0.90
  11   3  -1    7.23    1.22
  10   3  -1    5.48    1.08
  10  -3  -1    4.89    0.79
  10   3  -1    5.76    1.07
  10  -3  -1    5.84    0.84
   9   3  -1   27.27    1.83
   9  -3  -1   27.73    1.40
  -9  -3   1   27.64    1.74
   9  -3  -1   26.19    1.40
   9   3  -1   31.29    1.91
   8  -3  -1   23.84    1.21
   8  -3  -1   24.28    1.24
  -8  -3   1   25.07    1.57
   8   3  -1   23.27    1.64
   8   3  -1   22.92    1.66
   7  -3  -1   -0.25    0.37
  -7  -3   1    0.04    0.55
   7  -3  -1    0.38    0.39
   7   3  -1    0.43    0.57
   7   3  -1    0.35    0.60
   6   3  -1   71.70    2.74
  -6  -3   1   77.58    2.69
   6  -3  -1   76.25    2.19
   6  -3  -1   69.90    2.20
   6   3  -1   73.44    2.76
  -5  -3   1   21.34    1.25
   5   3  -1   22.98    1.35
   5  -3  -1   21.97    0.83
   5  -3  -1   19.08    0.84
   5   3  -1   21.87    1.31
   4   3  -1    7.65    0.80
  -4  -3   1    6.59    0.74
   4   3  -1    8.85    0.84
   3   3  -1  142.59    4.10
  -3  -3   1  136.51    4.00
  -3  -3   1  139.60    4.07
   3   3  -1  139.74    4.05
   2   3  -1   47.17    1.74
   2   3  -1   49.14    1.78
  -2  -3   1   49.35    1.75
   2  -3  -1   50.60    1.48
  -2  -3   1   50.39    1.80
  -1  -3   1    6.27    0.57
   1   3  -1    6.65    0.57
   1  -3  -1    7.00    0.51
  -1  -3   1    4.78    0.52
  -1   3   1    7.61    0.50
   0   3  -1   29.64    1.11
   0  -3  -1   33.95    1.21
   0  -3   1   32.09    1.15
   0   3  -1   32.00    1.12
   0  -3   1   30.87    1.13
   1   3   1  131.28    3.67
   1  -3   1  132.00    3.52
  -1  -3  -1  137.11    3.68
   1  -3   1  122.37    3.48
   2   3   1   24.29    1.17
  -2  -3  -1   25.37    1.16
  -3  -3  -1    4.42    0.61
   3   3   1    3.60    0.61
   4   3   1   52.35    2.00
  -4  -3  -1   46.24    1.89
  -5  -3  -1   16.20    1.13
   5   3   1   16.93    1.21
  -6  -3  -1    1.11    0.55
   6   3   1   -0.24    0.53
   6  -3   1    0.18    0.30
  -7  -3  -1   21.64    1.42
   7  -3   1   21.34    1.02
   7   3   1   23.74    1.56
   8   3   1    7.34    1.06
   8  -3   1    7.89    0.74
  -8  -3  -1    7.84    0.98
   9  -3   1    6.54    0.78
  -9  -3  -1    7.67    1.04
   9   3   1    6.80    1.08
  10   3   1    9.57    1.30
  10  -3   1   11.01    1.04
  11   3   1   -0.23    0.83
  11  -3   1    0.45    0.68
  12   3   1   13.39    1.64
  12  -3   1   13.82    1.38
  13  -3   1    1.16    0.87
  13   3   1    1.40    1.15
  13   3   1   -0.71    0.85
  14  -3   1   12.18    1.49
  14   3   1    6.60    1.50
  15   3   1   -0.25    1.05
  15  -3   1   -0.22    0.97
  16  -3   1   -1.09    0.88
  16   3   1   -2.01    0.95
  17   3   1   -2.20    1.05
  17  -3   1    1.20    1.13
  18   3   1   -0.97    1.34
  18  -3   1   -0.58    1.09
  19  -3   1   -0.29    1.18
  19   3   1    0.62    1.69
  19  -4  -1    5.60    1.52
  19   4  -1    1.07    1.63
  18   4  -1   -1.74    1.29
  18  -4  -1   -1.44    1.09
  17  -4  -1    1.36    1.13
  17   4  -1    2.38    1.48
  16   4  -1    1.15    1.23
  16  -4  -1    1.66    1.06
  15  -4  -1    1.92    0.98
  15   4  -1    1.12    1.16
  14  -4  -1   -0.77    0.82
  14   4  -1    0.95    1.22
  14  -4  -1   -0.29    0.84
  13   4  -1    3.40    1.30
  13  -4  -1    1.72    0.86
  13   4  -1    3.12    1.14
  13  -4  -1    2.54    0.86
  12  -4  -1    8.05    1.06
  12  -4  -1    9.48    1.11
  12   4  -1   10.91    1.64
  12   4  -1   11.33    1.58
  11   4  -1    0.54    0.93
  11   4  -1    0.15    0.77
  11  -4  -1    0.16    0.62
  11  -4  -1   -0.03    0.57
  10   4  -1    4.03    1.08
  10  -4  -1    4.33    0.74
  10   4  -1    4.44    1.08
  10  -4  -1    4.57    0.73
   9  -4  -1    4.35    0.65
   9   4  -1    2.12    0.90
   9  -4  -1    2.78    0.59
  -9  -4   1    4.89    0.92
   9   4  -1    3.79    0.97
   8  -4  -1    1.01    0.43
  -8  -4   1    0.35    0.64
   8  -4  -1    0.02    0.41
   8   4  -1    0.59    0.71
   8   4  -1    1.22    0.74
   7  -4  -1    1.18    0.39
   7  -4  -1    1.78    0.41
  -7  -4   1    0.44    0.61
   7   4  -1   -0.51    0.60
   7   4  -1    0.86    0.70
  -6  -4   1   11.72    1.05
   6   4  -1   10.36    1.07
   6   4  -1   10.59    1.08
  -5  -4   1   -0.28    0.46
   5   4  -1    1.03    0.60
   5   4  -1    0.47    0.53
  -4  -4   1    0.31    0.46
   4   4  -1    0.48    0.53
   4   4  -1    0.89    0.55
  -3  -4   1    2.50    0.59
   3  -4  -1    3.18    0.33
   3   4  -1    2.71    0.59
   3   4  -1    2.56    0.60
  -2  -4   1    6.15    0.70
   2   4  -1    7.24    0.71
  -2  -4   1    6.57    0.69
   2   4  -1    7.49    0.73
   2  -4  -1    8.25    0.56
  -1   4   1   14.31    0.71
   1  -4  -1   13.75    0.77
  -1  -4   1   11.73    0.83
  -1  -4   1   12.69    0.88
   1   4  -1   13.21    0.87
   0   4  -1    1.52    0.38
   0  -4   1    1.50    0.39
   0  -4   1    1.53    0.40
   0  -4  -1    1.27    0.41
   0   4  -1    0.77    0.35
  -1   4  -1    4.68    0.40
  -1  -4  -1    6.23    0.64
  -1   4  -1    4.94    0.42
   1   4   1    5.55    0.60
   1  -4   1    4.53    0.44
   1  -4   1    4.43    0.44
  -2  -4  -1    1.32    0.48
   2   4   1    0.91    0.46
  -3  -4  -1    3.74    0.63
   3   4   1    2.29    0.57
   4   4   1    3.56    0.68
  -4  -4  -1    5.27    0.76
  -5  -4  -1    0.21    0.52
   5   4   1    0.00    0.50
   6   4   1    8.54    1.01
  -6  -4  -1   10.56    1.04
   7   4   1    6.99    0.98
  -7  -4  -1    8.32    0.98
  -8  -4  -1    1.26    0.71
   8   4   1    1.85    0.79
   8  -4   1    2.52    0.47
   9   4   1    5.49    1.05
   9  -4   1    6.53    0.70
  10   4   1    1.87    0.91
  10  -4   1    1.09    0.60
  11   4   1   -0.72    0.75
  11  -4   1    0.56    0.64
  12   4   1    1.37    1.09
  12   4   1    1.28    0.99
  12  -4   1    1.93    0.81
  13   4   1    0.62    1.12
  13  -4   1   -0.41    0.78
  13   4   1   -0.55    0.85
  14  -4   1    1.17    0.88
  14   4   1   -0.91    0.96
  15   4   1    0.45    1.11
  15  -4   1    1.65    0.98
  16  -4   1   -0.61    0.96
  16   4   1    1.19    1.33
  17  -4   1    1.30    1.12
  17   4   1    1.76    1.50
  18   4   1   -0.98    1.49
  18  -4   1    1.38    1.17
  19   4   1    1.57    1.80
  19  -4   1   -0.05    1.10
  19  -5  -1    1.89    1.27
  19   5  -1    0.42    1.63
  18  -5  -1   11.90    1.74
  18   5  -1   11.23    2.26
  17   5  -1   -0.06    1.37
  17  -5  -1    1.04    1.06
  16  -5  -1   -0.39    0.89
  16   5  -1    0.11    1.27
  15   5  -1    2.44    1.37
  15  -5  -1    3.02    1.06
  14  -5  -1   -0.66    0.78
  14  -5  -1   -0.80    0.76
  14   5  -1   -0.65    1.02
  13   5  -1   -0.12    1.15
  13  -5  -1   -0.46    0.70
  13  -5  -1    0.32    0.73
  13   5  -1    0.93    1.00
  12  -5  -1    7.20    0.98
  12   5  -1    8.91    1.61
  12  -5  -1    6.38    0.94
  12   5  -1    8.15    1.40
  11  -5  -1    4.19    0.77
  11   5  -1    4.92    1.25
  11   5  -1    4.29    1.13
  11  -5  -1    3.87    0.76
  10  -5  -1   11.64    1.01
  10   5  -1   13.83    1.58
  10  -5  -1   10.53    0.93
  10   5  -1   10.31    1.37
  -9  -5   1   28.41    1.85
   9   5  -1   24.04    1.88
   9   5  -1   24.54    1.86
   9  -5  -1   23.09    1.19
   9  -5  -1   23.76    1.17
   8  -5  -1   27.28    1.21
  -8  -5   1   28.91    1.77
   8   5  -1   34.22    2.07
   8  -5  -1   30.11    1.20
   8   5  -1   27.92    1.89
  -7  -5   1   13.17    1.23
   7   5  -1   13.32    1.33
   7   5  -1   13.22    1.29
   6   5  -1    4.37    0.89
  -6  -5   1    1.95    0.71
   6   5  -1    2.65    0.76
   5   5  -1   -0.15    0.58
  -5  -5   1   -0.36    0.51
   5   5  -1    0.00    0.60
   4   5  -1    3.04    0.70
   4   5  -1    1.90    0.63
  -4  -5   1    1.51    0.60
   4  -5  -1    1.31    0.29
   3  -5  -1   -0.01    0.28
   3   5  -1   -0.47    0.47
   3   5  -1   -0.29    0.44
  -3  -5   1   -0.45    0.45
   2  -5  -1    1.98    0.40
  -2  -5   1    1.56    0.58
  -2  -5   1    1.36    0.55
  -2   5   1    2.06    0.29
   2   5  -1    1.87    0.56
  -2   5   1    1.80    0.30
   2   5  -1    2.32    0.58
   1   5  -1  267.72    7.18
  -1   5   1  270.64    7.01
   1  -5  -1  272.66    7.10
  -1  -5   1  271.51    7.21
  -1  -5   1  272.37    7.27
  -1   5   1  261.96    6.99
   0  -5   1    0.19    0.38
   0   5  -1    0.45    0.36
   0   5  -1    0.31    0.38
   0   5   1   -0.04    0.22
   0  -5  -1   -0.16    0.41
   0   5   1    0.23    0.38
   0  -5   1    0.11    0.41
   1  -5   1  186.15    4.99
  -1   5  -1  190.07    4.86
   1  -5   1  175.11    4.94
   1   5   1  188.05    5.18
  -1  -5  -1  193.73    5.23
  -1   5  -1  176.88    4.84
  -2  -5  -1   71.37    2.45
   2  -5   1   65.43    2.01
   2  -5   1   67.43    2.03
   2   5   1   70.79    2.44
  -3  -5  -1  165.80    4.80
   3   5   1  157.50    4.79
  -4  -5  -1   14.95    1.20
   4   5   1   12.27    1.09
   5   5   1  237.09    7.00
  -5  -5  -1  249.14    6.98
  -6  -5  -1   54.83    2.42
   6   5   1   56.26    2.49
   7   5   1   29.57    1.86
  -7  -5  -1   30.59    1.79
   8   5   1   79.46    3.33
  -8  -5  -1   82.21    3.25
   9   5   1   -0.45    0.63
   9  -5   1   -0.14    0.39
  10  -5   1    0.05    0.48
  10   5   1    0.21    0.76
  11   5   1    1.38    0.94
  11   5   1    2.53    1.14
  11  -5   1    0.65    0.64
  12  -5   1   23.92    1.59
  12   5   1   20.82    2.04
  12   5   1   28.34    2.49
  13  -5   1    2.86    0.92
  13   5   1    4.49    1.35
  13   5   1    4.32    1.48
  14  -5   1   24.16    1.83
  14   5   1   22.97    2.31
  14  -5   1   20.76    1.70
  15   5   1   -1.67    0.98
  15  -5   1    0.41    0.86
  16   5   1   -0.08    1.32
  16  -5   1    0.31    1.00
  17   5   1    0.01    1.49
  17  -5   1   -0.27    0.97
  18  -5   1    0.05    1.07
  18   5   1    0.62    1.66
  19  -5   1    0.69    1.15
  19   6  -1    0.41    1.76
  19  -6  -1    2.05    1.23
  18   6  -1   -2.07    1.26
  18  -6  -1   -0.12    1.16
  17  -6  -1    1.34    0.99
  17   6  -1   -0.78    1.30
  16   6  -1    3.34    1.55
  16  -6  -1    2.57    1.07
  15  -6  -1   -0.60    0.81
  15   6  -1   -0.61    1.08
  14  -6  -1   64.74    2.77
  14  -6  -1   58.35    2.70
  14   6  -1   66.71    3.80
  13   6  -1   -1.09    1.23
  13  -6  -1    0.86    0.72
  13   6  -1   -0.42    0.94
  13  -6  -1    0.57    0.70
  12  -6  -1    1.78    0.68
  12  -6  -1    2.55    0.74
  12   6  -1    1.67    1.29
  12   6  -1    1.06    1.00
  11   6  -1    6.20    1.30
  11   6  -1    6.70    1.44
  11  -6  -1    8.62    0.87
  11  -6  -1    5.25    0.78
  10   6  -1   41.38    2.62
  10  -6  -1   36.38    1.56
  10  -6  -1   35.97    1.58
  10   6  -1   41.45    2.48
   9  -6  -1   42.70    1.58
   9   6  -1   44.00    2.46
   9   6  -1   44.39    2.60
  -8  -6   1  182.40    5.71
   8   6  -1  178.75    5.89
   8   6  -1  167.80    5.76
   7   6  -1   19.75    1.63
   7   6  -1   19.59    1.71
  -7  -6   1   20.71    1.61
   6   6  -1   -0.94    0.58
  -6  -6   1   -0.27    0.61
   6   6  -1   -0.20    0.70
   5   6  -1  152.30    4.92
  -5  -6   1  155.22    4.83
   5   6  -1  150.97    4.87
   4   6  -1  227.18    6.57
   4  -6  -1  220.44    5.86
   4   6  -1  228.05    6.56
  -4  -6   1  223.44    6.47
   3   6  -1    1.37    0.61
   3   6  -1    1.07    0.61
  -3  -6   1    2.23    0.66
   3  -6  -1    0.51    0.37
   2   6  -1  402.25   10.95
   2  -6  -1  422.68   10.71
   2   6  -1  418.46   10.97
  -2  -6   1  421.64   10.99
  -2   6   1  422.56   10.60
  -2   6   1  415.14   10.56
   1  -6  -1   43.59    1.70
  -1  -6   1   42.35    1.80
  -1   6   1   43.35    1.56
   1   6  -1   42.00    1.75
  -1  -6   1   43.97    1.86
  -1   6   1   44.15    1.60
   0   6   1  335.90    8.67
   0   6  -1  328.57    8.58
   0  -6   1  330.16    8.72
   0   6  -1  333.56    8.58
   0  -6   1  344.18    8.70
   0   6   1  297.79    8.60
   0  -6  -1  337.40    8.75
   1   6   1   51.28    1.95
  -1   6  -1   47.66    1.59
   1  -6   1   49.55    1.81
  -1  -6  -1   50.66    1.99
   1   6   1   50.62    1.99
   1  -6   1   45.43    1.74
  -1   6  -1   51.58    1.62
   2  -6   1   45.61    1.65
  -2  -6  -1   52.39    2.08
   2  -6   1   50.27    1.71
   2   6   1   49.96    2.04
  -3  -6  -1   11.69    1.03
   3  -6   1   10.55    0.63
   3   6   1    9.99    0.97
   3  -6   1    9.44    0.60
   4   6   1    1.95    0.67
  -4  -6  -1    0.95    0.66
  -5  -6  -1    0.34    0.68
   5   6   1   -0.06    0.62
  -6  -6  -1  391.75   10.61
   6   6   1  377.60   10.70
  -7  -6  -1    1.78    0.84
   7   6   1    2.23    0.83
  -8  -6  -1   32.03    2.06
   8   6   1   35.72    2.16
   9   6   1   14.82    1.54
  10   6   1    4.28    1.12
  10  -6   1    5.71    0.64
  10   6   1    8.87    1.45
  11   6   1   -0.78    0.79
  11  -6   1    0.06    0.56
  11   6   1    1.93    1.15
  12   6   1   35.15    2.86
  12   6   1   36.70    2.63
  12  -6   1   34.01    1.74
  13   6   1    2.24    1.48
  13  -6   1    1.81    0.78
  13   6   1   -0.40    0.97
  14  -6   1   -0.86    0.73
  14   6   1   -1.16    0.95
  14  -6   1   -1.43    0.73
  15   6   1   -0.48    1.17
  15  -6   1   -0.78    0.78
  16  -6   1   -0.81    0.84
  16   6   1    0.17    1.38
  17  -6   1    1.33    1.01
  17   6   1    0.28    1.51
  18   6   1   19.24    2.84
  18  -6   1   15.92    1.78
  18   7  -1    0.81    1.66
  18  -7  -1    1.36    1.14
  17   7  -1    0.95    1.50
  17  -7  -1    0.51    0.93
  16   7  -1    7.14    1.80
  16  -7  -1    4.30    1.08
  15  -7  -1    3.49    0.95
  15   7  -1    2.46    1.37
  14  -7  -1   -0.09    0.74
  14   7  -1    0.79    1.13
  14  -7  -1   -0.40    0.78
  13  -7  -1   18.02    1.36
  13   7  -1   19.23    2.15
  13  -7  -1   20.46    1.47
  12  -7  -1   -0.21    0.56
  12   7  -1   -0.74    0.86
  12  -7  -1   -0.36    0.57
  11   7  -1    2.24    1.30
  11  -7  -1    2.57    0.61
  11  -7  -1    3.39    0.67
  11   7  -1    2.46    1.09
  10  -7  -1   -0.04    0.48
  10   7  -1    0.85    1.03
  10   7  -1   -0.54    0.76
   9   7  -1    1.05    1.00
   9   7  -1    0.51    0.78
   8   7  -1    0.36    0.86
  -8  -7   1    0.46    0.82
   8   7  -1    0.78    0.76
   7   7  -1  142.20    5.06
  -7  -7   1  137.85    4.79
   7   7  -1  145.27    5.03
  -6  -7   1   14.20    1.33
   6   7  -1   14.39    1.43
   6   7  -1   12.53    1.33
  -5  -7   1   41.26    2.13
   5   7  -1   41.93    2.15
   5   7  -1   42.09    2.22
   5  -7  -1   39.97    1.43
   4   7  -1    0.37    0.62
   4   7  -1    0.09    0.60
  -4  -7   1   -0.59    0.60
   4  -7  -1   -0.25    0.37
   3  -7  -1    5.21    0.66
   3   7  -1    7.43    0.95
   3   7  -1    5.57    0.87
  -3  -7   1    6.58    0.95
  -2   7   1    6.87    0.58
   2  -7  -1    5.86    0.72
  -2  -7   1    7.05    0.88
  -2   7   1    7.05    0.62
   2   7  -1    6.79    0.83
   2   7  -1    5.98    0.80
  -1   7   1    4.18    0.58
  -1   7   1    3.73    0.54
   1   7  -1    5.14    0.70
   1  -7  -1    3.84    0.65
  -1  -7   1    5.18    0.78
  -1  -7   1    3.75    0.74
   0   7  -1   36.64    1.53
   0  -7   1   36.55    1.67
   0  -7  -1   40.60    1.76
   0   7   1   38.19    1.66
   0   7  -1   39.07    1.58
   0   7   1   40.05    1.65
   0  -7   1   33.91    1.68
  -1   7  -1    4.10    0.51
  -1   7  -1    4.96    0.50
   1  -7   1    3.95    0.62
  -1  -7  -1    5.44    0.79
   1  -7   1    4.41    0.63
   1   7   1    3.98    0.63
   1   7   1    4.89    0.74
   2  -7   1   13.31    0.90
   2   7   1   13.32    1.11
   2  -7   1   13.46    0.94
  -2  -7  -1   13.54    1.19
   2   7   1   15.80    1.24
   3  -7   1   11.91    0.80
   3   7   1   10.95    1.13
  -3  -7  -1   11.29    1.12
   3  -7   1   11.54    0.79
   3   7   1   11.77    1.09
   4  -7   1   34.59    1.23
   4   7   1   34.71    1.95
  -4  -7  -1   34.57    1.88
   4   7   1   31.17    1.84
   5   7   1   46.71    2.33
  -5  -7  -1   39.91    2.16
   5   7   1   44.18    2.24
   6   7   1    5.23    1.01
   6   7   1    5.37    1.07
  -6  -7  -1    4.08    0.95
   7   7   1   13.32    1.42
   7   7   1   12.68    1.54
  -7  -7  -1   13.66    1.43
   8   7   1    3.84    1.05
  -8  -7  -1    4.68    1.06
   8   7   1    4.71    1.14
   9   7   1    4.07    1.16
   9   7   1    2.10    0.96
  10   7   1    1.67    1.03
  10   7   1    0.67    1.11
  11   7   1    4.33    1.31
  11   7   1   10.12    1.73
  12  -7   1    0.28    0.59
  12   7   1    0.33    1.02
  12   7   1    0.79    1.32
  13  -7   1   -0.13    0.61
  13  -7   1   -0.24    0.59
  13   7   1   -0.98    0.96
  14  -7   1    2.62    0.83
  14  -7   1    2.14    0.82
  14   7   1    3.62    1.48
  15  -7   1   -0.24    0.74
  15   7   1    0.23    1.29
  16   7   1   -0.01    1.41
  16  -7   1   -0.45    0.76
  17   7   1    6.24    2.11
  17  -7   1    5.70    1.14
  18  -7   1   -1.27    0.93
  18   7   1   -1.19    1.72
  18  -8  -1   -0.31    0.95
  18   8  -1    2.81    1.93
  17   8  -1    4.84    1.95
  17  -8  -1    4.54    1.07
  16  -8  -1    0.92    0.84
  16   8  -1   -0.69    1.28
  15   8  -1    1.92    1.33
  15  -8  -1    0.22    0.70
  14   8  -1    4.77    1.53
  14  -8  -1    4.15    0.84
  13  -8  -1    2.29    0.68
  13   8  -1    0.90    1.09
  13  -8  -1    3.19    0.80
  12  -8  -1    2.20    0.66
  12   8  -1    1.57    1.10
  11   8  -1   -1.12    0.82
  10   8  -1    0.63    0.89
   9   8  -1    4.47    1.10
  -8  -8   1    0.93    0.86
   8   8  -1    1.32    1.00
   8   8  -1    1.28    0.84
   7   8  -1    5.96    1.23
  -7  -8   1    6.23    1.10
   7   8  -1    5.19    1.06
   6  -8  -1   -0.18    0.38
   6   8  -1    0.30    0.81
   6   8  -1   -0.11    0.65
  -6  -8   1    0.32    0.73
   5   8  -1    0.62    0.74
   5   8  -1    0.44    0.63
  -5  -8   1    0.41    0.70
   5  -8  -1    0.12    0.40
  -4  -8   1   32.40    1.93
   4   8  -1   34.26    2.01
   4  -8  -1   31.98    1.44
   4   8  -1   33.05    1.90
   3  -8  -1    2.74    0.62
   3   8  -1    3.33    0.78
  -3  -8   1    3.85    0.86
   3   8  -1    4.03    0.84
   2   8  -1   47.75    2.11
   2   8  -1   43.39    2.11
  -2   8   1   46.07    1.64
  -2  -8   1   47.55    2.21
  -2   8   1   51.27    1.64
   2  -8  -1   49.86    1.98
  -1   8   1    1.60    0.51
   1   8  -1    0.50    0.43
   1   8  -1    1.50    0.61
   1  -8  -1    0.92    0.59
  -1  -8   1    1.39    0.67
  -1   8   1    0.69    0.44
   0  -8   1   22.94    1.43
   0   8  -1   22.93    1.31
   0  -8  -1   25.47    1.50
   0   8   1   26.94    1.44
   0  -8   1   25.00    1.47
   0   8   1   27.50    1.38
   0   8  -1   21.23    1.24
   1   8   1    1.78    0.51
  -1  -8  -1    4.72    0.81
  -1   8  -1    3.05    0.48
   1  -8   1    3.68    0.68
   1  -8   1    3.72    0.67
   1   8   1    3.83    0.72
  -1   8  -1    3.64    0.55
   2  -8   1    0.24    0.51
  -2  -8  -1    0.25    0.63
   2   8   1    0.96    0.58
   2  -8   1    0.87    0.51
   2   8   1    0.26    0.64
  -3  -8  -1   -0.47    0.62
   3  -8   1    0.30    0.44
   3   8   1    0.12    0.55
   3   8   1   -0.17    0.60
   3  -8   1    0.65    0.45
   4  -8   1    0.64    0.43
   4   8   1    0.97    0.74
   4  -8   1    0.05    0.41
   4   8   1    1.08    0.65
  -4  -8  -1    0.70    0.74
   5   8   1   11.02    1.29
  -5  -8  -1   10.05    1.22
   5   8   1    8.40    1.15
   6   8   1    5.10    1.10
   6   8   1    4.36    0.98
  -6  -8  -1    5.60    1.08
   7   8   1    4.67    1.14
  -7  -8  -1    3.10    0.96
   7   8   1    4.50    1.05
   8   8   1   15.22    1.60
   8   8   1   17.60    1.82
   9   8   1    0.78    0.91
  10   8   1    3.15    1.21
  11   8   1    0.66    1.01
  12   8   1    0.74    1.14
  13   8   1    0.73    1.19
  14   8   1   -0.36    1.21
  14  -8   1   -0.06    0.63
  15  -8   1   -0.82    0.65
  15   8   1    1.24    1.43
  16   8   1    0.69    1.53
  16  -8   1    0.36    0.72
  17  -8   1   -1.33    0.76
  17   8   1    1.72    1.65
  18  -8   1    1.65    0.94
  18   8   1    4.07    2.06
  18  -9  -1    1.92    0.98
  18   9  -1    2.34    2.03
  17   9  -1   -2.25    1.47
  17  -9  -1    0.62    0.81
  16  -9  -1    0.39    0.76
  16   9  -1    1.19    1.58
  15   9  -1   -1.31    1.25
  15  -9  -1   -0.14    0.68
  14   9  -1   -1.18    0.99
  14  -9  -1   -0.39    0.61
  13   9  -1    1.12    1.25
  12   9  -1    2.31    1.25
  11   9  -1    0.42    1.02
  10   9  -1    6.25    1.31
   9   9  -1   -0.83    0.76
   8   9  -1   54.66    2.94
  -7  -9   1   44.93    2.55
   7   9  -1   42.77    2.54
   7  -9  -1   45.92    1.67
  -6  -9   1   56.51    2.83
   6  -9  -1   58.59    2.08
   6   9  -1   62.20    2.92
   5  -9  -1   56.72    2.08
   5   9  -1   53.11    2.65
  -5  -9   1   52.24    2.63
   4   9  -1   12.82    1.28
  -4  -9   1   13.51    1.35
   4  -9  -1   13.59    1.04
  -3  -9   1   32.61    1.96
   3  -9  -1   33.58    1.65
   3   9  -1   37.32    1.97
   3   9  -1   32.58    1.94
  -2   9   1    5.83    0.56
  -2  -9   1    8.37    1.07
   2   9  -1    6.09    0.92
   2  -9  -1    5.66    0.83
  -2   9   1    4.98    0.56
   2   9  -1    5.49    0.84
  -1   9   1    2.27    0.53
  -1   9   1    2.60    0.58
   1  -9  -1    2.40    0.71
   1   9  -1    1.84    0.65
  -1  -9   1    4.00    0.83
   1   9  -1    1.22    0.53
   0   9  -1   20.20    1.19
   0  -9  -1   18.81    1.38
   0   9   1   18.89    1.22
   0   9  -1   19.99    1.25
   0   9   1   19.29    1.33
   0  -9   1   19.67    1.38
   1  -9   1    6.37    0.86
  -1   9  -1    7.19    0.69
  -1  -9  -1    6.67    0.95
   1   9   1    7.51    0.95
  -1   9  -1    5.44    0.61
   2  -9   1   35.46    1.74
   2  -9   1   38.97    1.77
   2   9   1   37.29    2.05
   2   9   1   40.61    2.01
  -2  -9  -1   39.94    2.07
   3  -9   1    9.00    0.87
   3   9   1   11.14    1.24
   3   9   1   11.11    1.15
  -3  -9  -1    8.13    1.12
   3  -9   1    9.71    0.89
   4  -9   1   18.41    1.10
   4  -9   1   16.77    1.08
  -4  -9  -1   19.09    1.64
   4   9   1   19.91    1.57
   5   9   1   -0.16    0.66
  -5  -9  -1    0.37    0.80
   5  -9   1    0.21    0.42
   5  -9   1   -0.56    0.38
  -6  -9  -1   22.68    1.86
   6   9   1   25.09    1.92
   7   9   1    0.82    0.80
  -7  -9  -1   -0.22    0.77
   8   9   1    2.47    0.99
   9   9   1    8.01    1.44
  10   9   1    3.75    1.23
  11   9   1    9.27    1.63
  12   9   1   12.40    1.88
  13   9   1    4.84    1.54
  14   9   1    1.01    1.39
  15   9   1   -1.07    1.30
  16  -9   1    2.76    0.80
  16   9   1    5.87    1.94
  17   9   1    0.14    1.62
  17  -9   1    0.22    0.73
  18   9   1    1.97    1.94
  18  -9   1    0.72    0.82
  17 -10  -1    0.52    0.73
  17  10  -1   -0.02    1.76
  16  10  -1   -1.06    1.57
  15  10  -1   -1.96    1.22
  14  10  -1    3.13    1.59
  13  10  -1   -0.91    1.15
  12  10  -1   10.03    1.83
  11  10  -1    0.36    1.11
  10  10  -1    7.79    1.50
   9  10  -1   -0.36    0.92
   8  10  -1    2.05    1.03
  -7 -10   1    1.66    1.02
   7 -10  -1    2.02    0.59
   7  10  -1    2.43    1.02
   6 -10  -1    1.01    0.59
   6  10  -1    0.87    0.87
  -6 -10   1   -0.62    0.87
   5  10  -1   -0.46    0.66
  -5 -10   1   -0.18    0.82
   5 -10  -1   -0.67    0.54
  -4 -10   1   12.67    1.41
   4  10  -1   10.81    1.26
   4 -10  -1   10.32    1.02
   3 -10  -1    0.16    0.61
  -3 -10   1    0.72    0.78
   3  10  -1   -0.71    0.55
   2 -10  -1   34.07    1.85
  -2  10   1   35.19    1.40
  -2 -10   1   33.92    2.03
  -2  10   1   33.08    1.36
  -1  10   1    2.67    0.57
  -1  10   1    2.97    0.68
  -1 -10   1    0.76    0.79
   1 -10  -1    1.50    0.75
   1  10  -1    2.37    0.67
   0  10  -1   50.37    2.08
   0  10   1   47.34    2.11
   0 -10  -1   53.29    2.40
   0  10  -1   49.47    2.11
   0 -10   1   49.99    2.37
  -1  10  -1   -0.31    0.38
  -1 -10  -1   -0.72    0.67
   1 -10   1    0.00    0.63
   1  10   1   -0.13    0.37
  -1  10  -1   -0.86    0.42
  -2 -10  -1    0.16    0.69
   2  10   1    0.06    0.55
   2 -10   1    0.16    0.60
   3 -10   1   14.40    1.21
  -3 -10  -1   18.59    1.63
   3  10   1   17.85    1.49
   4  10   1   26.95    1.88
  -4 -10  -1   28.39    2.04
   4 -10   1   27.69    1.48
   5 -10   1    0.71    0.55
  -5 -10  -1    0.74    0.98
   5  10   1    0.78    0.84
  -6 -10  -1   20.59    1.84
   6  10   1   17.11    1.69
   6 -10   1   17.38    1.07
  -7 -10  -1    3.95    1.18
   7  10   1    2.02    1.01
   8  10   1   14.64    1.72
   9  10   1    9.79    1.55
  10  10   1   10.10    1.59
  11  10   1    4.05    1.36
  12  10   1    2.03    1.24
  13  10   1    1.95    1.31
  14  10   1    1.56    1.42
  15  10   1   -0.16    1.37
  16  10   1    3.81    1.82
  17  10   1   -2.76    1.61
  17  11  -1    0.25    1.85
  16  11  -1   -1.64    1.56
  15  11  -1    0.71    1.65
  14  11  -1   -1.63    1.29
  13  11  -1    1.55    1.44
  12  11  -1   -0.45    1.16
  11  11  -1    0.73    1.18
  10  11  -1    2.95    1.27
   9  11  -1   -0.72    0.86
   8 -11  -1    4.98    0.79
   8  11  -1    4.95    1.32
   7 -11  -1   -0.12    0.59
  -7 -11   1   -0.28    1.04
   7  11  -1   -0.70    0.87
   6  11  -1   -0.21    0.91
   6 -11  -1   -1.06    0.60
  -6 -11   1    0.16    1.07
   5  11  -1   -0.18    0.83
  -5 -11   1    0.93    1.08
   5 -11  -1    1.20    0.74
  -4 -11   1    2.58    1.10
   4 -11  -1    4.13    0.89
   4  11  -1    4.03    1.02
   3 -11  -1    1.10    0.79
  -3 -11   1    1.93    0.97
   3  11  -1    1.54    0.86
  -2 -11   1    3.09    1.03
   2  11  -1   -0.08    0.34
   2 -11  -1    1.42    0.83
  -1 -11   1   13.96    1.49
  -1  11   1   13.58    1.09
   1 -11  -1   15.61    1.42
   1  11  -1   14.55    1.28
   0  11   1    0.51    0.55
   0  11  -1    0.28    0.55
   0 -11   1    0.30    0.78
   0 -11  -1    0.15    0.77
   1 -11   1   -0.40    0.72
   1  11   1   -0.19    0.53
  -1  11  -1   -0.43    0.42
  -1 -11  -1    0.69    0.82
   2 -11   1    6.03    1.00
   2  11   1    7.84    1.07
  -2 -11  -1    7.04    1.20
  -3 -11  -1   -0.17    0.89
   3 -11   1   -0.20    0.69
   3  11   1    1.42    0.77
   4  11   1    1.28    0.80
  -4 -11  -1    0.10    0.97
   4 -11   1   -0.42    0.68
  -5 -11  -1    2.47    1.18
   5 -11   1    2.01    0.78
   5  11   1    3.36    1.02
   6  11   1    0.43    0.89
   6 -11   1   -1.36    0.59
  -6 -11  -1    1.36    1.12
   7  11   1    4.69    1.24
   8  11   1    1.61    1.03
   9  11   1   -0.23    0.92
  10  11   1   -0.63    1.03
  11  11   1   -1.24    1.02
  12  11   1    0.02    1.29
  13  11   1    0.48    1.38
  14  11   1   -1.80    1.21
  15  11   1   -2.60    1.33
  16  11   1   -2.61    1.48
  17  11   1   -1.42    1.77
  16  12  -1    1.61    1.92
  15  12  -1    0.02    1.68
  14  12  -1    2.84    1.70
  13  12  -1    0.27    1.37
  12  12  -1    2.98    1.58
  11  12  -1    1.57    1.34
  10  12  -1   -1.11    1.06
   9 -12  -1    0.65    0.66
   9  12  -1    0.93    1.18
   8 -12  -1    5.85    0.89
   8  12  -1    7.12    1.53
   7  12  -1   -0.80    1.02
   7 -12  -1   -1.05    0.64
  -6 -12   1   41.64    2.88
   6 -12  -1   41.41    2.12
   6  12  -1   43.68    2.84
   5 -12  -1   -0.28    0.79
   5  12  -1   -0.52    0.91
  -5 -12   1   -1.03    1.09
  -4 -12   1    0.10    1.13
   4  12  -1    0.06    0.87
   4 -12  -1    0.74    0.89
  -3 -12   1    8.08    1.48
   3  12  -1   10.81    1.33
   3 -12  -1   10.53    1.32
   2 -12  -1   11.15    1.34
   2  12  -1   11.62    1.29
  -2 -12   1   11.96    1.56
  -1 -12   1    4.65    1.20
   1 -12  -1    2.90    1.01
  -1  12   1    3.03    0.70
   1  12  -1    3.08    0.91
   0  12   1    2.02    0.76
   0  12  -1   -0.67    0.64
   0 -12   1   -1.51    0.94
   0 -12  -1    1.31    1.01
   1  12   1    7.85    1.15
  -1  12  -1    8.68    0.81
  -1 -12  -1    8.66    1.41
   1 -12   1    8.21    1.30
   2  12   1    0.39    0.53
  -2 -12  -1    0.70    1.13
   2 -12   1    0.87    0.93
  -3 -12  -1    7.59    1.55
   3  12   1    8.60    1.29
   3 -12   1    7.12    1.17
   4  12   1    5.87    1.24
   4 -12   1    3.46    1.00
  -4 -12  -1    2.32    1.36
   5  12   1   -1.18    0.88
   5 -12   1    0.96    0.77
  -5 -12  -1   -2.20    1.02
   6  12   1   -1.34    0.83
   6 -12   1    0.44    0.68
  -6 -12  -1   -1.82    1.08
   7  12   1    0.74    1.04
   7 -12   1    0.27    0.61
   8  12   1   -1.55    0.81
   9  12   1   -1.45    0.94
  10  12   1   12.73    1.97
  11  12   1    0.95    1.26
  12  12   1    1.76    1.45
  13  12   1    1.77    1.57
  14  12   1   -0.25    1.46
  15  12   1    2.39    1.74
  16  12   1    1.48    1.85
  13  13  -1    2.59    1.69
  12  13  -1    9.56    2.03
  11  13  -1    0.26    1.26
  10  13  -1    3.68    1.53
   9  13  -1   -2.48    1.10
   9 -13  -1   -0.60    0.68
   8 -13  -1    1.79    0.85
   8  13  -1    0.95    1.29
   7  13  -1   10.34    1.75
   7 -13  -1    7.05    1.12
   6  13  -1   35.89    2.68
  -6 -13   1   34.54    2.80
   6 -13  -1   32.67    2.04
  -5 -13   1    1.95    1.39
   5 -13  -1    5.19    1.13
   5  13  -1    5.82    1.37
  -4 -13   1   99.13    4.48
   4 -13  -1  101.12    3.92
   4  13  -1  103.32    4.31
  -3 -13   1    2.49    1.44
   3  13  -1    1.73    0.82
   3 -13  -1    6.56    1.22
   2 -13  -1   70.22    3.28
  -2 -13   1   71.35    3.55
   2  13  -1   67.15    3.16
   1  13  -1   82.10    3.38
  -1 -13   1   87.90    3.92
  -1  13   1   82.66    2.98
   1 -13  -1   84.55    3.71
   0 -13   1   37.25    2.63
   0 -13  -1   41.32    2.60
   0  13   1   37.72    2.09
   0  13  -1   35.17    1.95
   1 -13   1    8.81    1.57
   1  13   1   12.39    1.41
  -1 -13  -1    7.77    1.56
  -2 -13  -1  265.66    8.50
   2 -13   1  263.22    8.06
   3  13   1    0.95    1.03
   3 -13   1    1.15    1.17
  -3 -13  -1    2.93    1.46
  -4 -13  -1  100.58    4.53
   4  13   1   96.20    4.22
   4 -13   1   94.50    3.76
   5 -13   1   20.33    1.72
   5  13   1   25.75    2.22
  -5 -13  -1   20.99    2.25
  -6 -13  -1   -1.26    1.18
   6 -13   1   -0.36    0.76
   6  13   1   -0.38    1.01
   7 -13   1   -0.53    0.70
   7  13   1    0.36    1.09
   8 -13   1    1.94    0.74
   8  13   1    4.93    1.49
   9  13   1   -0.20    1.13
  10  13   1    1.54    1.40
  11  13   1    3.40    1.61
  12  13   1    3.97    1.80
  13  13   1   -1.37    1.40
  -1  14   1    2.27    0.70
   0  14  -1   35.18    1.91
  19   0  -2    0.48    1.40
  18   0  -2    1.14    1.38
  17   0  -2   -0.06    1.14
  16   0  -2    1.00    1.14
  15   0  -2   -1.20    0.85
  14   0  -2   -1.30    0.87
  14   0  -2   -0.12    0.93
  13   0  -2   -0.10    0.88
  13   0  -2   -0.78    0.80
  12   0  -2    6.82    1.19
  12   0  -2    6.32    1.22
  11   0  -2    0.78    0.76
  11   0  -2    0.24    0.72
 -10   0   2  211.12    6.00
  10   0  -2  215.23    6.47
  10   0  -2  212.49    6.45
   9   0  -2   -0.73    0.58
  -9   0   2   -0.22    0.43
   9   0  -2   -0.99    0.57
   8   0  -2  155.70    4.62
  -8   0   2  146.19    4.28
   8   0  -2  141.68    4.51
   7   0  -2    0.12    0.50
  -7   0   2   -0.41    0.34
   7   0  -2    0.49    0.52
  -6   0   2    6.09    0.62
   6   0  -2    6.44    0.75
   6   0  -2    5.67    0.70
   5   0  -2   -0.31    0.41
  -5   0   2   -0.11    0.15
  -5   0   2   -0.30    0.32
   5   0  -2   -0.19    0.41
   4   0  -2 1180.01   28.43
  -4   0   2 1125.62   28.27
   4   0  -2 1137.73   28.38
   3   0  -2   -0.86    0.32
   3   0  -2   -0.67    0.33
  -3   0   2   -0.88    0.28
  -3   0   2   -0.20    0.31
  -2   0   2   91.01    2.57
   2   0  -2   92.57    2.64
   2   0  -2   92.45    2.60
  -2   0   2   88.92    2.62
  -1   0   2   -0.68    0.23
   1   0  -2   -1.02    0.22
  -1   0   2   -0.96    0.22
   1   0  -2   -0.78    0.22
   0   0  -2  782.07   19.19
   0   0  -2  745.87   19.16
   0   0   2  752.23   19.20
   1   0   2   -0.77    0.24
  -1   0  -2   -1.14    0.26
  -2   0  -2   12.71    0.68
   2   0   2   12.13    0.70
   3   0   2   -0.23    0.31
  -3   0  -2   -0.25    0.33
   4   0   2 9926.52  244.66
  -4   0  -2 9999.21  244.01
  -5   0  -2   -0.12    0.43
   5   0   2    0.32    0.47
   6   0   2   19.75    1.20
  -6   0  -2   19.48    1.08
  -7   0  -2   -0.28    0.41
   7   0   2   -0.18    0.48
  -8   0  -2   70.10    2.45
   8   0   2   72.95    2.76
   9   0   2   -0.96    0.64
  -9   0  -2   -1.20    0.48
  10   0   2   18.70    1.60
  11   0   2   -0.03    0.71
  12   0   2   62.24    3.09
  13   0   2   -1.06    0.77
  14   0   2    3.56    1.17
  15   0   2   -1.20    0.84
  16   0   2    8.19    1.62
  17   0   2    0.90    1.25
  18   0   2    1.84    1.38
  19   0   2    0.49    1.45
  19   1  -2   -0.22    1.55
  19  -1  -2    1.07    1.36
  18  -1  -2    1.39    1.40
  18   1  -2    4.12    1.66
  17  -1  -2    1.91    1.22
  17   1  -2    0.07    1.28
  16  -1  -2    1.94    1.22
  16   1  -2    2.23    1.33
  15  -1  -2   -0.34    0.93
  15   1  -2   -2.68    0.79
  14  -1  -2    8.17    1.36
  14  -1  -2    6.92    1.34
  14   1  -2    7.61    1.45
  14   1  -2    9.41    1.54
  13   1  -2    5.87    1.30
  13  -1  -2    4.93    1.09
  13   1  -2    3.18    1.09
  13  -1  -2    3.62    1.04
  12   1  -2   45.83    2.60
  12  -1  -2   44.16    2.40
  12  -1  -2   45.33    2.44
  12   1  -2   46.52    2.62
  11  -1  -2   14.13    1.35
  11   1  -2   16.59    1.56
  11   1  -2   15.30    1.52
  11  -1  -2   17.72    1.52
  10  -1  -2   24.97    1.67
  10   1  -2   24.86    1.79
  10  -1  -2   24.40    1.65
 -10   1   2   25.90    1.30
  10   1  -2   23.57    1.77
  -9  -1   2   57.63    2.29
   9  -1  -2   58.53    2.40
  -9   1   2   58.77    2.03
   9  -1  -2   55.66    2.34
   9   1  -2   56.81    2.52
   9   1  -2   57.12    2.58
  -8  -1   2    4.54    0.69
   8  -1  -2    4.15    0.74
   8  -1  -2    5.36    0.81
   8   1  -2    4.70    0.86
  -8   1   2    5.63    0.59
   8   1  -2    5.01    0.88
  -7  -1   2   65.89    2.34
   7  -1  -2   65.65    2.37
  -7   1   2   65.14    2.09
   7   1  -2   64.63    2.49
   7   1  -2   66.58    2.53
   7  -1  -2   63.87    2.29
   6   1  -2   13.97    1.08
   6  -1  -2   12.42    0.92
  -6   1   2   13.28    0.78
   6  -1  -2   11.78    0.94
   6   1  -2   12.39    1.07
  -6  -1   2   13.19    0.97
  -5  -1   2   40.94    1.69
   5  -1  -2   41.11    1.52
   5   1  -2   40.10    1.73
  -5   1   2   40.80    1.41
   5  -1  -2   40.70    1.58
   5   1  -2   40.89    1.68
  -5  -1   2   42.95    1.63
   4   1  -2  121.59    3.63
  -4  -1   2  122.47    3.60
   4   1  -2  119.72    3.55
  -4   1   2  125.85    3.35
   4  -1  -2  120.10    3.46
  -4   1   2  119.50    3.41
   4  -1  -2  125.95    3.43
  -4  -1   2  122.48    3.51
  -3  -1   2  200.66    5.37
   3  -1  -2  194.90    5.33
  -3  -1   2  202.63    5.46
   3   1  -2  210.03    5.44
   3  -1  -2  208.04    5.32
  -3   1   2  206.23    5.26
  -3   1   2  193.36    5.30
   3   1  -2  204.54    5.47
  -2  -1   2   31.82    1.16
   2  -1  -2   33.23    1.10
   2   1  -2   30.14    1.19
   2  -1  -2   29.89    1.11
   2   1  -2   32.30    1.17
  -2  -1   2   30.38    1.21
  -1  -1   2   60.19    1.82
   1   1  -2   61.06    1.83
   1   1  -2   62.71    1.87
  -1  -1   2   60.88    1.86
   1  -1  -2   63.36    1.84
   0  -1  -2   80.10    2.22
   0  -1   2   77.78    2.17
   0   1   2   76.47    2.20
   0   1  -2   73.60    2.15
   0  -1   2   72.95    2.13
  -1   1  -2   74.26    2.07
   1   1   2   70.89    2.17
  -1   1  -2   72.55    2.04
   1  -1   2   73.10    2.07
   1  -1   2   73.87    2.04
  -1  -1  -2   72.68    2.17
   2   1   2  114.62    3.33
   2  -1   2  119.25    3.22
  -2   1  -2  120.60    3.17
  -2  -1  -2  120.87    3.33
  -2   1  -2  115.84    3.17
  -3   1  -2 1566.39   39.03
  -3  -1  -2 1547.73   38.44
  -3   1  -2 1632.08   39.21
   3   1   2 1559.60   38.54
   3  -1   2 1519.81   38.77
  -4  -1  -2   62.95    2.19
   4  -1   2   62.72    2.03
  -4   1  -2   64.78    1.92
   4   1   2   65.77    2.26
  -5  -1  -2   82.75    2.66
   5   1   2   82.13    2.75
  -5   1  -2   80.03    2.34
   5  -1   2   80.27    2.54
  -6   1  -2    8.10    0.65
   6  -1   2    8.82    0.78
  -6  -1  -2   10.44    0.86
   6   1   2    7.59    0.86
  -7  -1  -2    5.32    0.73
   7  -1   2    5.70    0.73
  -7   1  -2    5.80    0.56
   7   1   2    5.19    0.81
   8   1   2   11.95    1.19
  -8   1  -2   11.74    0.82
   8  -1   2   12.53    1.06
  -8  -1  -2   12.56    1.10
  -9   1  -2   66.36    2.21
   9  -1   2   71.73    2.77
  -9  -1  -2   72.79    2.67
   9   1   2   70.21    2.99
 -10   1  -2   28.14    1.25
  10  -1   2   28.58    1.79
  10   1   2   26.71    1.94
  11  -1   2    0.71    0.76
  11   1   2    3.01    1.00
  12   1   2   26.33    2.14
  12  -1   2   36.25    2.22
  13  -1   2    0.22    0.86
  13   1   2   -2.04    0.76
  14   1   2   -0.97    0.81
  14  -1   2   -1.41    0.77
  15  -1   2   -0.40    0.96
  15   1   2   -0.69    1.03
  16   1   2    0.90    1.22
  16  -1   2   -0.76    0.96
  17  -1   2    1.20    1.15
  17   1   2    0.81    1.43
  18   1   2   -0.05    1.53
  18  -1   2    0.07    1.28
  19  -1   2   -0.43    1.28
  19  -2  -2    2.78    1.57
  19   2  -2    1.88    1.56
  18   2  -2    2.01    1.51
  18  -2  -2    1.25    1.35
  17   2  -2    1.83    1.42
  17  -2  -2    2.63    1.25
  16  -2  -2    4.24    1.24
  16   2  -2    3.19    1.44
  15   2  -2    2.37    1.28
  15  -2  -2    0.95    0.99
  14   2  -2    0.07    1.08
  14  -2  -2   -0.18    0.89
  14   2  -2    0.20    1.04
  14  -2  -2    0.24    0.90
  13  -2  -2    4.82    1.05
  13   2  -2    3.59    1.14
  13  -2  -2    5.20    1.07
  13   2  -2    5.43    1.33
  12   2  -2   -0.09    0.80
  12  -2  -2    0.44    0.73
  12  -2  -2   -0.06    0.74
  12   2  -2   -0.10    0.84
  11  -2  -2    7.97    1.04
  11   2  -2    7.70    1.22
  11   2  -2    7.49    1.21
  11  -2  -2    5.59    0.95
  10  -2  -2   11.13    1.11
  10   2  -2   15.30    1.46
  10   2  -2   10.31    1.28
  10  -2  -2   11.63    1.11
   9  -2  -2    0.19    0.53
  -9  -2   2    0.19    0.54
   9  -2  -2    0.62    0.57
   9   2  -2    1.19    0.74
   9   2  -2   -0.56    0.62
   8  -2  -2    5.73    0.76
   8   2  -2    5.03    0.91
   8  -2  -2    5.54    0.74
   8   2  -2    4.47    0.86
  -8  -2   2    4.41    0.76
  -7  -2   2   25.10    1.40
   7  -2  -2   24.18    1.26
   7   2  -2   24.54    1.50
   7  -2  -2   25.01    1.22
   7   2  -2   24.28    1.54
   6   2  -2   11.98    1.06
  -6  -2   2   12.39    1.00
   6  -2  -2   11.93    0.89
   6   2  -2   12.85    1.09
   6  -2  -2   12.65    0.85
   5   2  -2    5.65    0.76
  -5  -2   2    7.18    0.73
   5   2  -2    7.06    0.78
   5  -2  -2    6.51    0.57
   5  -2  -2    5.38    0.56
  -5  -2   2    5.33    0.73
   4  -2  -2    1.57    0.39
   4   2  -2    2.11    0.57
  -4   2   2    2.31    0.36
   4   2  -2    1.61    0.54
   4  -2  -2    3.05    0.41
  -4  -2   2    2.83    0.55
  -4  -2   2    1.78    0.53
  -3  -2   2    0.95    0.41
  -3  -2   2    0.96    0.46
   3   2  -2    1.10    0.46
   3  -2  -2    1.17    0.33
  -3   2   2    1.14    0.31
   3   2  -2    1.24    0.46
   2   2  -2   -0.45    0.32
  -2   2   2    0.50    0.29
   2   2  -2   -0.11    0.36
  -2  -2   2   -0.29    0.33
  -2  -2   2   -0.09    0.30
   2  -2  -2   -0.10    0.24
   1   2  -2    1.67    0.37
  -1  -2   2    2.13    0.38
  -1  -2   2    1.63    0.36
   1  -2  -2    2.13    0.35
   1   2  -2    1.86    0.39
   0   2  -2   -0.20    0.19
   0   2  -2   -0.09    0.25
   0  -2   2   -0.19    0.22
   0   2   2   -0.02    0.28
   0  -2   2   -0.19    0.24
   0  -2  -2    0.28    0.29
  -1   2  -2    0.94    0.23
   1  -2   2    1.33    0.25
  -1   2  -2    0.68    0.26
  -1  -2  -2    0.74    0.35
   1   2   2    1.09    0.37
   1  -2   2    0.92    0.26
  -2  -2  -2    9.11    0.76
   2   2   2   10.42    0.77
   2  -2   2    9.32    0.49
   2  -2   2    9.40    0.49
   3  -2   2    5.41    0.45
   3   2   2    6.34    0.69
   3  -2   2    6.81    0.46
  -3  -2  -2    6.16    0.67
  -4  -2  -2   -0.22    0.46
   4   2   2   -0.24    0.44
   4  -2   2    0.04    0.28
  -5  -2  -2    0.98    0.53
   5  -2   2    0.76    0.36
   5   2   2    1.65    0.57
  -6  -2  -2   -0.15    0.48
   6  -2   2   -0.45    0.37
   6   2   2    0.18    0.54
   7  -2   2    1.27    0.50
   7   2   2    0.66    0.61
  -7  -2  -2    0.18    0.55
   8   2   2   -0.09    0.65
  -8  -2  -2   -0.98    0.52
   8  -2   2   -0.73    0.47
   9   2   2    5.30    1.01
  -9  -2  -2    5.99    0.94
   9  -2   2    4.69    0.81
  10   2   2   -0.34    0.67
  10  -2   2   -0.86    0.57
  11  -2   2    0.00    0.67
  11   2   2    0.27    0.75
  12  -2   2    4.57    1.03
  12   2   2    5.91    1.24
  13  -2   2    0.71    0.82
  13   2   2   -1.30    0.77
  14   2   2    0.01    1.04
  14  -2   2    1.04    0.95
  15  -2   2   -0.94    0.90
  15   2   2    0.00    1.08
  16  -2   2    0.72    1.11
  16   2   2   -1.34    1.05
  17  -2   2    1.03    1.11
  17   2   2   -2.00    1.19
  18  -2   2    2.69    1.33
  18   2   2    0.93    1.55
  19   3  -2   -0.31    1.37
  19  -3  -2   -0.50    1.18
  18  -3  -2    4.84    1.44
  18   3  -2    4.17    1.64
  17   3  -2   -0.93    1.14
  17  -3  -2    0.95    1.08
  16  -3  -2   -0.57    0.99
  16   3  -2    0.67    1.23
  15   3  -2    1.49    1.24
  15  -3  -2   -0.08    0.95
  14  -3  -2    7.89    1.25
  14  -3  -2    9.11    1.31
  14   3  -2    8.02    1.58
  13   3  -2    1.98    1.21
  13  -3  -2    1.10    0.85
  13  -3  -2    2.56    0.89
  13   3  -2    2.81    1.13
  12   3  -2    6.28    1.33
  12  -3  -2    5.31    0.97
  12  -3  -2    6.25    1.03
  12   3  -2    4.90    1.19
  11   3  -2    0.42    0.84
  11  -3  -2   -0.65    0.57
  11   3  -2   -0.85    0.70
  11  -3  -2   -0.06    0.62
  10   3  -2   25.23    1.90
  10  -3  -2   27.55    1.57
  10   3  -2   26.21    1.87
  10  -3  -2   25.72    1.50
  -9  -3   2   41.14    2.07
   9  -3  -2   39.61    1.77
   9   3  -2   34.49    2.09
   9  -3  -2   39.80    1.74
   9   3  -2   40.78    2.23
   8  -3  -2   57.37    2.07
  -8  -3   2   56.90    2.40
   8  -3  -2   55.48    2.09
   8   3  -2   56.89    2.53
   8   3  -2   52.40    2.52
   7   3  -2   15.02    1.26
  -7  -3   2   15.65    1.21
   7  -3  -2   13.31    0.94
   7   3  -2   14.98    1.27
   7  -3  -2   14.67    0.95
   6  -3  -2  148.28    4.01
   6   3  -2  149.59    4.56
  -6  -3   2  138.11    4.35
   6   3  -2  150.49    4.60
   6  -3  -2  137.08    4.02
   5  -3  -2   -0.11    0.31
   5  -3  -2   -0.10    0.32
   5   3  -2   -0.22    0.50
  -5  -3   2   -0.18    0.46
  -5  -3   2    0.28    0.45
   5   3  -2   -0.63    0.46
   4   3  -2    6.30    0.76
   4   3  -2    6.75    0.77
  -4  -3   2    6.94    0.75
   4  -3  -2    6.50    0.52
  -4  -3   2    6.77    0.78
  -3   3   2  111.23    3.13
   3  -3  -2  114.73    3.20
  -3  -3   2  116.04    3.48
   3   3  -2  115.25    3.54
  -3  -3   2  120.86    3.57
   3   3  -2  120.32    3.52
   2  -3  -2   25.78    1.01
  -2  -3   2   24.82    1.16
  -2  -3   2   24.63    1.21
   2   3  -2   23.55    1.19
   2   3  -2   25.62    1.20
  -2   3   2   24.72    0.97
   1  -3  -2   57.57    1.80
   1   3  -2   54.97    1.84
  -1  -3   2   53.14    1.84
  -1  -3   2   54.38    1.82
   0   3  -2  137.69    3.97
   0  -3  -2  157.50    4.14
   0   3   2  155.67    4.12
   0   3  -2  149.63    4.00
   0  -3   2  147.27    4.02
   0  -3   2  142.13    3.99
   1   3   2   78.14    2.40
   1  -3   2   75.43    2.13
  -1   3  -2   76.41    2.08
  -1   3  -2   70.10    2.07
  -1  -3  -2   76.63    2.37
   1  -3   2   67.30    2.10
   2   3   2  139.65    3.96
  -2  -3  -2  135.68    3.91
   2  -3   2  138.70    3.66
   2  -3   2  128.57    3.60
   3   3   2   44.81    1.81
  -3  -3  -2   43.82    1.77
   4   3   2  181.45    5.19
  -4  -3  -2  175.21    5.10
   5   3   2   51.11    2.17
  -5  -3  -2   53.65    2.13
  -6  -3  -2    0.16    0.52
   6  -3   2    0.22    0.34
   6   3   2   -0.41    0.50
   7  -3   2   25.32    1.21
   7   3   2   27.72    1.70
  -7  -3  -2   25.45    1.60
   8   3   2    9.96    1.20
  -8  -3  -2   13.01    1.21
   8  -3   2   12.13    0.97
   9  -3   2    4.91    0.77
   9   3   2    4.09    0.97
  10  -3   2   50.85    2.21
  10   3   2   49.41    2.67
  11   3   2    5.38    1.17
  11  -3   2    4.29    0.89
  12  -3   2   46.98    2.37
  12   3   2   45.73    2.84
  13  -3   2    8.41    1.22
  13   3   2    8.75    1.53
  14   3   2   13.36    1.85
  14  -3   2   12.90    1.53
  15  -3   2    1.74    1.04
  15   3   2    4.95    1.50
  16   3   2   -1.11    1.11
  16  -3   2   -0.45    0.96
  17  -3   2   -0.22    1.01
  17   3   2    0.03    1.45
  18   3   2   -0.32    1.44
  18  -3   2    1.02    1.19
  19  -4  -2   -0.66    1.27
  19   4  -2    0.95    1.53
  18  -4  -2    2.38    1.32
  18   4  -2    1.69    1.49
  17   4  -2    6.63    1.74
  17  -4  -2    4.89    1.33
  16  -4  -2    3.14    1.16
  16   4  -2    2.06    1.36
  15  -4  -2    6.39    1.22
  15   4  -2    4.15    1.49
  14  -4  -2   10.93    1.38
  14  -4  -2    9.70    1.31
  14   4  -2    8.51    1.66
  13   4  -2   -0.37    0.93
  13   4  -2    1.51    1.22
  13  -4  -2    0.90    0.78
  13  -4  -2   -1.64    0.66
  12   4  -2   10.21    1.61
  12  -4  -2    9.25    1.12
  12   4  -2    8.33    1.45
  12  -4  -2   10.97    1.18
  11   4  -2   -0.84    0.83
  11  -4  -2   -0.50    0.55
  11   4  -2    0.91    0.85
  11  -4  -2    0.64    0.62
  10  -4  -2   -0.09    0.53
  10  -4  -2    0.09    0.55
  10   4  -2    0.16    0.77
  10   4  -2    0.61    0.82
  -9  -4   2    0.91    0.69
   9  -4  -2   -0.28    0.48
   9   4  -2    0.69    0.75
   9  -4  -2    1.50    0.56
   9   4  -2    1.83    0.87
   8  -4  -2   20.71    1.14
   8   4  -2   19.78    1.61
  -8  -4   2   17.42    1.42
   8  -4  -2   19.66    1.11
   8   4  -2   17.07    1.49
   7   4  -2    9.68    1.14
  -7  -4   2    8.82    0.98
   7  -4  -2   10.77    0.81
   7   4  -2    8.08    1.04
   7  -4  -2   10.06    0.77
   6   4  -2   55.40    2.41
   6  -4  -2   51.99    1.80
   6   4  -2   55.39    2.34
  -6  -4   2   57.19    2.30
   5   4  -2    0.80    0.60
  -5  -4   2    0.28    0.51
   5  -4  -2    0.40    0.34
   5   4  -2    0.82    0.57
  -4  -4   2   97.36    3.22
   4  -4  -2   91.97    2.71
   4   4  -2   95.61    3.16
   4   4  -2   95.42    3.21
  -4  -4   2   96.09    3.12
  -3  -4   2   82.52    2.68
   3  -4  -2   78.67    2.35
  -3   4   2   75.53    2.21
   3   4  -2   79.79    2.69
   3   4  -2   81.61    2.74
  -3  -4   2   81.43    2.74
   2   4  -2  196.55    5.47
  -2   4   2  194.53    5.18
   2   4  -2  200.26    5.46
   2  -4  -2  193.34    5.24
  -2  -4   2  194.63    5.49
  -2  -4   2  203.31    5.46
  -1  -4   2   87.54    2.76
   1  -4  -2   87.90    2.68
   1   4  -2   87.28    2.73
  -1   4   2   90.76    2.64
  -1  -4   2   89.89    2.72
   0   4   2   23.81    1.12
   0   4  -2   24.34    1.05
   0  -4   2   24.31    1.09
   0  -4   2   26.37    1.12
   0   4  -2   25.93    1.07
   0  -4  -2   25.28    1.20
   1   4   2   54.42    1.93
   1  -4   2   53.48    1.67
  -1   4  -2   51.17    1.55
  -1   4  -2   51.57    1.56
   1  -4   2   49.26    1.65
  -1  -4  -2   51.68    1.91
   2  -4   2   57.67    1.77
   2  -4   2   59.46    1.77
   2   4   2   63.43    2.22
  -2  -4  -2   62.27    2.19
  -3  -4  -2    1.22    0.53
   3   4   2    1.55    0.54
   4   4   2   17.57    1.23
  -4  -4  -2   15.66    1.17
   5   4   2    2.45    0.68
  -5  -4  -2    2.18    0.66
  -6  -4  -2   46.17    2.12
   6   4   2   45.86    2.18
   7   4   2    0.24    0.60
  -7  -4  -2   -0.36    0.54
   7  -4   2    0.50    0.34
  -8  -4  -2    3.47    0.85
   8   4   2    5.79    1.02
   8  -4   2    5.33    0.61
   9   4   2    0.16    0.70
   9  -4   2    1.70    0.55
  10   4   2    1.30    0.84
  10  -4   2    0.55    0.59
  11  -4   2    1.69    0.71
  11   4   2    1.53    0.96
  12   4   2    4.06    1.20
  12  -4   2    2.61    0.87
  13  -4   2   -0.50    0.71
  13   4   2   -1.31    0.87
  14  -4   2    5.14    1.10
  14   4   2    2.57    1.32
  15  -4   2   -0.96    0.83
  15   4   2    1.16    1.21
  16   4   2    3.52    1.65
  16  -4   2    4.86    1.25
  17  -4   2    1.15    1.07
  17   4   2    0.42    1.43
  18  -4   2    6.10    1.50
  18   4   2    7.15    2.13
  19   5  -2   -1.64    1.60
  19  -5  -2    0.69    1.28
  18   5  -2    1.61    1.67
  18  -5  -2    1.89    1.24
  17   5  -2    0.78    1.37
  17  -5  -2    0.02    1.02
  16   5  -2    3.75    1.51
  16  -5  -2    1.91    1.09
  15   5  -2   14.78    2.04
  15  -5  -2   13.97    1.52
  14  -5  -2    6.98    1.20
  14  -5  -2    9.52    1.25
  14   5  -2    8.73    1.65
  13   5  -2    2.18    1.31
  13   5  -2    2.99    1.21
  13  -5  -2    1.66    0.84
  13  -5  -2    3.20    0.88
  12   5  -2    2.52    1.25
  12   5  -2    3.29    1.15
  12  -5  -2    1.42    0.76
  12  -5  -2    1.80    0.76
  11  -5  -2    0.43    0.63
  11   5  -2    0.90    1.00
  11  -5  -2    2.79    0.71
  11   5  -2    2.06    0.99
  10  -5  -2    5.47    0.77
  10   5  -2    5.57    1.14
  10  -5  -2    6.00    0.79
  10   5  -2    7.11    1.33
   9  -5  -2    3.05    0.62
   9   5  -2    3.01    1.02
   9   5  -2    3.35    1.00
  -9  -5   2    3.54    0.91
   9  -5  -2    3.22    0.64
   8   5  -2   -0.19    0.67
   8  -5  -2    0.31    0.43
  -8  -5   2    0.65    0.68
   8  -5  -2    0.94    0.46
   8   5  -2   -0.12    0.76
   7   5  -2    6.22    1.06
   7   5  -2    7.75    1.06
  -7  -5   2    7.78    1.04
   7  -5  -2    8.54    0.69
   6   5  -2   34.38    1.95
   6  -5  -2   32.86    1.29
   6   5  -2   36.17    1.90
  -6  -5   2   34.15    1.82
   5   5  -2   -0.35    0.57
   5  -5  -2    0.40    0.34
   5   5  -2   -0.13    0.57
  -5  -5   2    0.41    0.55
   4  -5  -2    1.50    0.39
   4   5  -2    1.79    0.65
  -4  -5   2    2.19    0.63
  -4  -5   2    1.34    0.62
   4   5  -2    1.23    0.61
  -3  -5   2   31.57    1.53
   3   5  -2   30.72    1.53
   3  -5  -2   31.36    1.23
  -3  -5   2   30.31    1.60
   3   5  -2   26.82    1.51
  -2  -5   2    4.61    0.71
   2  -5  -2    6.32    0.61
   2   5  -2    4.78    0.70
   2   5  -2    4.53    0.67
  -2   5   2    4.52    0.47
  -2  -5   2    5.04    0.69
  -1  -5   2  103.31    3.28
  -1   5   2  108.21    3.15
   1   5  -2  106.18    3.27
  -1  -5   2  108.72    3.36
   1  -5  -2  109.89    3.26
   0   5  -2   86.81    2.65
   0   5  -2   87.82    2.66
   0  -5  -2   92.59    2.87
   0  -5   2   90.11    2.75
   0  -5   2   84.23    2.74
  -1   5  -2   17.63    0.79
  -1  -5  -2   18.28    1.14
   1  -5   2   15.85    0.90
   1  -5   2   16.93    0.93
   1   5   2   17.30    1.07
  -1   5  -2   14.66    0.75
   2  -5   2    7.59    0.65
  -2  -5  -2    9.25    0.89
   2  -5   2   10.13    0.64
   2   5   2    9.64    0.87
  -3  -5  -2    0.22    0.50
   3   5   2    0.05    0.49
   4   5   2    2.54    0.66
  -4  -5  -2    1.87    0.65
   5   5   2   37.05    1.95
  -5  -5  -2   40.02    1.96
   6   5   2   29.48    1.83
  -6  -5  -2   32.07    1.79
  -7  -5  -2    3.36    0.86
   7   5   2    3.14    0.85
  -8  -5  -2   26.41    1.85
   8   5   2   26.72    1.86
   9  -5   2    4.00    0.62
   9   5   2    5.16    1.07
  10   5   2    8.44    1.34
  10  -5   2    9.19    0.90
  11   5   2    1.14    1.04
  11  -5   2    2.18    0.73
  12   5   2    3.90    1.29
  12  -5   2    2.00    0.83
  13   5   2   -0.27    1.01
  13  -5   2   -0.59    0.68
  14  -5   2    1.73    0.88
  14   5   2    1.40    1.26
  15  -5   2   -2.04    0.70
  15   5   2   -0.02    1.24
  16   5   2    0.62    1.39
  16  -5   2   -0.76    0.88
  17  -5   2    1.65    1.10
  17   5   2   -0.91    1.44
  18  -5   2    1.19    1.18
  18   5   2   -0.64    1.60
  19   6  -2   -1.17    1.45
  19  -6  -2    1.42    1.21
  18  -6  -2    0.32    1.14
  18   6  -2   -0.14    1.56
  17  -6  -2    6.23    1.37
  17   6  -2    6.12    1.88
  16  -6  -2    1.49    1.00
  16   6  -2   -0.46    1.23
  15   6  -2    5.97    1.57
  15  -6  -2    4.99    1.10
  14   6  -2    3.18    1.35
  14  -6  -2    2.65    1.04
  14  -6  -2    2.84    1.05
  13  -6  -2    0.84    0.77
  13   6  -2   -0.13    1.18
  13  -6  -2    0.03    0.69
  13   6  -2   -0.13    0.99
  12  -6  -2    0.94    0.67
  12   6  -2    0.97    0.99
  12  -6  -2   -0.10    0.65
  12   6  -2   -0.55    1.06
  11  -6  -2   10.22    0.98
  11  -6  -2   11.61    1.01
  11   6  -2    5.41    1.38
  11   6  -2    9.55    1.50
  10  -6  -2   -0.29    0.51
  10   6  -2   -0.09    0.89
  10   6  -2    0.16    0.86
  10  -6  -2   -0.65    0.51
   9   6  -2    0.43    0.87
   9   6  -2    1.08    0.86
   9  -6  -2    0.39    0.47
   9  -6  -2    0.29    0.49
  -8  -6   2    2.19    0.89
   8   6  -2    1.44    0.88
   8   6  -2   -0.15    0.85
   8  -6  -2    2.34    0.52
  -7  -6   2   39.29    2.10
   7   6  -2   41.79    2.28
   7  -6  -2   40.88    1.52
   7   6  -2   39.61    2.28
   6   6  -2   15.13    1.38
   6   6  -2   18.58    1.57
  -6  -6   2   17.06    1.45
   6  -6  -2   17.54    0.93
   5   6  -2   18.12    1.48
  -5  -6   2   18.03    1.37
   5  -6  -2   18.43    0.95
   5   6  -2   17.64    1.45
  -4  -6   2   41.92    1.99
   4   6  -2   42.31    2.02
   4  -6  -2   45.84    1.58
  -4  -6   2   39.54    2.04
   4   6  -2   40.61    2.05
  -3  -6   2   23.28    1.42
   3   6  -2   21.36    1.42
   3   6  -2   23.30    1.40
  -3  -6   2   20.26    1.44
   3  -6  -2   23.52    1.14
  -2  -6   2    1.14    0.60
  -2   6   2    2.30    0.45
   2  -6  -2    1.45    0.47
   2   6  -2    0.24    0.56
   2   6  -2   -0.52    0.53
  -2  -6   2    0.62    0.58
   1   6  -2    6.08    0.73
   1  -6  -2    7.09    0.74
  -1  -6   2    6.16    0.76
  -1   6   2    6.12    0.62
  -1  -6   2    5.89    0.78
   0   6  -2    0.58    0.47
   0  -6   2    0.41    0.49
   0   6   2    0.12    0.20
   0   6  -2    0.42    0.43
   0  -6   2    0.08    0.45
   0  -6  -2    1.85    0.58
  -1   6  -2    3.48    0.43
   1  -6   2    2.85    0.54
   1  -6   2    3.59    0.56
   1   6   2    4.26    0.66
  -1   6  -2    3.92    0.45
  -1  -6  -2    2.93    0.67
  -2  -6  -2   12.61    1.11
   2  -6   2   15.17    0.86
   2   6   2   12.61    1.06
   2  -6   2   11.88    0.83
   3  -6   2    2.98    0.39
   3   6   2    4.57    0.76
  -3  -6  -2    3.96    0.75
   3  -6   2    2.55    0.42
  -4  -6  -2   55.93    2.37
   4   6   2   49.86    2.29
   5   6   2   11.24    1.19
  -5  -6  -2   11.51    1.19
  -6  -6  -2   34.43    1.98
   6   6   2   35.05    2.07
  -7  -6  -2    0.18    0.70
   7   6   2    0.64    0.73
  -8  -6  -2    0.28    0.78
   8   6   2    0.82    0.79
   9   6   2    0.85    0.90
  10   6   2    1.34    0.96
  11  -6   2   -0.15    0.61
  11   6   2    0.63    1.05
  12  -6   2   -0.45    0.59
  12   6   2    1.46    1.14
  13   6   2   -0.76    0.99
  13  -6   2   -0.53    0.65
  14   6   2    1.72    1.28
  14  -6   2    1.31    0.80
  15  -6   2    0.45    0.83
  15   6   2    1.57    1.41
  16   6   2    1.00    1.54
  16  -6   2    2.06    0.98
  17   6   2    1.85    1.69
  17  -6   2    2.30    1.05
  18   6   2    0.04    1.73
  18  -6   2    1.00    1.08
  19   7  -2   -3.05    1.34
  18   7  -2   -0.92    1.52
  18  -7  -2    2.63    1.19
  17  -7  -2   12.02    1.53
  17   7  -2   14.82    2.39
  16  -7  -2    4.56    1.15
  16   7  -2    8.69    1.95
  15   7  -2    2.94    1.41
  15  -7  -2    2.89    0.99
  14   7  -2    5.19    1.52
  14  -7  -2    3.50    0.94
  13  -7  -2    0.62    0.73
  13  -7  -2    0.54    0.78
  13   7  -2    1.65    1.17
  12   7  -2    3.47    1.20
  12  -7  -2    3.51    0.81
  12  -7  -2    4.56    0.80
  11   7  -2    1.40    1.20
  11   7  -2    3.73    1.13
  11  -7  -2    3.33    0.71
  11  -7  -2    1.45    0.67
  10   7  -2   15.84    1.67
  10   7  -2   18.01    1.87
  10  -7  -2   14.88    1.09
  10  -7  -2   16.04    1.12
   9  -7  -2   14.97    0.99
   9   7  -2   14.04    1.53
   9  -7  -2   14.84    0.98
   9   7  -2   13.12    1.62
   8  -7  -2    3.75    0.57
   8   7  -2    3.34    0.96
   8   7  -2    3.00    1.03
  -8  -7   2    3.31    0.98
   7   7  -2  113.68    4.38
  -7  -7   2  115.50    4.20
   7   7  -2  115.96    4.32
   7  -7  -2  118.93    3.39
   6   7  -2    4.65    0.97
  -6  -7   2    4.15    0.94
   6  -7  -2    5.22    0.60
   6   7  -2    6.58    1.08
  -5  -7   2    8.85    1.08
   5  -7  -2    7.66    0.69
   5   7  -2    7.93    1.07
   5   7  -2    6.71    1.05
   4   7  -2    2.48    0.79
   4   7  -2    2.74    0.76
   4  -7  -2    0.65    0.49
  -4  -7   2    2.15    0.74
  -3  -7   2  494.48   12.87
   3  -7  -2  483.38   12.47
   3   7  -2  473.99   12.82
  -3  -7   2  473.22   12.93
   3   7  -2  497.83   12.88
   2  -7  -2    3.79    0.70
  -2  -7   2    4.35    0.82
  -2   7   2    5.41    0.59
   2   7  -2    5.03    0.76
  -2  -7   2    4.66    0.78
   2   7  -2    5.66    0.81
  -2   7   2    4.34    0.56
  -1  -7   2    1.52    0.64
   1  -7  -2    1.79    0.61
  -1   7   2    2.15    0.50
   1   7  -2    2.34    0.61
  -1  -7   2    1.83    0.67
  -1   7   2    2.20    0.54
   1   7  -2    1.55    0.47
   0   7  -2   44.65    1.74
   0  -7   2   48.62    1.92
   0  -7   2   43.14    1.91
   0   7  -2   44.45    1.76
   0  -7  -2   47.23    2.00
   1  -7   2   26.30    1.35
  -1   7  -2   26.30    1.08
   1  -7   2   25.42    1.32
   1   7   2   24.00    1.41
  -1   7  -2   25.06    1.10
  -1  -7  -2   26.28    1.52
  -2  -7  -2   57.12    2.39
   2  -7   2   55.73    2.01
   2  -7   2   57.87    2.02
   2   7   2   57.01    2.36
  -3  -7  -2    8.16    1.01
   3   7   2    7.22    0.94
   3  -7   2    8.55    0.71
   3  -7   2    5.07    0.62
   4   7   2  142.98    4.79
   4  -7   2  147.30    3.97
  -4  -7  -2  146.36    4.75
   5   7   2   17.26    1.51
  -5  -7  -2   19.38    1.56
   6   7   2   62.09    2.90
  -6  -7  -2   67.51    2.92
  -7  -7  -2    3.82    1.01
   7   7   2    2.85    0.90
   8   7   2    0.17    0.77
   9   7   2    2.79    1.04
  10   7   2   36.36    2.55
  11   7   2   18.87    2.01
  12  -7   2    5.52    0.82
  12   7   2    5.51    1.48
  13  -7   2    0.71    0.62
  13   7   2    0.31    1.10
  14  -7   2    2.59    0.82
  14   7   2    4.48    1.59
  15   7   2    0.45    1.34
  15  -7   2   -0.06    0.71
  16   7   2    0.99    1.43
  16  -7   2    0.74    0.81
  17   7   2    2.55    1.70
  17  -7   2    2.68    0.98
  18  -7   2   -0.20    0.88
  18   7   2   -0.51    1.62
  18   8  -2   -1.10    1.48
  18  -8  -2   -0.45    0.96
  17  -8  -2   -0.37    0.92
  17   8  -2   -1.19    1.40
  16   8  -2    8.65    1.96
  16  -8  -2   10.13    1.27
  15  -8  -2    0.14    0.77
  15   8  -2    1.02    1.27
  14   8  -2    3.14    1.42
  14  -8  -2    3.48    0.88
  13  -8  -2    2.69    0.91
  13   8  -2    5.49    1.49
  13  -8  -2    4.60    0.86
  12  -8  -2    2.71    0.77
  12  -8  -2    2.51    0.74
  12   8  -2    3.98    1.31
  11  -8  -2    5.30    0.79
  11  -8  -2    5.34    0.77
  11   8  -2    3.64    1.22
  10  -8  -2   13.23    1.03
  10  -8  -2   14.25    1.04
  10   8  -2   11.80    1.59
   9  -8  -2    0.92    0.51
   9   8  -2    1.21    0.90
   8   8  -2   45.19    2.60
  -8  -8   2   47.85    2.57
   8  -8  -2   47.23    1.76
  -7  -8   2   11.40    1.38
   7   8  -2    9.80    1.30
   7  -8  -2   10.81    0.86
   7   8  -2    9.27    1.36
   6  -8  -2   27.34    1.31
   6   8  -2   28.75    1.95
   6   8  -2   30.54    1.96
  -6  -8   2   29.74    1.93
   5  -8  -2   15.12    1.03
   5   8  -2   18.89    1.53
  -5  -8   2   19.83    1.53
   5   8  -2   14.70    1.42
  -4  -8   2   47.54    2.27
   4  -8  -2   43.53    1.81
   4   8  -2   41.31    2.21
   4   8  -2   48.31    2.29
  -3  -8   2  135.07    4.50
   3  -8  -2  132.99    4.15
   3   8  -2  138.57    4.50
   3   8  -2  140.41    4.49
  -2   8   2    3.08    0.53
  -2  -8   2    3.10    0.80
   2   8  -2    1.71    0.67
   2   8  -2    3.59    0.81
  -2  -8   2    3.15    0.77
  -2   8   2    3.19    0.57
   2  -8  -2    2.00    0.64
  -1   8   2    2.10    0.53
   1  -8  -2    2.26    0.68
  -1  -8   2    2.50    0.72
  -1   8   2    2.50    0.60
  -1  -8   2    1.07    0.63
   1   8  -2    1.52    0.62
   1   8  -2    2.16    0.59
   0  -8   2    0.89    0.60
   0  -8  -2    0.62    0.60
   0   8  -2    0.08    0.47
   0  -8   2    0.43    0.54
   0   8   2    0.53    0.41
   0   8   2    1.33    0.57
   0   8  -2    0.17    0.48
  -1   8  -2   22.97    1.04
   1  -8   2   24.16    1.36
   1  -8   2   22.89    1.35
   1   8   2   22.62    1.49
  -1   8  -2   21.35    1.05
   1   8   2   20.90    1.39
  -1  -8  -2   20.32    1.46
   2   8   2   85.74    3.19
   2  -8   2   90.22    2.90
   2  -8   2   85.76    2.85
  -2  -8  -2   82.19    3.20
   3   8   2   23.10    1.59
   3  -8   2   27.56    1.29
   3  -8   2   25.04    1.29
  -3  -8  -2   25.70    1.73
   4  -8   2   57.42    1.91
   4  -8   2   52.11    1.87
   4   8   2   59.23    2.60
  -4  -8  -2   53.22    2.51
  -5  -8  -2    0.36    0.75
   5   8   2    0.25    0.65
  -6  -8  -2   26.80    1.88
   6   8   2   28.78    1.96
   7   8   2    5.14    1.08
  -7  -8  -2    5.58    1.16
   8   8   2   22.82    1.92
   9   8   2    7.24    1.32
  10   8   2   32.04    2.45
  11   8   2    1.31    1.05
  12   8   2   -0.37    0.95
  13   8   2    0.67    1.12
  14   8   2    2.69    1.47
  15  -8   2    0.54    0.69
  15   8   2    2.01    1.42
  16   8   2    8.52    2.07
  16  -8   2    7.66    1.06
  17   8   2    2.42    1.88
  17  -8   2    0.75    0.83
  18  -8   2    0.58    0.87
  18   8   2   -2.21    1.62
  18  -9  -2   -0.74    0.90
  18   9  -2   -0.60    1.68
  17  -9  -2    1.84    0.92
  17   9  -2    0.44    1.57
  16  -9  -2    0.27    0.79
  16   9  -2    0.27    1.41
  15   9  -2   -0.30    1.23
  15  -9  -2    0.46    0.73
  14  -9  -2    1.13    0.68
  14   9  -2   -1.10    1.01
  13  -9  -2   -0.04    0.64
  13   9  -2    0.34    1.08
  13  -9  -2   -0.24    0.70
  12  -9  -2   -0.55    0.62
  12  -9  -2   -0.58    0.62
  12   9  -2    0.43    1.02
  11  -9  -2    1.86    0.65
  11   9  -2    1.42    1.11
  11  -9  -2    0.72    0.58
  10  -9  -2    2.84    0.62
  10   9  -2    2.59    1.09
   9  -9  -2    1.44    0.55
   9   9  -2    1.43    0.99
  -8  -9   2   12.05    1.53
   8  -9  -2   12.24    0.93
   8   9  -2    7.76    1.33
   7  -9  -2    7.06    0.76
  -7  -9   2    4.35    1.14
   7   9  -2    4.91    1.13
   6  -9  -2    3.66    0.67
  -6  -9   2    4.15    1.02
   6   9  -2    1.89    0.88
   5  -9  -2    3.20    0.64
   5   9  -2    2.31    0.85
  -5  -9   2    1.69    0.86
   4   9  -2   -0.31    0.61
  -4  -9   2   -0.04    0.65
   4  -9  -2    0.58    0.56
  -3  -9   2    3.02    0.85
   3   9  -2    2.39    0.78
   3  -9  -2    2.32    0.67
   3   9  -2    2.03    0.83
  -2  -9   2   13.72    1.33
  -2  -9   2   16.29    1.43
   2   9  -2   13.79    1.24
   2  -9  -2   15.48    1.26
  -2   9   2   11.76    0.97
  -2   9   2   15.04    0.96
  -1  -9   2    1.63    0.72
   1  -9  -2    1.84    0.72
  -1  -9   2    1.76    0.71
  -1   9   2    0.35    0.57
   1   9  -2    1.36    0.58
  -1   9   2    1.41    0.50
   1   9  -2    3.02    0.69
   0  -9   2    1.25    0.64
   0  -9  -2    0.54    0.66
   0   9  -2   -0.19    0.48
   0   9  -2    0.56    0.47
   0   9   2    0.38    0.48
   0  -9   2    0.06    0.56
   0   9   2   -0.01    0.55
   1   9   2    0.29    0.59
  -1   9  -2    0.42    0.38
   1  -9   2    0.34    0.60
   1  -9   2    0.14    0.51
   1   9   2    0.77    0.53
  -1   9  -2    0.58    0.42
  -1  -9  -2    0.41    0.69
   2  -9   2   -0.16    0.57
   2   9   2    0.28    0.58
   2   9   2    0.12    0.67
   2  -9   2    0.28    0.55
  -2  -9  -2    0.40    0.69
   3  -9   2    0.38    0.49
  -3  -9  -2   -0.94    0.61
   3   9   2    0.39    0.59
   3  -9   2    0.73    0.58
   4   9   2    0.24    0.63
   4  -9   2   -0.62    0.48
   4  -9   2    0.24    0.48
  -4  -9  -2    0.21    0.73
   5  -9   2   -0.50    0.39
   5   9   2   -0.66    0.56
  -5  -9  -2    0.98    0.86
   5  -9   2    0.00    0.43
  -6  -9  -2   -0.71    0.76
   6   9   2   -0.07    0.73
   7   9   2    2.96    0.99
  -7  -9  -2    1.13    0.98
   8   9   2    0.76    0.89
   9   9   2   -0.62    0.81
  10   9   2    0.55    1.07
  11   9   2    0.05    1.07
  12   9   2   -1.46    0.98
  13   9   2    0.29    1.25
  14   9   2    0.89    1.37
  15   9   2   -1.25    1.27
  16   9   2   -1.08    1.38
  17   9   2   -0.95    1.67
  17  -9   2   -0.10    0.69
  18  -9   2   -1.26    0.67
  18 -10  -2   -0.28    0.82
  18  10  -2   -2.52    1.61
  17  10  -2    0.55    1.72
  17 -10  -2   -0.48    0.71
  16 -10  -2    1.42    0.77
  16  10  -2    0.41    1.62
  15 -10  -2    0.44    0.68
  15  10  -2    0.38    1.34
  14 -10  -2    4.86    0.85
  14  10  -2    2.62    1.51
  13  10  -2   -0.97    1.06
  12  10  -2    3.87    1.38
  12 -10  -2    3.11    0.75
  11  10  -2   -0.83    0.98
  11 -10  -2   -0.15    0.56
  11 -10  -2    0.43    0.57
  10  10  -2    1.05    1.04
  10 -10  -2    0.41    0.54
   9 -10  -2    0.77    0.53
   9  10  -2    0.52    0.91
   8  10  -2    0.43    0.92
   8 -10  -2    2.83    0.65
   7  10  -2    2.67    1.01
   7 -10  -2    4.38    0.75
  -7 -10   2    4.48    1.23
   6  10  -2   10.91    1.43
   6 -10  -2   15.85    1.22
  -6 -10   2   14.94    1.60
  -5 -10   2   16.68    1.62
   5  10  -2   15.61    1.53
   5 -10  -2   16.74    1.28
   4 -10  -2   32.99    1.76
  -4 -10   2   29.85    2.07
   4  10  -2   32.58    2.06
   3  10  -2    3.38    0.86
  -3 -10   2    3.92    0.95
   3 -10  -2    3.21    0.81
   2 -10  -2   27.15    1.69
  -2 -10   2   24.54    1.81
  -2  10   2   24.77    1.32
  -2  10   2   26.65    1.30
   1 -10  -2    0.76    0.71
   1  10  -2    3.56    0.72
  -1  10   2    2.29    0.59
  -1 -10   2    1.35    0.78
   0  10  -2    2.55    0.60
   0 -10   2    2.80    0.81
   0  10   2    4.26    0.76
   0 -10   2    2.22    0.78
   0 -10  -2    2.40    0.84
  -1 -10  -2    1.84    0.79
   1  10   2    0.33    0.40
  -1  10  -2    0.86    0.47
   1 -10   2    0.80    0.64
   1 -10   2    1.14    0.71
  -1  10  -2    0.75    0.42
   2 -10   2    4.15    0.81
   2  10   2    3.97    0.85
  -2 -10  -2    5.64    1.05
   2 -10   2    2.52    0.79
  -3 -10  -2    1.42    0.81
   3  10   2   -0.59    0.59
   3 -10   2   -0.53    0.51
   3 -10   2   -0.21    0.62
  -4 -10  -2    9.01    1.32
   4 -10   2    9.45    1.00
   4 -10   2    8.82    0.93
   4  10   2   10.48    1.27
   5 -10   2    1.08    0.59
   5 -10   2    0.26    0.54
   5  10   2    0.95    0.79
  -5 -10  -2    0.48    0.96
   6 -10   2    2.37    0.60
   6 -10   2    2.19    0.60
   6  10   2    4.61    1.09
  -6 -10  -2    4.85    1.24
   7  10   2    0.99    0.91
   8  10   2    1.75    0.98
   9  10   2    1.39    1.03
  10  10   2   -0.74    0.86
  11  10   2    0.27    1.11
  12  10   2    0.82    1.18
  13  10   2   -1.32    1.07
  14  10   2    0.46    1.35
  15  10   2    0.62    1.47
  16  10   2    2.44    1.76
  17  10   2    2.14    1.89
  17  11  -2    0.63    1.96
  16  11  -2   -2.16    1.52
  15  11  -2    2.93    1.76
  14  11  -2    0.90    1.54
  13  11  -2    0.08    1.29
  12  11  -2    6.15    1.66
  11  11  -2   -0.23    1.08
  10 -11  -2    7.50    0.85
  10  11  -2    4.28    1.44
   9 -11  -2    0.69    0.61
   9  11  -2    0.19    1.01
   8  11  -2   23.70    2.18
   8 -11  -2   25.28    1.48
   7  11  -2    4.47    1.30
  -7 -11   2    6.36    1.45
   7 -11  -2    7.50    0.98
  -6 -11   2   33.00    2.38
   6 -11  -2   34.67    1.85
   6  11  -2   33.11    2.40
   5 -11  -2   25.92    1.65
  -5 -11   2   23.60    2.07
   5  11  -2   22.89    1.99
   4  11  -2   -0.40    0.75
   4 -11  -2   -0.42    0.71
  -4 -11   2   -1.00    0.85
   3  11  -2   46.51    2.43
  -3 -11   2   45.01    2.53
   3 -11  -2   44.33    2.25
   2 -11  -2   51.53    2.44
  -2 -11   2   53.30    2.67
  -2  11   2   51.98    1.93
   2  11  -2   38.13    2.18
  -1 -11   2    6.18    1.15
   1  11  -2    6.08    0.92
  -1  11   2    7.73    0.89
   1 -11  -2    5.95    1.13
   0 -11   2   38.29    2.15
   0 -11  -2   34.75    2.15
   0  11  -2   36.58    1.76
   0  11   2   34.82    1.90
   1 -11   2    3.04    0.91
  -1  11  -2    4.36    0.60
  -1 -11  -2    5.71    1.11
   2 -11   2    2.42    0.79
   2 -11   2    1.36    0.80
   2  11   2    1.23    0.76
  -2 -11  -2    1.62    0.96
   3 -11   2    2.01    0.82
   3 -11   2    0.78    0.69
   3  11   2    1.04    0.76
  -3 -11  -2    0.26    0.90
  -4 -11  -2   12.11    1.60
   4 -11   2   11.18    1.17
   4  11   2   10.46    1.36
   4 -11   2    9.99    1.07
  -5 -11  -2   -0.15    1.10
   5 -11   2    1.95    0.78
   5  11   2    3.22    1.07
   5 -11   2    2.09    0.70
   6 -11   2    5.11    0.83
  -6 -11  -2    5.37    1.46
   6 -11   2    4.63    0.76
   6  11   2    5.40    1.20
   7  11   2    0.27    0.90
   8  11   2    5.65    1.33
   9  11   2    3.58    1.31
  10  11   2   20.46    2.23
  11  11   2    0.98    1.23
  12  11   2    8.33    1.81
  13  11   2   -0.96    1.16
  14  11   2   -0.89    1.31
  15  11   2    1.52    1.69
  16  11   2   -1.13    1.66
  16  12  -2    2.52    2.11
  15  12  -2    1.84    1.75
  14  12  -2    4.79    1.92
  13  12  -2    0.57    1.47
  12  12  -2    6.29    1.85
  11  12  -2    5.37    1.65
  10  12  -2    6.85    1.66
  10 -12  -2    6.64    0.93
   9 -12  -2   -0.02    0.73
   9  12  -2    1.23    1.17
   8 -12  -2   50.56    2.29
   8  12  -2   49.25    3.17
   7 -12  -2    3.88    0.94
   7  12  -2    4.58    1.38
  -7 -12   2    3.74    1.42
   6 -12  -2   35.48    1.98
  -6 -12   2   31.34    2.52
   6  12  -2   34.64    2.52
   5  12  -2    1.85    1.03
   5 -12  -2    2.30    0.92
  -5 -12   2    1.48    1.19
  -4 -12   2   30.99    2.40
   4  12  -2   33.83    2.30
   4 -12  -2   33.04    2.03
  -3 -12   2   12.65    1.63
   3 -12  -2   13.63    1.44
   3  12  -2   12.47    1.38
  -2  12   2   41.44    1.75
   2  12  -2   38.36    2.19
   2 -12  -2   38.58    2.35
  -2 -12   2   39.92    2.53
   1  12  -2    9.89    1.14
  -1 -12   2    9.08    1.42
   1 -12  -2    9.26    1.35
  -1  12   2    7.97    0.97
   0 -12  -2    3.71    1.15
   0  12   2    4.03    0.90
   0 -12   2    3.07    1.14
   0  12  -2    3.21    0.82
   1  12   2   93.18    3.66
  -1 -12  -2   90.31    3.93
   1 -12   2   96.00    3.76
   2 -12   2   14.12    1.49
   2  12   2   10.06    1.34
  -2 -12  -2   11.49    1.61
   3  12   2    1.55    0.96
  -3 -12  -2    0.53    1.14
   3 -12   2    0.55    0.91
   4 -12   2  157.59    5.03
  -4 -12  -2  159.19    5.83
   4  12   2  150.57    5.62
  -5 -12  -2   31.91    2.61
   5  12   2   30.11    2.36
   5 -12   2   27.34    1.82
  -6 -12  -2   -0.69    1.27
   6 -12   2    0.97    0.73
   6  12   2   -0.18    1.02
   7  12   2    7.54    1.52
   7 -12   2    8.48    0.94
   8  12   2    0.29    1.02
   9  12   2   -0.12    1.03
  10  12   2    0.14    1.12
  11  12   2    4.35    1.55
  12  12   2    0.23    1.36
  13  12   2   -0.55    1.36
  14  12   2    0.93    1.66
  15  12   2    1.74    1.84
  16  12   2    5.40    2.23
  12  13  -2   -1.19    1.37
  11  13  -2   -1.38    1.21
  10  13  -2    2.45    1.41
   9  13  -2    4.67    1.56
   8  13  -2    1.34    1.24
   8 -13  -2   -0.42    0.78
   7 -13  -2   25.74    1.86
   7  13  -2   27.21    2.43
   6 -13  -2    1.31    0.95
  -6 -13   2    2.95    1.37
   6  13  -2    1.75    1.19
   5 -13  -2   -1.74    0.79
  -5 -13   2   -1.30    1.12
   5  13  -2   -0.13    1.01
   4 -13  -2    1.21    0.99
   4  13  -2   -2.43    0.87
  -4 -13   2   -0.50    1.23
   3 -13  -2    5.30    1.27
  -3 -13   2    4.28    1.46
   2  13  -2    9.86    1.36
  -2  13   2    9.39    0.88
   2 -13  -2   11.25    1.55
  -2 -13   2    9.29    1.64
   1  13  -2    5.63    1.13
   1 -13  -2    8.55    1.45
  -1  13   2    9.40    1.07
  -1 -13   2    6.10    1.50
   0 -13   2    1.04    1.22
   0 -13  -2    1.67    1.22
   0  13   2    1.79    0.86
   0  13  -2   -0.30    0.68
  -1 -13  -2    3.81    1.31
   1  13   2    1.57    0.91
   1 -13   2    2.99    1.24
   2  13   2    0.97    0.63
  -2 -13  -2    2.68    1.39
   2 -13   2   -0.94    1.12
   3  13   2   38.73    2.58
   3 -13   2   34.80    2.37
  -3 -13  -2   40.27    2.89
  -4 -13  -2   -1.81    1.30
   4 -13   2   -1.44    0.95
   4  13   2    1.17    1.13
   5 -13   2   17.31    1.57
  -5 -13  -2   16.21    2.17
   5  13   2   21.77    2.07
   6 -13   2    0.86    0.84
   6  13   2   -0.02    1.07
   7  13   2   11.28    1.80
   7 -13   2    7.26    1.05
   8 -13   2    3.41    0.82
   8  13   2    6.39    1.57
   9  13   2    0.87    1.27
  10  13   2   -0.52    1.17
  11  13   2   -1.24    1.22
  12  13   2    2.05    1.49
  13  13   2    3.34    1.72
  19   0  -3   -1.96    1.27
  18   0  -3    0.77    1.35
  17   0  -3    0.06    1.16
  16   0  -3   -0.67    0.99
  15   0  -3    1.09    1.08
  14   0  -3   -1.58    0.86
  14   0  -3   -0.55    0.95
  13   0  -3    0.36    0.87
  13   0  -3    0.93    0.92
  12   0  -3   -0.89    0.77
  12   0  -3   -0.70    0.74
  11   0  -3    0.87    0.76
  11   0  -3   -0.79    0.69
  10   0  -3   -1.33    0.73
  10   0  -3   -1.53    0.68
 -10   0   3   -0.71    0.54
   9   0  -3   36.70    1.95
  -9   0   3   35.22    1.67
   9   0  -3   34.91    1.88
   8   0  -3   -0.36    0.55
   8   0  -3   -0.58    0.51
  -8   0   3   -0.19    0.43
   7   0  -3    0.41    0.54
  -7   0   3    0.17    0.39
   7   0  -3   -0.52    0.47
   6   0  -3   -0.64    0.45
  -6   0   3    0.20    0.37
   6   0  -3    0.68    0.50
  -6   0   3    0.17    0.28
   5   0  -3   37.32    1.64
  -5   0   3   41.11    1.53
  -5   0   3   37.01    1.57
   5   0  -3   40.61    1.61
   4   0  -3    0.23    0.40
  -4   0   3    0.24    0.34
   4   0  -3   -0.37    0.41
  -4   0   3   -0.23    0.36
   3   0  -3    2.07    0.48
   3   0  -3    1.58    0.47
  -3   0   3    1.95    0.43
  -3   0   3    2.16    0.51
   2   0  -3    0.20    0.32
  -2   0   3   -0.01    0.28
   2   0  -3   -0.18    0.31
  -2   0   3   -0.57    0.30
  -1   0   3    1.56    0.35
   1   0  -3    1.50    0.37
   1   0  -3    1.44    0.39
  -1   0   3    1.72    0.38
   0   0  -3    0.21    0.31
   0   0  -3   -0.31    0.30
   0   0   3    0.29    0.29
   1   0   3    2.15    0.40
  -1   0  -3    1.97    0.41
  -2   0  -3   -0.88    0.34
   2   0   3   -1.01    0.32
  -3   0  -3   62.26    2.04
   3   0   3   61.37    2.11
  -4   0  -3    0.05    0.49
   4   0   3    0.09    0.50
   5   0   3    0.64    0.49
  -5   0  -3   -0.80    0.43
  -6   0  -3   -0.37    0.41
   6   0   3    1.33    0.55
  -7   0  -3   74.12    2.55
   7   0   3   75.85    2.78
   8   0   3   -0.27    0.61
  -8   0  -3   -1.03    0.52
  -9   0  -3   13.95    1.20
   9   0   3   13.81    1.36
  10   0   3   -0.33    0.69
  11   0   3    0.00    0.75
  12   0   3   -0.95    0.71
  13   0   3    0.61    0.92
  14   0   3   -0.13    0.94
  15   0   3   -0.80    0.97
  16   0   3   -1.61    1.22
  17   0   3    4.58    1.57
  18   0   3    0.01    1.21
  19  -1  -3    1.63    1.46
  19   1  -3   -0.34    1.54
  18   1  -3    2.06    1.57
  18  -1  -3    0.75    1.28
  17  -1  -3    2.20    1.39
  17   1  -3    2.10    1.42
  16   1  -3   -1.42    1.04
  16  -1  -3    0.86    1.14
  15   1  -3    2.15    1.28
  15  -1  -3    4.91    1.29
  14  -1  -3    9.63    1.46
  14   1  -3   12.43    1.70
  14   1  -3   15.21    1.81
  14  -1  -3    9.39    1.47
  13  -1  -3   -0.42    0.83
  13  -1  -3    0.97    0.92
  13   1  -3    1.12    1.01
  13   1  -3    1.93    1.08
  12  -1  -3   16.34    1.56
  12  -1  -3   20.23    1.75
  12   1  -3   17.75    1.71
  12   1  -3   19.91    1.78
  11   1  -3    3.49    0.98
  11   1  -3    5.04    1.10
  11  -1  -3    4.11    0.97
  11  -1  -3    6.01    1.05
  10  -1  -3  161.08    5.15
  10   1  -3  166.30    5.33
  10  -1  -3  156.55    5.05
  10   1  -3  154.65    5.22
 -10   1   3  159.32    4.61
   9   1  -3   22.05    1.58
   9  -1  -3   18.70    1.39
  -9  -1   3   20.85    1.35
   9  -1  -3   20.04    1.43
   9   1  -3   18.16    1.49
  -9   1   3   21.13    1.17
   8   1  -3    8.57    1.03
   8  -1  -3    8.20    0.92
  -8   1   3    8.19    0.74
  -8  -1   3    9.60    0.89
   8  -1  -3   11.20    1.02
   8   1  -3    9.30    1.04
   7  -1  -3    5.23    0.74
   7   1  -3    3.87    0.78
   7  -1  -3    4.65    0.73
  -7   1   3    4.47    0.56
  -7  -1   3    4.78    0.68
   7   1  -3    3.76    0.75
   6  -1  -3    0.26    0.45
   6   1  -3    1.17    0.56
   6  -1  -3    0.59    0.49
  -6  -1   3    0.28    0.44
  -6   1   3    0.72    0.43
  -6  -1   3    0.39    0.49
   6   1  -3   -0.04    0.51
  -6   1   3    0.94    0.38
   5   1  -3   65.64    2.42
   5  -1  -3   67.40    2.31
  -5  -1   3   70.68    2.43
  -5  -1   3   66.83    2.29
   5   1  -3   69.47    2.38
  -5   1   3   61.82    2.19
  -5   1   3   67.82    2.14
   5  -1  -3   68.85    2.25
  -4  -1   3  217.07    5.77
   4  -1  -3  206.44    5.75
   4   1  -3  217.98    5.83
   4  -1  -3  211.44    5.70
   4   1  -3  216.18    5.90
  -4  -1   3  212.96    5.87
  -4   1   3  210.95    5.62
   3  -1  -3   69.28    2.11
   3  -1  -3   63.72    2.15
   3   1  -3   67.11    2.19
  -3  -1   3   67.07    2.25
  -3  -1   3   65.26    2.14
   3   1  -3   69.14    2.26
   2   1  -3   21.71    1.04
  -2   1   3   22.77    1.02
  -2  -1   3   23.23    1.03
  -2  -1   3   21.45    1.07
   2  -1  -3   21.00    0.97
   2  -1  -3   20.73    1.00
   2   1  -3   21.75    1.05
  -1  -1   3   19.86    0.92
  -1  -1   3   20.82    0.97
   1  -1  -3   22.23    0.99
   1   1  -3   20.01    0.95
  -1   1   3   18.67    0.94
   1   1  -3   20.53    0.97
   0  -1   3  104.99    2.88
   0  -1   3   94.96    2.79
   0   1   3  101.85    2.91
   0   1  -3  100.83    2.85
   0  -1  -3   99.53    2.89
   0   1  -3   95.32    2.81
   1  -1   3    1.11    0.32
  -1   1  -3    0.15    0.13
   1   1   3    0.78    0.38
  -1   1  -3    0.45    0.32
   1  -1   3    0.75    0.32
  -1  -1  -3    1.25    0.41
   2   1   3    1.27    0.44
  -2   1  -3    2.04    0.39
   2  -1   3    2.19    0.41
  -2   1  -3    2.19    0.39
  -2  -1  -3    2.42    0.48
   3   1   3 1634.69   40.28
   3  -1   3 1624.28   40.29
  -3  -1  -3 1616.68   40.15
  -3   1  -3 1642.15   40.23
  -3   1  -3 1655.50   40.28
   4  -1   3  317.46    8.34
  -4  -1  -3  325.26    8.43
  -4   1  -3  326.95    8.22
   4   1   3  311.52    8.50
  -5   1  -3  129.12    3.56
  -5  -1  -3  123.72    3.79
   5   1   3  128.23    3.93
   5  -1   3  127.35    3.73
   6   1   3   29.97    1.62
   6  -1   3   30.09    1.45
  -6  -1  -3   31.46    1.53
  -6   1  -3   28.94    1.23
   7   1   3   44.98    2.13
   7  -1   3   46.45    1.97
  -7  -1  -3   46.70    2.01
  -7   1  -3   45.21    1.65
  -8  -1  -3   76.10    2.83
  -8   1  -3   77.47    2.48
   8   1   3   77.48    3.10
   8  -1   3   80.90    2.94
  -9  -1  -3   16.88    1.44
   9   1   3   17.38    1.53
   9  -1   3   20.30    1.52
  -9   1  -3   17.51    1.09
  10  -1   3   55.04    2.53
 -10   1  -3   50.26    1.85
  10   1   3   54.82    2.71
  11  -1   3    5.17    1.02
  11   1   3    5.12    1.13
  12  -1   3   18.70    1.70
  12   1   3   20.38    1.91
  13   1   3    1.74    1.12
  13  -1   3    1.09    0.97
  14  -1   3    1.72    1.02
  14   1   3    3.37    1.26
  15  -1   3    1.92    1.14
  15   1   3    2.91    1.33
  16  -1   3    0.93    1.15
  16   1   3    0.32    1.29
  17  -1   3    2.12    1.28
  17   1   3   -0.69    1.32
  18  -1   3    3.89    1.58
  18   1   3    3.27    1.70
  19   2  -3    1.59    1.70
  19  -2  -3    2.49    1.47
  18  -2  -3    3.21    1.39
  18   2  -3    3.44    1.69
  17  -2  -3    0.65    1.13
  17   2  -3    0.69    1.35
  16   2  -3    1.65    1.30
  16  -2  -3    2.06    1.24
  15  -2  -3    3.22    1.17
  15   2  -3    2.37    1.22
  14  -2  -3    2.32    1.05
  14   2  -3    2.30    1.27
  14   2  -3    1.46    1.17
  14  -2  -3    2.52    1.07
  13  -2  -3   -1.00    0.73
  13   2  -3   -0.17    0.87
  13  -2  -3   -0.40    0.75
  13   2  -3   -1.86    0.82
  12  -2  -3   -0.05    0.75
  12  -2  -3   -0.64    0.67
  12   2  -3    0.16    0.89
  12   2  -3   -0.09    0.83
  11  -2  -3    8.70    1.15
  11  -2  -3    8.19    1.10
  11   2  -3    6.81    1.20
  11   2  -3    8.38    1.27
  10   2  -3   39.83    2.24
  10  -2  -3   39.21    2.01
  10  -2  -3   42.29    2.03
  10   2  -3   38.25    2.26
   9   2  -3   13.34    1.31
   9  -2  -3   14.83    1.22
   9  -2  -3   13.88    1.19
   9   2  -3   13.69    1.33
  -9  -2   3   12.61    1.14
   8  -2  -3  145.59    4.45
  -8  -2   3  153.58    4.62
   8  -2  -3  147.21    4.51
   8   2  -3  147.50    4.84
   8   2  -3  151.99    4.82
   7   2  -3   31.66    1.71
   7  -2  -3   31.29    1.53
   7  -2  -3   33.25    1.50
   7   2  -3   29.93    1.73
  -7  -2   3   32.15    1.61
   6   2  -3   82.95    2.96
  -6   2   3   80.44    2.49
   6  -2  -3   78.80    2.65
   6   2  -3   80.11    2.87
  -6  -2   3   79.62    2.76
  -6  -2   3   84.32    2.90
   6  -2  -3   80.10    2.62
  -5  -2   3   15.79    1.07
  -5   2   3   15.57    0.90
  -5  -2   3   15.24    1.13
   5   2  -3   15.28    1.14
   5   2  -3   14.68    1.11
   5  -2  -3   13.61    0.90
   5  -2  -3   15.69    0.96
   4  -2  -3   -0.17    0.36
  -4  -2   3    0.89    0.47
  -4   2   3    0.26    0.36
  -4  -2   3    0.22    0.42
   4   2  -3    0.60    0.48
   4   2  -3    0.84    0.50
   4  -2  -3    0.09    0.37
  -3  -2   3  333.59    8.97
   3   2  -3  345.36    8.95
  -3  -2   3  351.52    8.93
   3   2  -3  353.58    9.04
   3  -2  -3  330.52    8.82
  -2  -2   3    1.29    0.43
  -2  -2   3    1.51    0.48
   2   2  -3    0.89    0.47
   2  -2  -3    1.13    0.41
   2   2  -3    1.60    0.48
   1   2  -3  796.90   19.87
   1   2  -3  812.60   19.87
  -1  -2   3  812.11   19.84
  -1  -2   3  798.06   19.91
   1  -2  -3  779.90   19.85
  -1   2   3  787.05   19.88
   0  -2  -3   21.02    1.04
   0   2   3   22.30    1.07
   0   2  -3   21.95    0.98
   0  -2   3   21.54    0.97
   0  -2   3   22.44    0.97
  -1   2  -3  241.49    6.41
  -1   2  -3  247.25    6.42
   1   2   3  257.70    6.67
   1  -2   3  251.21    6.44
  -1  -2  -3  247.38    6.61
   1  -2   3  246.33    6.47
  -2   2  -3  432.37   10.97
   2  -2   3  434.81   11.03
  -2  -2  -3  444.18   11.17
   2   2   3  431.21   11.20
  -2   2  -3  438.30   10.98
   2  -2   3  425.95   10.94
  -3   2  -3  515.85   12.88
   3  -2   3  516.73   12.89
   3  -2   3  505.24   12.78
   3   2   3  505.19   13.08
  -3  -2  -3  502.95   13.01
  -3   2  -3  508.37   12.88
   4   2   3   47.29    1.96
  -4  -2  -3   46.37    1.88
   4  -2   3   47.92    1.63
   5  -2   3  179.34    4.93
   5   2   3  183.48    5.33
  -5  -2  -3  178.16    5.19
   6   2   3   39.59    1.91
  -6  -2  -3   39.85    1.86
   6  -2   3   38.14    1.58
   7  -2   3   45.43    1.86
  -7  -2  -3   47.83    2.11
   7   2   3   44.33    2.21
  -8  -2  -3   12.45    1.18
   8   2   3   13.77    1.37
   8  -2   3   14.11    1.14
   9  -2   3   -0.54    0.56
   9   2   3   -0.35    0.71
  10   2   3   15.18    1.57
  10  -2   3   18.76    1.46
  11  -2   3   54.38    2.56
  11   2   3   52.36    2.89
  12  -2   3   -0.17    0.73
  12   2   3    0.16    0.90
  13  -2   3   17.29    1.68
  13   2   3   17.79    1.96
  14   2   3    5.89    1.47
  14  -2   3    4.26    1.14
  15   2   3   10.92    1.88
  15  -2   3   12.42    1.71
  16  -2   3    1.99    1.15
  16   2   3    0.97    1.36
  17  -2   3    0.47    1.17
  17   2   3    2.16    1.53
  18  -2   3    4.30    1.50
  18   2   3    6.21    1.94
  19  -3  -3   -0.41    1.17
  19   3  -3    1.71    1.61
  18  -3  -3    1.16    1.27
  18   3  -3   -0.49    1.39
  17   3  -3    4.17    1.64
  17  -3  -3    3.25    1.30
  16   3  -3    0.89    1.27
  16  -3  -3   -2.20    0.82
  15   3  -3    3.88    1.40
  15  -3  -3    4.55    1.20
  14  -3  -3    6.87    1.25
  14   3  -3    4.01    1.31
  14  -3  -3    6.06    1.21
  14   3  -3    4.31    1.42
  13  -3  -3    1.48    0.87
  13  -3  -3   -0.07    0.79
  13   3  -3   -0.69    0.96
  13   3  -3   -0.53    0.89
  12   3  -3    8.53    1.43
  12  -3  -3    8.40    1.13
  12  -3  -3    9.37    1.17
  12   3  -3    6.94    1.34
  11  -3  -3    4.16    0.84
  11   3  -3    2.75    1.03
  11  -3  -3    2.30    0.78
  11   3  -3    2.11    0.96
  10   3  -3   11.80    1.38
  10   3  -3   13.75    1.45
  10  -3  -3   12.18    1.13
  10  -3  -3   14.26    1.24
  -9  -3   3   -0.50    0.55
   9   3  -3    0.85    0.77
   9   3  -3   -0.20    0.65
   9  -3  -3    1.41    0.61
   9  -3  -3    0.12    0.56
   8   3  -3    6.79    1.03
   8  -3  -3    6.53    0.79
   8  -3  -3    5.26    0.77
   8   3  -3    5.73    1.00
  -8  -3   3    5.93    0.87
   7   3  -3    0.53    0.61
   7  -3  -3   -0.42    0.44
   7  -3  -3    0.13    0.45
   7   3  -3   -0.74    0.56
  -7  -3   3   -0.82    0.42
  -6  -3   3   22.22    1.37
   6  -3  -3   22.00    1.13
  -6  -3   3   21.10    1.38
   6  -3  -3   21.00    1.15
   6   3  -3   21.14    1.47
   6   3  -3   23.33    1.47
   5   3  -3   -0.24    0.51
   5   3  -3    0.06    0.50
   5  -3  -3    0.42    0.39
  -5  -3   3   -0.15    0.44
  -5  -3   3    0.09    0.47
   5  -3  -3    0.53    0.40
  -5   3   3   -0.23    0.31
  -4  -3   3   82.18    2.73
  -4   3   3   77.75    2.41
   4   3  -3   84.46    2.87
   4  -3  -3   82.49    2.55
  -4  -3   3   87.07    2.89
   4   3  -3   81.02    2.78
  -3   3   3   59.57    1.95
  -3  -3   3   65.14    2.29
  -3  -3   3   62.00    2.18
   3   3  -3   63.99    2.24
   3   3  -3   60.95    2.26
   3  -3  -3   60.89    2.03
  -2  -3   3  258.86    7.03
   2   3  -3  268.34    7.02
   2   3  -3  259.27    7.02
   2  -3  -3  265.56    6.90
  -2  -3   3  258.78    6.96
  -1  -3   3   54.90    1.90
  -1   3   3   55.87    1.85
  -1  -3   3   55.71    1.87
   1   3  -3   53.29    1.88
   1   3  -3   53.52    1.85
   1  -3  -3   53.35    1.88
   0   3  -3   86.84    2.58
   0  -3  -3   89.30    2.73
   0   3   3   86.71    2.71
   0  -3   3   85.85    2.60
   0  -3   3   84.13    2.56
  -1  -3  -3   12.31    0.93
   1   3   3   10.88    0.87
  -1   3  -3   10.79    0.66
   1  -3   3   10.77    0.69
   1  -3   3   10.58    0.69
  -1   3  -3   11.06    0.66
  -2  -3  -3   21.88    1.21
   2  -3   3   20.76    0.90
  -2   3  -3   21.16    0.78
  -2   3  -3   19.98    0.78
   2   3   3   22.55    1.21
   2  -3   3   21.24    0.92
  -3  -3  -3   79.59    2.65
   3  -3   3   74.34    2.20
   3   3   3   79.58    2.69
   3  -3   3   73.04    2.23
   4   3   3   14.97    1.16
   4  -3   3   12.25    0.74
  -4  -3  -3   13.35    1.04
   4  -3   3   14.30    0.73
   5  -3   3    9.92    0.68
   5   3   3    7.29    0.89
  -5  -3  -3    8.76    0.92
   6  -3   3    2.21    0.45
  -6  -3  -3    3.03    0.73
   6   3   3    2.04    0.72
   7   3   3   18.81    1.52
   7  -3   3   19.74    1.11
  -7  -3  -3   18.92    1.45
  -8  -3  -3   15.28    1.32
   8  -3   3   14.81    1.10
   8   3   3   13.46    1.37
   9   3   3   15.41    1.54
   9  -3   3   13.99    1.18
  10   3   3   29.35    2.19
  10  -3   3   31.01    1.75
  11  -3   3    4.77    0.94
  11   3   3    7.60    1.32
  12   3   3   22.03    2.06
  12  -3   3   21.82    1.73
  13  -3   3    2.91    1.00
  13   3   3    0.77    1.11
  14  -3   3    2.79    1.03
  14   3   3    1.89    1.27
  15   3   3   -1.24    1.10
  15  -3   3   -0.83    0.88
  16  -3   3    1.28    1.10
  16   3   3    1.13    1.36
  17  -3   3    0.63    1.10
  17   3   3   -0.42    1.40
  18   3   3    4.95    1.92
  18  -3   3    5.23    1.46
  19  -4  -3    0.24    1.21
  19   4  -3    4.39    1.82
  18   4  -3    0.57    1.45
  18  -4  -3   -0.18    1.12
  17   4  -3    0.76    1.46
  17  -4  -3   -1.08    1.00
  16   4  -3    1.19    1.39
  16  -4  -3    1.08    1.05
  15  -4  -3   10.83    1.46
  15   4  -3   11.17    1.90
  14  -4  -3    0.70    0.94
  14  -4  -3   -1.06    0.81
  14   4  -3   -0.18    1.06
  13   4  -3    5.04    1.40
  13  -4  -3    5.22    1.11
  13   4  -3    5.06    1.31
  13  -4  -3    5.66    1.07
  12  -4  -3   -1.39    0.63
  12   4  -3   -0.47    0.96
  12   4  -3   -0.14    0.88
  12  -4  -3    0.50    0.73
  11   4  -3    0.91    0.89
  11   4  -3   -0.48    0.83
  11  -4  -3    1.57    0.73
  11  -4  -3    0.90    0.68
  10  -4  -3    1.11    0.63
  10   4  -3    0.03    0.75
  10   4  -3    0.16    0.83
  10  -4  -3    0.40    0.63
   9  -4  -3    0.00    0.51
   9   4  -3    0.44    0.76
   9   4  -3    0.27    0.75
   9  -4  -3    0.43    0.58
  -9  -4   3    0.97    0.69
   8  -4  -3   20.52    1.22
   8  -4  -3   21.42    1.24
   8   4  -3   20.23    1.58
   8   4  -3   19.31    1.61
  -8  -4   3   19.60    1.48
   7   4  -3    8.07    1.06
   7  -4  -3    6.87    0.72
  -7  -4   3    7.65    0.95
   7  -4  -3    7.96    0.75
   7   4  -3    7.33    1.03
  -6  -4   3   16.92    1.34
  -6  -4   3   16.12    1.26
   6  -4  -3   18.52    1.01
   6   4  -3   14.82    1.29
   6   4  -3   17.05    1.37
   6  -4  -3   16.10    0.99
   5   4  -3    9.48    1.01
   5  -4  -3   11.63    0.84
   5   4  -3   11.26    1.04
  -5  -4   3   11.09    0.98
  -5  -4   3   11.25    1.04
  -4  -4   3    0.14    0.52
  -4  -4   3   -0.21    0.44
   4   4  -3   -0.56    0.48
   4  -4  -3    0.01    0.36
  -4   4   3    0.22    0.30
   4   4  -3    0.16    0.52
  -3  -4   3    6.32    0.76
   3   4  -3    6.01    0.75
  -3  -4   3    6.56    0.74
  -3   4   3    6.32    0.55
   3   4  -3    6.30    0.77
   3  -4  -3    6.83    0.63
   2   4  -3   -0.20    0.42
   2   4  -3    0.20    0.46
  -2  -4   3    1.04    0.48
  -2   4   3    0.30    0.34
   2  -4  -3   -0.58    0.35
  -2  -4   3    0.62    0.46
   1   4  -3    0.34    0.40
   1  -4  -3    0.57    0.44
  -1  -4   3    0.15    0.39
  -1   4   3    0.03    0.24
  -1  -4   3    0.88    0.45
   1   4  -3    0.29    0.35
   0  -4   3    9.35    0.75
   0   4   3    8.12    0.72
   0   4  -3    7.86    0.64
   0  -4  -3    7.78    0.76
   0   4  -3    7.61    0.69
   0  -4   3    6.46    0.63
  -1   4  -3    0.02    0.29
   1  -4   3    0.19    0.30
  -1  -4  -3    0.80    0.49
   1  -4   3   -0.09    0.34
  -1   4  -3    0.15    0.31
   1   4   3    0.14    0.40
   2  -4   3    0.38    0.29
  -2  -4  -3    0.04    0.46
   2  -4   3   -0.20    0.31
   2   4   3    0.25    0.42
   3  -4   3   -0.32    0.29
   3  -4   3    0.38    0.28
   3   4   3    0.34    0.48
  -3  -4  -3   -0.16    0.47
   4  -4   3    4.77    0.43
   4  -4   3    3.44    0.40
  -4  -4  -3    4.64    0.75
   4   4   3    4.76    0.75
   5  -4   3   -0.24    0.28
  -5  -4  -3    0.20    0.52
   5   4   3    0.01    0.51
   5  -4   3   -0.30    0.28
   6  -4   3    0.68    0.35
  -6  -4  -3    1.02    0.65
   6   4   3    0.24    0.60
  -7  -4  -3    3.64    0.85
   7  -4   3    5.10    0.57
   7   4   3    5.52    0.94
   8   4   3    4.11    0.96
   8  -4   3    3.59    0.59
  -8  -4  -3    3.73    0.87
   9   4   3    1.90    0.88
   9  -4   3    2.59    0.63
  10  -4   3    0.51    0.58
  10   4   3   -0.65    0.75
  11   4   3    1.50    0.99
  11  -4   3    1.43    0.71
  12   4   3    0.26    0.93
  12  -4   3   -0.38    0.69
  13  -4   3    3.36    0.94
  13   4   3    0.88    1.15
  14   4   3    0.39    1.13
  14  -4   3    0.34    0.88
  15  -4   3   -0.21    0.88
  15   4   3   -0.92    1.10
  16   4   3    1.87    1.44
  16  -4   3    0.13    1.02
  17  -4   3    0.70    1.08
  17   4   3    0.77    1.43
  18   4   3    2.90    1.86
  18  -4   3    2.37    1.23
  19   5  -3   -1.56    1.45
  19  -5  -3    4.07    1.38
  18   5  -3    9.02    2.09
  18  -5  -3    4.05    1.45
  17  -5  -3    1.50    1.18
  17   5  -3    3.57    1.63
  16   5  -3    4.89    1.63
  16  -5  -3    5.50    1.29
  15  -5  -3    6.82    1.27
  15   5  -3    7.47    1.73
  14  -5  -3   37.28    2.24
  14   5  -3   39.37    2.96
  13  -5  -3    1.53    0.87
  13   5  -3   -0.86    1.09
  13  -5  -3   -0.13    0.75
  13   5  -3    1.17    1.12
  12   5  -3    6.18    1.41
  12   5  -3    4.39    1.24
  12  -5  -3    5.31    0.98
  12  -5  -3    4.77    0.94
  11  -5  -3   -0.73    0.59
  11   5  -3   -0.35    0.80
  11  -5  -3    0.57    0.66
  11   5  -3   -0.75    0.82
  10  -5  -3   28.37    1.57
  10   5  -3   26.38    2.01
  10  -5  -3   28.11    1.56
  10   5  -3   24.73    2.02
   9   5  -3    7.33    1.19
   9   5  -3    7.78    1.25
   9  -5  -3    5.75    0.81
  -9  -5   3    8.05    1.13
   9  -5  -3    7.55    0.84
   8   5  -3    1.09    0.80
  -8  -5   3    1.27    0.71
   8   5  -3    0.61    0.79
   8  -5  -3    1.61    0.56
   8  -5  -3    0.95    0.51
   7   5  -3   71.15    2.99
   7  -5  -3   71.64    2.42
  -7  -5   3   75.56    2.92
   7  -5  -3   71.20    2.41
   7   5  -3   69.34    2.99
   6  -5  -3   24.74    1.23
   6   5  -3   27.00    1.70
  -6  -5   3   25.11    1.63
  -6  -5   3   25.03    1.59
   6   5  -3   23.10    1.66
   5  -5  -3  131.39    3.77
  -5  -5   3  128.53    4.18
   5   5  -3  128.53    4.26
  -5  -5   3  134.38    4.34
   5   5  -3  126.98    4.27
   4   5  -3   81.24    2.91
  -4  -5   3   79.24    2.86
  -4  -5   3   78.19    2.92
   4   5  -3   82.53    2.96
   4  -5  -3   79.16    2.52
  -4   5   3   75.46    2.27
  -3   5   3   38.53    1.43
  -3  -5   3   38.27    1.85
   3  -5  -3   41.77    1.58
  -3  -5   3   37.61    1.75
   3   5  -3   38.97    1.78
   3   5  -3   38.69    1.80
   2  -5  -3  109.71    3.34
  -2  -5   3  110.76    3.53
  -2  -5   3  112.08    3.46
   2   5  -3  106.54    3.43
  -2   5   3  113.30    3.25
   2   5  -3  105.94    3.46
   1  -5  -3   20.30    1.15
   1   5  -3   17.48    1.08
  -1  -5   3   18.51    1.11
  -1  -5   3   16.78    1.11
   0  -5   3  333.95    8.91
   0   5  -3  342.75    8.86
   0   5   3  347.24    9.05
   0   5  -3  336.03    8.85
   0  -5  -3  348.32    9.10
   0  -5   3  340.31    8.96
   1  -5   3   13.19    0.90
   1   5   3   14.77    1.06
  -1  -5  -3   15.93    1.12
  -1   5  -3   14.40    0.78
  -1   5  -3   14.86    0.80
   1  -5   3   13.68    0.88
   2   5   3   22.18    1.31
  -2  -5  -3   22.32    1.35
   2  -5   3   21.82    0.99
   2  -5   3   21.39    1.01
  -3  -5  -3   58.67    2.36
   3  -5   3   57.03    1.83
   3   5   3   62.46    2.42
   3  -5   3   58.24    1.82
   4   5   3    4.22    0.76
   4  -5   3    3.57    0.41
   4  -5   3    4.26    0.43
  -4  -5  -3    4.20    0.80
  -5  -5  -3    4.02    0.82
   5   5   3    3.95    0.82
   6   5   3    0.64    0.67
  -6  -5  -3    1.48    0.70
   7   5   3    1.26    0.76
  -7  -5  -3    1.16    0.75
   8   5   3    4.54    0.99
   8  -5   3    4.30    0.57
   9  -5   3   31.17    1.46
   9   5   3   34.03    2.23
  10   5   3   36.56    2.45
  10  -5   3   36.69    1.74
  11   5   3    5.06    1.28
  11  -5   3    5.27    0.88
  12   5   3   41.31    2.86
  12  -5   3   39.36    2.05
  13  -5   3    0.74    0.76
  13   5   3   -0.77    1.00
  14  -5   3    0.45    0.82
  14   5   3    0.48    1.18
  15  -5   3   -0.34    0.83
  15   5   3    0.69    1.22
  16  -5   3    2.92    1.11
  16   5   3    6.32    1.83
  17   5   3   -2.12    1.31
  17  -5   3    1.27    1.03
  18   5   3    1.11    1.83
  18  -5   3    2.18    1.23
  19   6  -3    4.19    1.97
  19  -6  -3    3.71    1.40
  18   6  -3   11.04    2.33
  18  -6  -3    6.51    1.51
  17  -6  -3    1.56    1.13
  17   6  -3    1.09    1.49
  16   6  -3   13.10    2.17
  16  -6  -3   14.54    1.59
  15   6  -3   -0.40    1.16
  15  -6  -3    0.20    0.92
  14  -6  -3   12.05    1.38
  14   6  -3   12.99    1.97
  13  -6  -3    0.47    0.81
  13   6  -3    0.94    1.32
  13  -6  -3    1.18    0.82
  13   6  -3    2.43    1.20
  12   6  -3   12.69    1.83
  12  -6  -3    9.78    1.18
  12  -6  -3    9.25    1.09
  12   6  -3   10.23    1.59
  11  -6  -3    1.06    0.69
  11  -6  -3    0.51    0.67
  11   6  -3   -0.42    0.99
  11   6  -3   -0.45    0.88
  10   6  -3   23.64    2.03
  10   6  -3   26.12    2.05
  10  -6  -3   25.10    1.50
  10  -6  -3   24.69    1.45
   9   6  -3    2.20    0.99
   9   6  -3    2.49    0.95
   9  -6  -3    2.44    0.61
   9  -6  -3    1.89    0.59
   8  -6  -3   14.34    1.03
   8   6  -3   10.86    1.35
   8   6  -3   11.35    1.43
   8  -6  -3   13.72    1.02
  -8  -6   3   15.48    1.43
   7  -6  -3    5.83    0.68
  -7  -6   3    4.98    0.94
   7   6  -3    3.16    0.94
   7   6  -3    2.26    0.91
   6   6  -3   68.62    2.88
  -6  -6   3   68.51    2.88
   6   6  -3   64.97    2.88
  -6  -6   3   65.70    2.78
   6  -6  -3   67.57    2.29
   5   6  -3   82.68    3.15
   5  -6  -3   77.84    2.61
  -5  -6   3   85.37    3.23
  -5  -6   3   81.32    3.07
   5   6  -3   81.86    3.18
   4   6  -3  410.80   11.02
   4  -6  -3  386.77   10.52
  -4  -6   3  420.83   11.00
   4   6  -3  414.24   11.06
  -4  -6   3  407.80   11.06
  -3  -6   3  163.06    4.89
  -3  -6   3  160.98    4.99
   3  -6  -3  154.33    4.60
   3   6  -3  168.62    4.95
  -3   6   3  156.84    4.40
   3   6  -3  162.29    4.90
  -2  -6   3   17.44    1.31
  -2   6   3   18.99    1.06
   2   6  -3   18.94    1.30
   2  -6  -3   18.76    1.17
   2   6  -3   19.60    1.28
  -2  -6   3   19.25    1.27
   1   6  -3   93.84    3.06
   1  -6  -3   94.09    3.11
  -1  -6   3   94.07    3.15
  -1  -6   3   94.39    3.10
   0   6   3   27.23    1.42
   0  -6   3   28.62    1.41
   0  -6  -3   29.72    1.52
   0  -6   3   29.16    1.40
   0   6  -3   30.13    1.31
   0   6  -3   26.12    1.28
   1  -6   3    0.10    0.40
  -1   6  -3    0.24    0.33
   1  -6   3   -0.10    0.41
  -1   6  -3   -0.08    0.34
  -1  -6  -3   -0.29    0.51
   1   6   3    0.18    0.44
   2   6   3   68.68    2.61
   2  -6   3   65.47    2.20
   2  -6   3   67.74    2.22
  -2  -6  -3   69.17    2.63
   3  -6   3   71.50    2.31
   3  -6   3   78.95    2.33
   3   6   3   76.28    2.91
  -3  -6  -3   76.12    2.89
   4   6   3  340.88    9.67
  -4  -6  -3  355.37    9.63
   4  -6   3  342.78    8.89
   4  -6   3  352.27    8.92
   5   6   3   18.58    1.50
  -5  -6  -3   15.27    1.36
   6   6   3  126.92    4.50
  -6  -6  -3  127.96    4.40
   7   6   3    5.02    1.00
  -7  -6  -3    7.38    1.15
   8   6   3   87.69    3.72
   9   6   3    0.41    0.81
  10   6   3   79.76    3.76
  10  -6   3   79.42    2.67
  11   6   3    2.26    1.08
  11  -6   3    0.88    0.64
  12   6   3    0.69    1.04
  12  -6   3    0.14    0.63
  13   6   3   -0.49    0.98
  13  -6   3    0.75    0.72
  14   6   3    8.60    1.75
  14  -6   3    6.54    1.09
  15   6   3    1.76    1.35
  15  -6   3    0.69    0.83
  16   6   3    5.66    1.92
  16  -6   3    3.10    1.05
  17  -6   3    0.52    0.89
  17   6   3   -0.65    1.53
  18   6   3    1.35    1.92
  18  -6   3    1.77    1.11
  19   7  -3    0.13    1.77
  18  -7  -3   -0.66    1.03
  18   7  -3    1.57    1.72
  17   7  -3    9.85    2.16
  17  -7  -3   11.26    1.58
  16   7  -3    4.12    1.62
  16  -7  -3    6.51    1.26
  15  -7  -3    8.27    1.25
  15   7  -3   10.69    1.90
  14  -7  -3    7.43    1.19
  14   7  -3   10.28    1.84
  13  -7  -3   -0.40    0.81
  13  -7  -3   -0.27    0.81
  13   7  -3   -1.03    0.99
  12  -7  -3   18.01    1.46
  12   7  -3   18.62    2.02
  12  -7  -3   18.24    1.44
  11   7  -3    3.68    1.18
  11  -7  -3    3.82    0.88
  11  -7  -3    3.84    0.81
  10  -7  -3    4.77    0.81
  10  -7  -3    6.37    0.87
  10   7  -3    6.19    1.30
  10   7  -3    3.68    1.26
   9  -7  -3   10.73    0.95
   9   7  -3    9.41    1.44
   9  -7  -3    9.83    0.94
   9   7  -3    9.34    1.38
   8   7  -3    1.65    0.90
   8  -7  -3    1.58    0.57
   8   7  -3    0.59    0.88
  -8  -7   3    1.35    0.87
   7  -7  -3    0.28    0.47
   7   7  -3    0.96    0.88
   7   7  -3   -0.85    0.80
  -7  -7   3    0.14    0.71
   6   7  -3   16.46    1.51
  -6  -7   3   17.00    1.45
   6   7  -3   18.35    1.56
   6  -7  -3   16.63    1.07
   5   7  -3   11.02    1.20
  -5  -7   3   10.09    1.20
   5  -7  -3   10.80    0.90
  -5  -7   3   10.59    1.16
   5   7  -3   10.63    1.18
   4   7  -3   35.42    1.95
  -4  -7   3   39.42    2.00
   4   7  -3   38.45    2.07
   4  -7  -3   38.84    1.67
  -4  -7   3   37.79    2.07
   3   7  -3  232.56    6.88
  -3  -7   3  232.89    6.88
   3  -7  -3  237.65    6.61
  -3  -7   3  235.84    6.99
  -3   7   3  253.50    6.34
   3   7  -3  231.23    6.85
   2  -7  -3    1.66    0.63
   2   7  -3    1.27    0.62
  -2  -7   3    3.15    0.78
  -2   7   3    2.51    0.52
  -2  -7   3    2.09    0.69
   2   7  -3    1.94    0.64
  -1   7   3   80.23    2.71
  -1  -7   3   77.75    2.83
   1  -7  -3   84.46    2.91
  -1  -7   3   75.95    2.89
   1   7  -3   78.40    2.76
   0   7  -3   22.12    1.21
   0  -7  -3   22.08    1.45
   0   7  -3   22.31    1.21
   0   7   3   24.14    1.35
   0  -7   3   23.28    1.34
   0  -7   3   21.93    1.34
  -1   7  -3    2.36    0.44
   1   7   3    2.43    0.67
   1  -7   3    2.93    0.60
  -1   7  -3    2.66    0.47
  -1  -7  -3    2.87    0.76
   1  -7   3    2.25    0.60
   2   7   3    7.48    0.95
   2  -7   3    7.54    0.74
  -2  -7  -3    6.14    0.97
   2  -7   3    7.52    0.75
  -3  -7  -3   -0.39    0.61
   3  -7   3   -0.09    0.36
   3   7   3   -1.12    0.45
   3  -7   3   -0.22    0.42
   4  -7   3    0.77    0.44
  -4  -7  -3    0.32    0.64
   4  -7   3    0.72    0.38
   4   7   3   -0.06    0.60
   5   7   3   13.05    1.31
  -5  -7  -3   14.78    1.36
   6   7   3    2.14    0.84
  -6  -7  -3    0.37    0.77
   7   7   3   14.35    1.47
  -7  -7  -3   13.93    1.48
   8   7   3    5.96    1.18
   9   7   3   22.70    2.00
  10   7   3    1.11    1.03
  11   7   3    6.77    1.46
  12   7   3    0.18    1.10
  12  -7   3    1.51    0.63
  13   7   3   -1.18    1.02
  13  -7   3    0.37    0.61
  14   7   3   -1.02    1.19
  14  -7   3    0.77    0.68
  15   7   3   -1.78    1.15
  15  -7   3   -0.07    0.73
  16   7   3   -0.40    1.43
  16  -7   3    0.18    0.78
  17   7   3   -1.72    1.43
  17  -7   3   -1.10    0.74
  18  -7   3    0.85    0.95
  18   7   3    1.68    1.82
  18   8  -3   -0.62    1.54
  18  -8  -3   -0.43    0.99
  17  -8  -3    2.46    1.11
  17   8  -3    0.98    1.58
  16  -8  -3   -0.39    0.87
  16   8  -3    0.31    1.39
  15   8  -3   -0.57    1.12
  15  -8  -3   -0.14    0.82
  14   8  -3    7.99    1.69
  14  -8  -3    6.87    1.08
  13  -8  -3    6.51    1.07
  13  -8  -3    6.66    1.07
  13   8  -3    4.67    1.44
  12  -8  -3   -1.07    0.67
  12   8  -3    1.92    1.08
  12  -8  -3   -1.22    0.70
  11   8  -3    1.14    1.00
  11  -8  -3   -0.54    0.65
  11  -8  -3    1.26    0.70
  10  -8  -3    8.14    0.95
  10  -8  -3    9.49    0.97
  10   8  -3    9.84    1.50
   9  -8  -3   23.77    1.38
   9   8  -3   22.67    1.97
  -8  -8   3   14.97    1.58
   8   8  -3   13.05    1.51
   8  -8  -3   13.80    1.09
   7  -8  -3    0.27    0.51
   7   8  -3    1.84    0.89
  -7  -8   3    0.87    0.84
   7   8  -3    0.80    0.90
   6   8  -3   10.45    1.33
  -6  -8   3   12.66    1.33
   6   8  -3   11.31    1.28
   6  -8  -3   10.47    0.91
   5   8  -3    4.94    0.98
  -5  -8   3    4.61    0.92
  -5  -8   3    4.51    0.97
   5   8  -3    3.91    0.89
   5  -8  -3    3.70    0.67
   4   8  -3    5.58    0.94
  -4  -8   3    4.19    0.93
  -4  -8   3    5.36    0.95
   4   8  -3    5.28    0.97
   4  -8  -3    4.89    0.73
  -3  -8   3    6.24    1.01
  -3   8   3    3.95    0.58
   3   8  -3    4.50    0.90
  -3  -8   3    4.70    0.92
  -3   8   3    6.24    0.60
   3   8  -3    4.39    0.87
   3  -8  -3    4.88    0.78
   2   8  -3    0.21    0.56
  -2   8   3   -0.14    0.39
  -2  -8   3    0.74    0.64
   2   8  -3   -0.18    0.48
   2  -8  -3   -0.03    0.53
  -2  -8   3    0.40    0.59
   1   8  -3    6.89    0.84
   1   8  -3    8.47    0.90
  -1  -8   3    8.50    1.02
  -1   8   3    8.47    0.84
   1  -8  -3    8.29    0.97
  -1  -8   3    6.96    0.91
   0   8  -3   53.86    2.04
   0   8  -3   53.52    2.02
   0  -8  -3   53.65    2.37
   0  -8   3   53.13    2.26
   0  -8   3   48.95    2.16
  -1   8  -3    9.73    0.73
   1   8   3    8.98    0.98
  -1   8  -3    9.90    0.78
   1  -8   3    8.85    0.91
  -1  -8  -3    8.47    1.09
   1  -8   3    9.43    0.94
   2   8   3   44.33    2.18
   2  -8   3   41.72    1.87
   2  -8   3   47.65    1.91
  -2  -8  -3   46.85    2.30
   3  -8   3    8.37    0.83
  -3  -8  -3    9.15    1.16
   3  -8   3   10.10    0.87
   3   8   3    7.41    1.03
   4  -8   3   15.27    0.96
   4  -8   3   13.81    1.01
  -4  -8  -3   17.23    1.48
   4   8   3   16.95    1.47
   5  -8   3    0.19    0.35
  -5  -8  -3    0.22    0.75
   5   8   3    0.07    0.61
   5  -8   3    0.03    0.41
  -6  -8  -3    0.80    0.83
   6   8   3   -0.51    0.60
  -7  -8  -3   -0.98    0.77
   7   8   3    0.04    0.71
   8   8   3    1.27    0.91
   9   8   3    1.53    0.99
  10   8   3    0.56    0.99
  11   8   3   -0.62    0.90
  12   8   3   -0.25    1.00
  13   8   3   -0.37    1.06
  14   8   3    1.87    1.37
  14  -8   3    1.48    0.70
  15  -8   3   -1.31    0.63
  15   8   3    0.07    1.28
  16   8   3   -0.23    1.50
  16  -8   3    0.40    0.73
  17   8   3    1.81    1.80
  17  -8   3   -0.97    0.72
  18  -8   3   -0.83    0.76
  18  -9  -3   -0.03    0.92
  18   9  -3   -2.03    1.50
  17  -9  -3    0.12    0.85
  17   9  -3   -0.46    1.45
  16  -9  -3    3.28    0.99
  16   9  -3    3.95    1.70
  15  -9  -3    1.12    0.86
  15   9  -3    1.16    1.43
  14  -9  -3    2.19    0.88
  14   9  -3    4.27    1.49
  13   9  -3    1.59    1.22
  13  -9  -3   -0.34    0.72
  12   9  -3    7.75    1.56
  12  -9  -3   10.86    1.14
  12  -9  -3   12.26    1.17
  11  -9  -3   -0.25    0.62
  11   9  -3   -1.35    0.80
  11  -9  -3   -0.82    0.57
  10  -9  -3    2.10    0.69
  10   9  -3    1.05    1.00
   9   9  -3   -0.14    0.80
   9  -9  -3   -0.60    0.53
   8   9  -3   -1.79    0.74
  -8  -9   3    0.05    0.92
   8  -9  -3    1.04    0.62
   7   9  -3    0.46    0.85
   7  -9  -3    0.29    0.56
  -7  -9   3    0.80    0.85
   6  -9  -3   -0.47    0.50
  -6  -9   3   -0.47    0.75
   6   9  -3    0.49    0.80
   5   9  -3    0.77    0.79
  -5  -9   3    0.49    0.79
   5  -9  -3    1.42    0.62
   4  -9  -3   20.49    1.41
   4   9  -3   21.63    1.61
  -4  -9   3   24.58    1.72
  -4  -9   3   20.15    1.72
  -3   9   3    3.11    0.52
  -3  -9   3    3.53    0.89
   3   9  -3    3.27    0.81
  -3  -9   3    3.00    0.84
  -3   9   3    3.95    0.58
   3  -9  -3    2.56    0.75
  -2  -9   3   86.59    3.31
   2   9  -3   89.46    3.27
  -2   9   3   87.49    2.94
  -2  -9   3   82.75    3.38
  -2   9   3   90.56    2.90
   2  -9  -3   83.48    3.18
   1   9  -3    4.55    0.79
  -1   9   3    5.70    0.75
  -1  -9   3    4.91    0.89
   1  -9  -3    3.53    0.86
  -1   9   3    4.44    0.77
   1   9  -3    4.37    0.76
  -1  -9   3    3.15    0.84
   0  -9   3   34.30    1.84
   0  -9  -3   40.72    2.05
   0  -9   3   31.69    1.82
   0   9  -3   35.42    1.62
   0   9  -3   34.65    1.64
  -1   9  -3   13.01    0.83
  -1   9  -3   14.27    0.90
   1   9   3   12.87    1.16
  -1  -9  -3   12.69    1.30
   1  -9   3   14.24    1.21
   1  -9   3   14.18    1.21
  -2  -9  -3    7.60    1.10
   2  -9   3    9.13    0.94
   2   9   3    7.07    1.00
   2  -9   3    7.46    0.90
   3  -9   3   19.05    1.24
   3   9   3   20.50    1.57
   3  -9   3   18.64    1.25
  -3  -9  -3   18.22    1.58
   4  -9   3    8.36    0.88
   4   9   3    9.29    1.19
  -4  -9  -3    9.50    1.29
   4  -9   3    9.62    0.84
   5   9   3    0.67    0.74
   5  -9   3    0.95    0.49
   5  -9   3    0.49    0.49
  -5  -9  -3    0.82    0.85
   6   9   3    4.39    1.05
  -6  -9  -3    5.17    1.20
   7   9   3    1.25    0.88
   8   9   3   33.68    2.40
   9   9   3    6.45    1.36
  10   9   3   24.06    2.22
  11   9   3   -0.36    1.01
  12   9   3    4.25    1.46
  13   9   3    0.35    1.21
  14   9   3   -0.38    1.22
  15   9   3   -0.43    1.34
  16   9   3   -0.43    1.53
  17   9   3   -0.80    1.65
  17  -9   3    0.12    0.71
  18 -10  -3    1.63    0.91
  18  10  -3    0.30    1.75
  17 -10  -3    0.46    0.84
  17  10  -3    1.15    1.64
  16  10  -3    1.05    1.57
  16 -10  -3    4.09    0.96
  15  10  -3    2.02    1.45
  15 -10  -3    0.33    0.74
  14 -10  -3    1.87    0.82
  14  10  -3   -0.65    1.12
  13  10  -3    7.58    1.71
  13 -10  -3   11.76    1.15
  12 -10  -3    0.15    0.71
  12  10  -3   -1.50    0.94
  12 -10  -3    1.38    0.73
  11 -10  -3   -1.06    0.60
  11 -10  -3   -0.40    0.63
  11  10  -3   -1.56    0.96
  10 -10  -3    4.24    0.78
  10  10  -3    3.06    1.24
   9  10  -3    1.38    1.07
   9 -10  -3    2.55    0.67
   8 -10  -3   23.45    1.44
   8  10  -3   22.94    2.06
   7  10  -3    4.38    1.13
   7 -10  -3    5.38    0.86
  -7 -10   3    5.53    1.25
  -6 -10   3   26.59    2.07
   6  10  -3   23.02    1.93
   6 -10  -3   24.45    1.52
  -5 -10   3   26.59    2.03
   5  10  -3   28.83    2.03
   5 -10  -3   28.63    1.70
  -4 -10   3   42.67    2.45
   4 -10  -3   45.64    2.17
   4  10  -3   44.31    2.40
   3  10  -3   43.63    2.25
   3 -10  -3   40.40    2.10
  -3  10   3   41.86    1.63
  -3 -10   3   41.17    2.28
  -3  10   3   41.52    1.61
  -3 -10   3   42.55    2.39
  -2  10   3   18.41    1.19
   2 -10  -3   18.86    1.49
  -2 -10   3   18.05    1.59
  -2 -10   3   18.67    1.62
  -1 -10   3   -0.32    0.62
   1  10  -3    0.04    0.53
  -1  10   3   -0.88    0.42
  -1 -10   3   -0.36    0.68
   1 -10  -3    0.10    0.62
   0 -10   3    0.28    0.63
   0 -10   3   -0.79    0.62
   0 -10  -3    0.42    0.75
   0  10  -3    0.20    0.45
   0  10   3    0.17    0.50
  -1  10  -3   -0.02    0.40
   1  10   3    0.87    0.60
  -1  10  -3    0.77    0.45
  -1 -10  -3    1.83    0.86
   1 -10   3    0.56    0.69
   1 -10   3    0.02    0.60
   2 -10   3   18.35    1.38
   2  10   3   18.91    1.52
   2 -10   3   17.99    1.41
  -2 -10  -3   18.82    1.64
   3  10   3    2.95    0.87
  -3 -10  -3    5.66    1.09
   3 -10   3    3.84    0.81
   3 -10   3    4.48    0.77
   4 -10   3   35.07    1.79
   4  10   3   36.59    2.24
  -4 -10  -3   39.29    2.37
   4 -10   3   37.41    1.78
   5 -10   3   27.42    1.50
   5  10   3   27.19    2.03
  -5 -10  -3   29.31    2.18
   5 -10   3   29.84    1.49
   6 -10   3    2.82    0.62
   6  10   3    4.53    1.13
  -6 -10  -3    4.24    1.26
   6 -10   3    4.03    0.67
   7  10   3    7.91    1.35
   8  10   3    0.78    0.91
   9  10   3    3.99    1.21
  10  10   3    1.97    1.15
  11  10   3    2.10    1.26
  12  10   3    6.87    1.68
  13  10   3    0.65    1.34
  14  10   3    7.80    1.98
  15  10   3    0.18    1.51
  16  10   3    3.64    2.04
  17  10   3   -0.61    1.77
  17  11  -3   -1.31    1.68
  17 -11  -3    0.26    0.80
  16 -11  -3    0.25    0.72
  16  11  -3   -3.04    1.29
  15  11  -3   -0.94    1.36
  15 -11  -3    1.36    0.79
  14 -11  -3   -0.68    0.70
  14  11  -3   -0.12    1.35
  13 -11  -3   -0.96    0.70
  13  11  -3   -0.84    1.14
  12 -11  -3    0.22    0.68
  12  11  -3    0.44    1.29
  11 -11  -3    2.51    0.77
  11  11  -3    0.81    1.18
  10 -11  -3    0.03    0.64
  10  11  -3   -0.85    1.00
   9 -11  -3    6.32    0.95
   9  11  -3    4.11    1.28
   8 -11  -3    1.21    0.73
   8  11  -3    0.40    0.98
   7  11  -3    1.19    1.07
  -7 -11   3    3.08    1.24
   7 -11  -3    3.78    0.85
  -6 -11   3   -1.00    0.95
   6 -11  -3    0.15    0.77
   6  11  -3   -2.20    0.78
   5  11  -3    7.42    1.31
  -5 -11   3    6.55    1.35
   5 -11  -3    9.51    1.15
   4 -11  -3    1.84    0.86
   4  11  -3    3.45    1.02
  -4 -11   3    1.64    1.04
  -3 -11   3    0.44    0.88
   3  11  -3    0.29    0.73
   3 -11  -3    1.17    0.80
  -2  11   3    0.68    0.53
   2 -11  -3    0.55    0.80
  -2 -11   3   -0.43    0.79
   2  11  -3   -0.50    0.65
  -2 -11   3   -0.26    0.85
   1 -11  -3   -0.68    0.77
   1  11  -3   -0.49    0.57
  -1 -11   3    1.74    0.88
  -1  11   3    0.11    0.55
  -1 -11   3   -1.55    0.72
   0  11   3    4.31    0.88
   0 -11  -3    2.23    1.03
   0 -11   3    1.78    0.89
   0  11  -3    3.36    0.71
   0 -11   3    0.26    0.85
   1  11   3    1.70    0.69
   1 -11   3    2.31    0.86
  -1 -11  -3    1.31    0.95
   1 -11   3    1.69    0.88
   2 -11   3   15.84    1.38
  -2 -11  -3   17.85    1.69
   2  11   3   16.91    1.52
   2 -11   3   14.98    1.40
   3  11   3    8.84    1.28
  -3 -11  -3    7.70    1.37
   3 -11   3    7.61    1.04
   3 -11   3    8.08    1.11
   4  11   3    1.10    0.85
   4 -11   3    1.36    0.79
   4 -11   3   -1.15    0.63
  -4 -11  -3    0.98    1.04
   5 -11   3    2.26    0.83
   5 -11   3    1.44    0.68
   5  11   3    2.62    1.06
  -5 -11  -3    1.86    1.18
   6 -11   3    4.96    0.79
   6  11   3    2.02    1.06
  -6 -11  -3    4.33    1.45
   6 -11   3    5.02    0.79
   7 -11   3    1.78    0.61
   7  11   3    0.56    0.94
   8  11   3    3.43    1.20
   9  11   3    0.72    1.02
  10  11   3   -0.78    0.96
  11  11   3   -0.03    1.07
  12  11   3    0.50    1.26
  13  11   3    0.95    1.41
  14  11   3    1.55    1.52
  15  11   3   -0.56    1.51
  16  11   3    1.21    1.78
  16  12  -3    1.08    1.87
  15  12  -3    0.96    1.72
  14  12  -3   -0.92    1.46
  14 -12  -3    0.84    0.77
  13 -12  -3   -1.06    0.66
  13  12  -3   -2.18    1.17
  12 -12  -3    0.31    0.67
  12  12  -3   -0.57    1.30
  11  12  -3    3.93    1.55
  10  12  -3    6.61    1.60
   9 -12  -3    0.19    0.74
   9  12  -3   -1.11    0.98
   8 -12  -3    8.85    1.21
   8  12  -3   10.05    1.70
   7 -12  -3   -1.28    0.76
  -7 -12   3    0.23    1.15
   7  12  -3   -1.58    0.98
   6  12  -3    4.23    1.29
  -6 -12   3    4.39    1.42
   6 -12  -3    7.16    1.15
  -5 -12   3    0.57    1.11
   5 -12  -3    0.93    0.87
   5  12  -3    1.51    1.01
   4 -12  -3    4.71    1.08
  -4 -12   3    2.68    1.21
   4  12  -3    1.28    0.96
   3  12  -3    0.33    0.59
  -3 -12   3   -0.09    0.91
   3 -12  -3    1.51    0.89
  -2 -12   3   11.31    1.54
   2  12  -3    5.83    1.10
  -2  12   3    8.32    0.90
   2 -12  -3    6.79    1.23
  -1 -12   3   20.07    1.87
   1  12  -3   19.77    1.57
  -1  12   3   22.04    1.54
   1 -12  -3   23.31    2.01
   0 -12   3    0.78    1.00
   0 -12   3    1.24    0.95
   0 -12  -3    0.64    1.06
   0  12  -3    1.41    0.71
   0  12   3    3.66    0.88
   1 -12   3   27.29    2.09
  -1 -12  -3   26.12    2.16
   1 -12   3   23.49    1.93
   2  12   3   15.61    1.59
   2 -12   3   15.49    1.60
  -2 -12  -3   17.67    1.87
   2 -12   3   17.94    1.60
   3 -12   3    0.05    0.89
   3 -12   3    0.62    0.97
  -3 -12  -3   -0.20    1.13
   3  12   3   -0.09    0.85
  -4 -12  -3    3.10    1.40
   4  12   3    0.48    0.99
   4 -12   3    0.06    0.99
   4 -12   3   -0.47    0.90
   5 -12   3   53.52    2.46
   5 -12   3   47.33    2.38
   5  12   3   53.49    3.10
  -5 -12  -3   51.77    3.31
   6 -12   3   13.33    1.21
   6  12   3   13.41    1.81
   6 -12   3   13.14    1.20
   7  12   3   13.31    1.83
   7 -12   3   11.68    1.08
   7 -12   3   11.12    1.06
   8  12   3    1.71    1.18
   9  12   3   -0.51    1.01
  10  12   3   -0.81    1.07
  11  12   3    2.66    1.43
  12  12   3    0.69    1.25
  13  12   3    0.23    1.41
  14  12   3    4.69    1.91
  15  12   3   -1.24    1.56
  13 -13  -3   -0.07    0.65
  12 -13  -3   -0.46    0.60
  11  13  -3    0.93    1.42
  10  13  -3    3.78    1.58
   9  13  -3    4.91    1.60
   8  13  -3   18.29    2.16
   7  13  -3    0.60    1.22
   6 -13  -3    6.99    1.23
   6  13  -3    8.99    1.60
   5 -13  -3    0.93    0.98
   5  13  -3    0.73    1.09
   4 -13  -3   10.79    1.48
   4  13  -3    8.93    1.49
  -4 -13   3   10.00    1.73
   3 -13  -3   17.14    1.75
  -3 -13   3   18.06    1.98
   2  13  -3   56.05    2.69
   2 -13  -3   55.54    2.96
  -2  13   3   46.89    2.14
  -2 -13   3   52.55    3.02
   1 -13  -3   29.13    2.30
  -1  13   3   28.63    1.79
   1  13  -3   27.21    1.82
  -1 -13   3   28.28    2.32
   0 -13   3   29.35    2.33
   0  13   3   31.74    1.97
   0 -13  -3   31.07    2.37
   0  13  -3   27.27    1.67
  -1 -13  -3   -0.21    1.09
   1 -13   3    0.01    1.15
   1  13   3    1.65    0.91
   2  13   3    9.53    1.39
   2 -13   3    6.60    1.38
  -2 -13  -3    7.01    1.58
   3 -13   3   75.12    3.25
   3  13   3   73.02    3.54
  -3 -13  -3   73.38    3.78
   3 -13   3   65.40    3.19
   4  13   3    0.71    0.99
   4 -13   3    1.33    0.96
  -4 -13  -3   -1.30    1.19
   4 -13   3   -0.77    0.93
   5  13   3    2.42    1.26
   5 -13   3    3.11    1.05
   5 -13   3    2.36    0.99
  -5 -13  -3    0.44    1.49
   6  13   3   11.48    1.78
   6 -13   3   12.36    1.31
   6 -13   3   14.41    1.35
   7  13   3    0.89    1.15
   7 -13   3    0.48    0.70
   7 -13   3    0.02    0.77
   8 -13   3    9.01    0.97
   8  13   3    8.11    1.71
   9  13   3    7.23    1.77
  10  13   3   -1.10    1.19
  11  13   3    1.76    1.46
  12  13   3   -1.39    1.27
  13  13   3    0.76    1.57
  13 -14  -3   -0.90    0.62
  13 -15  -3   -0.45    0.62
  19   0  -4   -1.81    1.28
  18   0  -4   -1.15    1.26
  17   0  -4    0.63    1.31
  16   0  -4    5.77    1.52
  15   0  -4    1.57    1.11
  14   0  -4    0.86    0.95
  14   0  -4   -1.62    0.88
  13   0  -4    0.89    0.89
  13   0  -4   -1.02    0.85
  12   0  -4    4.96    1.15
  12   0  -4    5.56    1.16
  11   0  -4    0.25    0.81
  11   0  -4   -0.28    0.68
  10   0  -4   -0.05    0.75
  10   0  -4   -0.21    0.71
   9   0  -4   -0.60    0.62
   9   0  -4   -0.06    0.67
  -9   0   4    0.33    0.49
  -8   0   4   31.85    1.54
   8   0  -4   35.01    1.86
   8   0  -4   31.12    1.72
  -7   0   4   -0.40    0.40
   7   0  -4    0.14    0.55
   7   0  -4   -0.31    0.52
  -7   0   4    0.11    0.41
   6   0  -4  573.64   15.23
  -6   0   4  617.58   15.30
  -6   0   4  571.36   15.06
   6   0  -4  617.51   15.40
  -5   0   4    0.44    0.46
   5   0  -4    0.17    0.49
  -5   0   4    0.18    0.37
   5   0  -4   -0.11    0.46
  -4   0   4  724.46   18.53
   4   0  -4  738.52   18.57
   4   0  -4  757.67   18.54
  -4   0   4  723.51   18.40
   3   0  -4    0.00    0.43
  -3   0   4   -0.14    0.34
   3   0  -4    0.12    0.43
  -3   0   4   -0.49    0.37
  -2   0   4  765.31   19.17
   2   0  -4  764.90   19.15
  -2   0   4  757.88   19.06
   2   0  -4  771.65   19.13
   1   0  -4    0.01    0.42
  -1   0   4    0.72    0.42
  -1   0   4    0.61    0.38
   1   0  -4   -0.07    0.42
   0   0  -4 4929.41  120.17
   0   0   4 4869.46  120.28
   0   0  -4 4840.68  119.96
  -1   0  -4   -0.16    0.40
  -1   0  -4   -0.39    0.42
   1   0   4   -0.13    0.40
   2   0   4  907.78   22.70
  -2   0  -4  910.04   22.61
  -3   0  -4    0.07    0.41
   3   0   4    0.10    0.40
   4   0   4  373.60    9.84
  -4   0  -4  373.03    9.70
   5   0   4   -0.08    0.48
  -5   0  -4   -0.20    0.46
  -6   0  -4   10.37    0.90
   6   0   4    8.74    0.93
  -7   0  -4   -0.44    0.51
   7   0   4   -0.48    0.56
   8   0   4  513.87   13.91
  -8   0  -4  531.47   13.55
   9   0   4    0.23    0.71
  10   0   4   27.14    1.96
  11   0   4   -1.34    0.69
  12   0   4    2.74    1.03
  13   0   4    0.69    0.93
  14   0   4    5.44    1.33
  15   0   4   -0.86    0.89
  16   0   4   13.61    2.00
  17   0   4   -0.47    1.18
  18   0   4   -1.62    1.16
  19  -1  -4   -0.55    1.36
  19   1  -4    1.50    1.66
  18  -1  -4    1.20    1.34
  18   1  -4    1.66    1.47
  17   1  -4   -1.35    1.13
  17  -1  -4    0.70    1.26
  16  -1  -4    1.58    1.23
  16   1  -4    4.88    1.48
  15   1  -4    0.54    1.18
  15  -1  -4    0.41    0.98
  14  -1  -4   18.68    1.84
  14   1  -4   19.37    1.99
  14  -1  -4   19.31    1.92
  14   1  -4   16.89    1.91
  13   1  -4    3.81    1.17
  13  -1  -4    5.50    1.19
  13   1  -4    4.99    1.25
  13  -1  -4    3.14    1.06
  12   1  -4   12.02    1.50
  12  -1  -4   11.04    1.38
  12  -1  -4    8.24    1.29
  12   1  -4   12.26    1.51
  11   1  -4   25.92    1.93
  11  -1  -4   26.62    1.81
  11   1  -4   22.54    1.83
  11  -1  -4   23.52    1.79
  10   1  -4   -0.15    0.79
  10   1  -4    0.01    0.72
  10  -1  -4   -0.86    0.65
  10  -1  -4   -0.25    0.70
   9  -1  -4    6.26    0.96
  -9  -1   4    6.83    0.86
   9   1  -4    5.98    0.98
  -9   1   4    4.69    0.69
   9   1  -4    7.13    1.05
   9  -1  -4    5.85    0.94
  -8  -1   4   79.36    2.98
  -8   1   4   83.71    2.83
   8   1  -4   79.30    3.11
   8   1  -4   77.97    3.03
  -8  -1   4   78.59    2.84
  -8   1   4   81.69    2.68
   8  -1  -4   82.51    3.00
   8  -1  -4   79.52    2.91
  -7  -1   4   28.66    1.51
  -7   1   4   27.98    1.43
  -7  -1   4   29.56    1.59
   7  -1  -4   28.34    1.57
   7   1  -4   27.29    1.64
  -7   1   4   27.80    1.34
   7  -1  -4   30.32    1.56
   7   1  -4   29.86    1.64
   6  -1  -4    3.35    0.67
   6   1  -4    3.88    0.73
  -6  -1   4    5.82    0.71
   6  -1  -4    3.26    0.66
  -6  -1   4    4.77    0.74
   6   1  -4    3.64    0.76
  -6   1   4    4.91    0.59
   5  -1  -4   51.14    1.99
   5  -1  -4   51.96    2.05
  -5  -1   4   52.79    2.11
   5   1  -4   52.95    2.07
   5   1  -4   55.20    2.18
  -5   1   4   53.15    1.89
  -5  -1   4   58.30    2.05
   4   1  -4   74.75    2.48
   4   1  -4   72.99    2.56
  -4  -1   4   72.24    2.43
  -4  -1   4   70.38    2.51
  -4   1   4   69.23    2.40
  -4   1   4   70.66    2.30
   4  -1  -4   76.59    2.44
   4  -1  -4   72.23    2.47
   3  -1  -4  551.38   14.08
   3   1  -4  548.63   14.14
   3   1  -4  556.54   14.09
  -3   1   4  536.76   14.05
  -3  -1   4  556.45   14.03
   3  -1  -4  577.23   14.07
  -3  -1   4  552.42   14.14
  -2  -1   4   80.35    2.58
   2   1  -4   76.75    2.52
   2  -1  -4   81.61    2.57
  -2  -1   4   77.25    2.48
  -2   1   4   78.26    2.54
   2  -1  -4   82.65    2.54
   2   1  -4   81.27    2.60
  -1  -1   4   15.98    0.92
  -1  -1   4   16.29    0.97
   1   1  -4   15.00    0.92
  -1   1   4   15.23    0.96
   1  -1  -4   14.42    0.95
   1   1  -4   14.29    0.95
   0   1   4  151.92    4.39
   0  -1   4  155.33    4.30
   0   1  -4  157.04    4.29
   0   1  -4  156.64    4.34
   0  -1  -4  160.15    4.41
   0  -1   4  155.53    4.36
  -1   1  -4   57.09    1.88
   1   1   4   53.50    1.96
   1  -1   4   52.96    1.81
  -1  -1  -4   54.13    1.94
   1  -1   4   52.80    1.87
   2   1   4    6.26    0.68
   2  -1   4    5.09    0.60
  -2  -1  -4    5.57    0.67
  -2   1  -4    6.07    0.60
  -3  -1  -4  228.18    6.14
  -3   1  -4  222.07    5.92
   3  -1   4  217.49    6.05
   3   1   4  223.88    6.21
  -3   1  -4  225.66    5.96
  -4   1  -4    0.02    0.41
   4   1   4   -0.10    0.45
  -4  -1  -4   -0.47    0.44
   4  -1   4    0.02    0.43
  -4   1  -4    0.59    0.39
   5   1   4  126.27    4.01
  -5  -1  -4  123.81    3.86
  -5   1  -4  130.73    3.66
   5  -1   4  124.40    3.83
  -6   1  -4    2.72    0.56
   6  -1   4    3.13    0.65
   6   1   4    3.32    0.74
  -6  -1  -4    1.00    0.61
  -7   1  -4  235.53    6.32
  -7  -1  -4  234.49    6.63
   7   1   4  229.71    6.86
   7  -1   4  234.77    6.68
  -8  -1  -4  102.06    3.49
  -8   1  -4   98.02    3.09
   8  -1   4   98.68    3.54
   8   1   4   95.34    3.71
   9   1   4    1.57    0.88
  -9   1  -4    2.39    0.62
   9  -1   4    3.18    0.84
  10   1   4   15.74    1.57
  10  -1   4   15.48    1.42
  11   1   4   -0.95    0.80
  11  -1   4    0.96    0.82
  12  -1   4   22.57    1.90
  12   1   4   23.21    2.06
  13  -1   4   10.01    1.47
  13   1   4    9.41    1.53
  14   1   4    3.56    1.31
  14  -1   4    2.10    1.10
  15  -1   4    1.09    1.03
  15   1   4    1.39    1.27
  16   1   4    4.79    1.70
  16  -1   4    6.07    1.47
  17  -1   4   -0.41    1.10
  17   1   4   -1.08    1.32
  18  -1   4   -0.65    1.25
  18   1   4    0.04    1.48
  19   2  -4    0.68    1.65
  19  -2  -4   -0.57    1.27
  18   2  -4   -0.27    1.38
  18  -2  -4   -1.61    1.09
  17  -2  -4    2.01    1.24
  17   2  -4   -0.50    1.15
  16  -2  -4    0.47    1.05
  16   2  -4    0.41    1.18
  15   2  -4    4.32    1.40
  15  -2  -4    3.70    1.22
  14   2  -4    0.27    1.05
  14  -2  -4    1.88    1.05
  14   2  -4    1.57    1.18
  14  -2  -4    2.34    1.09
  13   2  -4   22.67    2.05
  13  -2  -4   17.40    1.67
  13  -2  -4   19.99    1.76
  13   2  -4   19.77    1.95
  12  -2  -4    7.20    1.20
  12  -2  -4    7.59    1.17
  12   2  -4    7.75    1.32
  12   2  -4    5.63    1.27
  11   2  -4    4.28    1.12
  11  -2  -4    3.68    0.93
  11  -2  -4    3.71    0.94
  11   2  -4    6.10    1.16
  10  -2  -4    1.13    0.74
  10   2  -4    0.09    0.76
  10   2  -4    2.35    0.91
  10  -2  -4    1.18    0.77
   9  -2  -4    0.86    0.65
  -9  -2   4    0.93    0.61
   9  -2  -4    0.11    0.61
   9   2  -4    0.26    0.66
   9   2  -4    0.20    0.73
   8  -2  -4    5.06    0.81
   8   2  -4    5.10    0.95
   8   2  -4    5.59    1.01
  -8  -2   4    6.71    0.86
   8  -2  -4    5.06    0.82
  -8  -2   4    5.57    0.91
   7   2  -4    8.17    1.04
  -7   2   4   11.57    0.91
   7   2  -4    8.94    1.05
   7  -2  -4    9.75    0.95
  -7  -2   4    9.11    0.93
  -7  -2   4    9.58    1.01
   7  -2  -4    9.20    0.91
   6   2  -4    0.70    0.61
  -6  -2   4   -0.18    0.50
   6  -2  -4   -0.25    0.43
   6   2  -4    0.44    0.57
  -6   2   4    0.57    0.42
  -6  -2   4   -0.28    0.43
   6  -2  -4    0.14    0.48
  -5   2   4    2.43    0.50
  -5  -2   4    1.62    0.57
   5   2  -4    1.94    0.61
   5   2  -4    2.27    0.63
   5  -2  -4    2.31    0.54
   5  -2  -4    2.41    0.55
  -5  -2   4    1.82    0.52
   4   2  -4    2.25    0.62
   4  -2  -4    2.08    0.52
   4   2  -4    1.75    0.58
  -4  -2   4    2.49    0.56
   4  -2  -4    1.71    0.53
  -4  -2   4    1.96    0.57
   3   2  -4   75.84    2.49
  -3  -2   4   73.49    2.44
   3  -2  -4   73.13    2.43
  -3  -2   4   68.81    2.48
   3  -2  -4   75.56    2.40
   3   2  -4   72.38    2.51
  -3   2   4   67.87    2.32
   2   2  -4    2.87    0.57
  -2   2   4    3.01    0.52
  -2  -2   4    3.47    0.54
   2   2  -4    2.69    0.57
   2  -2  -4    3.36    0.56
  -2  -2   4    2.87    0.55
   1  -2  -4   -0.19    0.40
  -1  -2   4    0.49    0.38
  -1  -2   4    0.74    0.38
   1   2  -4   -0.27    0.38
   1   2  -4    0.27    0.42
  -1   2   4    0.08    0.37
   0  -2  -4    2.56    0.54
   0   2   4    1.49    0.48
   0  -2   4    2.62    0.46
   0   2  -4    2.07    0.44
   0  -2   4    2.33    0.45
   0   2  -4    2.54    0.48
  -1  -2  -4    0.47    0.46
  -1   2  -4    0.31    0.24
   1  -2   4    0.06    0.33
  -1   2  -4    0.54    0.36
   1  -2   4    0.19    0.34
   1   2   4    0.51    0.42
  -2  -2  -4    1.62    0.53
  -2   2  -4    1.86    0.41
  -2   2  -4    1.57    0.40
   2  -2   4    1.64    0.43
   2   2   4    2.14    0.55
   2  -2   4    2.03    0.44
   3  -2   4    2.39    0.48
   3   2   4    3.70    0.64
  -3  -2  -4    2.79    0.63
  -3   2  -4    3.45    0.45
  -3   2  -4    3.73    0.47
  -4   2  -4    0.51    0.35
  -4  -2  -4    0.35    0.55
   4   2   4    1.06    0.57
   4  -2   4    1.72    0.47
  -4   2  -4    0.41    0.36
  -5   2  -4    0.20    0.33
   5  -2   4    0.03    0.43
  -5   2  -4    0.06    0.30
   5   2   4    0.57    0.56
  -5  -2  -4    0.17    0.55
  -6   2  -4    3.23    0.43
   6  -2   4    3.79    0.64
  -6   2  -4    4.18    0.44
  -6  -2  -4    3.59    0.78
   6   2   4    4.16    0.85
   7   2   4    4.10    0.90
   7  -2   4    3.15    0.68
  -7  -2  -4    3.45    0.84
   8  -2   4   -1.24    0.50
   8   2   4   -0.23    0.73
  -8  -2  -4   -0.47    0.65
   9  -2   4    0.94    0.65
   9   2   4   -1.26    0.61
  10  -2   4    0.21    0.64
  10   2   4   -0.31    0.75
  11  -2   4    0.41    0.73
  11   2   4    0.39    0.87
  12   2   4    0.71    0.93
  12  -2   4    1.10    0.84
  13   2   4    0.73    1.03
  13  -2   4   -0.55    0.80
  14  -2   4   -0.60    0.92
  14   2   4    0.63    1.06
  15  -2   4    0.88    1.00
  15   2   4   -1.35    1.10
  16  -2   4    1.35    1.15
  16   2   4   -1.29    1.29
  17   2   4   -1.07    1.35
  17  -2   4   -0.77    1.06
  18   2   4    0.18    1.48
  18  -2   4   -0.78    1.20
  19  -3  -4   -0.41    1.26
  19   3  -4    0.48    1.73
  18  -3  -4   -1.52    1.07
  18   3  -4   -0.93    1.39
  17   3  -4   -0.12    1.26
  17  -3  -4   -1.07    1.01
  16  -3  -4    1.18    1.08
  16   3  -4    2.33    1.39
  15   3  -4    0.92    1.17
  15  -3  -4    1.29    0.99
  14  -3  -4   14.17    1.58
  14   3  -4   17.46    2.00
  13   3  -4    3.10    1.15
  13  -3  -4    1.43    0.91
  13   3  -4    1.30    1.15
  13  -3  -4    1.64    0.92
  12  -3  -4    2.35    0.88
  12   3  -4    3.35    1.15
  12  -3  -4    1.78    0.88
  12   3  -4    1.31    1.02
  11  -3  -4    2.13    0.79
  11  -3  -4    1.88    0.80
  11   3  -4    2.63    0.97
  11   3  -4    1.97    0.97
  10  -3  -4    0.72    0.66
  10   3  -4    1.29    0.83
  10   3  -4    1.77    0.89
  10  -3  -4    0.60    0.63
   9   3  -4    6.71    1.10
   9  -3  -4    6.99    0.92
   9   3  -4    7.98    1.14
  -9  -3   4    6.75    0.95
   9  -3  -4    6.37    0.90
  -8  -3   4    1.59    0.68
   8   3  -4    3.51    0.86
  -8  -3   4    2.83    0.73
   8  -3  -4    2.28    0.64
   8  -3  -4    2.37    0.69
   8   3  -4    2.93    0.85
   7   3  -4   11.66    1.19
  -7  -3   4   10.49    1.02
  -7   3   4   10.14    0.83
   7   3  -4   11.36    1.14
  -7  -3   4    9.59    1.06
   7  -3  -4    8.93    0.89
   7  -3  -4   10.33    0.94
   6  -3  -4    6.58    0.74
  -6  -3   4    7.20    0.85
   6   3  -4    5.15    0.87
  -6  -3   4    6.53    0.89
   6  -3  -4    6.53    0.75
  -6   3   4    6.86    0.65
   6   3  -4    6.29    0.92
  -5  -3   4   17.97    1.19
  -5  -3   4   16.42    1.25
  -5   3   4   17.20    1.01
   5  -3  -4   18.02    1.10
   5   3  -4   18.13    1.29
   5  -3  -4   18.49    1.10
   5   3  -4   17.82    1.32
  -4  -3   4  166.75    4.88
  -4  -3   4  162.14    4.76
   4   3  -4  169.04    4.85
   4   3  -4  164.18    4.90
  -4   3   4  155.23    4.51
   4  -3  -4  158.29    4.61
  -3   3   4    0.01    0.14
   3   3  -4    0.08    0.49
   3  -3  -4    0.09    0.41
   3   3  -4    0.75    0.52
  -3  -3   4    0.21    0.47
  -3  -3   4    0.17    0.41
   2   3  -4  544.96   13.88
  -2  -3   4  542.43   13.81
  -2   3   4  542.63   13.79
   2   3  -4  543.69   13.84
  -2  -3   4  541.48   13.90
   2  -3  -4  538.63   13.80
  -1   3   4    2.50    0.51
   1   3  -4    2.55    0.55
  -1  -3   4    2.44    0.51
   1   3  -4    2.60    0.54
   1  -3  -4    3.20    0.58
  -1  -3   4    2.85    0.53
   0   3   4   92.37    2.97
   0  -3   4   89.01    2.81
   0  -3   4   96.60    2.89
   0   3  -4   94.29    2.84
   0  -3  -4   94.82    3.00
   1  -3   4   36.52    1.43
  -1  -3  -4   37.62    1.64
  -1   3  -4   34.88    1.36
   1   3   4   37.67    1.64
   1  -3   4   37.47    1.42
  -1   3  -4   36.44    1.38
   2  -3   4    8.30    0.70
  -2  -3  -4    8.86    0.85
   2  -3   4    9.89    0.73
  -2   3  -4    8.71    0.63
   2   3   4    8.09    0.82
  -2   3  -4    8.09    0.62
  -3   3  -4   43.96    1.41
   3  -3   4   44.01    1.56
  -3   3  -4   44.66    1.41
   3   3   4   42.31    1.91
   3  -3   4   45.35    1.62
  -3  -3  -4   44.99    1.92
  -4  -3  -4   12.70    1.08
   4  -3   4   11.83    0.83
   4   3   4   11.82    1.08
   4  -3   4   14.05    0.84
  -5  -3  -4    1.04    0.60
   5  -3   4    0.66    0.41
   5   3   4    0.89    0.58
   6  -3   4   81.84    2.65
  -6  -3  -4   78.71    2.96
   6   3   4   79.40    3.11
   7   3   4   18.44    1.54
  -7  -3  -4   18.28    1.54
   7  -3   4   17.94    1.17
   8   3   4  106.64    4.09
   8  -3   4  113.51    3.60
   9   3   4    2.89    0.96
   9  -3   4    2.12    0.72
  10   3   4   30.07    2.21
  10  -3   4   34.91    1.89
  11  -3   4    1.40    0.75
  11   3   4    0.97    0.93
  12   3   4    0.89    1.01
  12  -3   4    0.19    0.72
  13  -3   4    0.29    0.85
  13   3   4   -0.42    0.97
  14  -3   4    6.67    1.31
  14   3   4    4.56    1.48
  15   3   4   -0.87    1.16
  15  -3   4   -0.91    0.92
  16   3   4   11.28    2.14
  16  -3   4   11.14    1.72
  17  -3   4   -0.78    1.05
  17   3   4    0.17    1.46
  18  -3   4    6.58    1.55
  18   3   4    7.91    2.14
  19  -4  -4    0.02    1.23
  19   4  -4   -1.42    1.53
  18  -4  -4   -0.05    1.16
  18   4  -4   -1.10    1.44
  17  -4  -4    0.24    1.04
  17   4  -4   -2.77    1.15
  16   4  -4    3.48    1.55
  16  -4  -4    2.90    1.19
  15   4  -4    5.91    1.58
  15  -4  -4    6.46    1.33
  14  -4  -4    9.14    1.35
  14   4  -4   10.29    1.70
  13  -4  -4    0.34    0.80
  13  -4  -4   -0.03    0.76
  13   4  -4   -0.06    0.96
  13   4  -4   -1.37    0.97
  12  -4  -4   13.54    1.37
  12   4  -4   16.25    1.77
  12   4  -4   15.09    1.81
  12  -4  -4   14.90    1.42
  11   4  -4    0.30    0.85
  11   4  -4   -0.52    0.83
  11  -4  -4    1.10    0.73
  11  -4  -4    0.42    0.71
  10   4  -4   46.55    2.60
  10   4  -4   51.82    2.74
  10  -4  -4   46.54    2.20
  10  -4  -4   46.35    2.17
   9  -4  -4    1.51    0.66
   9   4  -4   -0.24    0.70
   9   4  -4   -0.44    0.69
   9  -4  -4    0.35    0.57
  -9  -4   4    0.10    0.64
   8   4  -4   30.39    1.92
   8  -4  -4   32.20    1.60
   8   4  -4   34.26    2.04
   8  -4  -4   31.95    1.63
  -8  -4   4   32.21    1.92
  -8  -4   4   30.85    1.81
   7  -4  -4    4.51    0.71
  -7  -4   4    4.01    0.84
  -7  -4   4    2.81    0.74
   7   4  -4    4.32    0.93
   7   4  -4    4.56    0.89
   7  -4  -4    4.20    0.69
   6  -4  -4    3.69    0.63
  -6  -4   4    4.41    0.74
   6  -4  -4    3.02    0.63
   6   4  -4    4.19    0.84
  -6  -4   4    2.16    0.73
  -6   4   4    2.75    0.46
   6   4  -4    4.32    0.86
   5   4  -4   78.95    2.98
  -5   4   4   77.89    2.48
  -5  -4   4   81.41    2.88
   5  -4  -4   82.56    2.69
  -5  -4   4   81.10    3.01
   5   4  -4   82.04    3.03
   4   4  -4   -0.13    0.52
  -4  -4   4   -0.12    0.44
  -4  -4   4   -0.27    0.49
   4   4  -4   -0.26    0.52
   4  -4  -4    0.36    0.43
  -4   4   4   -0.40    0.33
  -3   4   4   17.73    1.03
   3   4  -4   18.35    1.21
  -3  -4   4   16.83    1.22
  -3  -4   4   18.46    1.19
   3   4  -4   20.73    1.29
   3  -4  -4   18.85    1.11
   2   4  -4   41.03    1.78
  -2  -4   4   42.78    1.80
   2   4  -4   44.64    1.78
  -2  -4   4   42.52    1.74
   2  -4  -4   40.75    1.72
  -1  -4   4    0.35    0.44
   1  -4  -4    0.10    0.43
   1   4  -4    0.63    0.41
   1   4  -4    0.88    0.47
  -1   4   4   -0.09    0.38
  -1  -4   4    0.79    0.45
   0   4  -4    7.79    0.68
   0   4   4    8.87    0.82
   0  -4   4    9.85    0.83
   0   4  -4    8.93    0.80
   0  -4   4    9.57    0.82
   0  -4  -4    9.14    0.86
   1  -4   4   15.13    0.90
  -1  -4  -4   14.36    1.08
   1   4   4   12.61    1.02
  -1   4  -4   12.60    0.81
  -1   4  -4   12.02    0.81
   1  -4   4   13.62    0.88
   2   4   4    1.93    0.58
  -2  -4  -4    2.37    0.63
  -2   4  -4    2.21    0.38
   2  -4   4    2.38    0.45
  -2   4  -4    1.91    0.36
   2  -4   4    2.23    0.45
   3   4   4   32.86    1.69
   3  -4   4   33.75    1.30
   3  -4   4   29.99    1.28
  -3  -4  -4   35.96    1.73
   4  -4   4   39.62    1.47
   4  -4   4   41.03    1.53
   4   4   4   41.72    2.00
  -4  -4  -4   39.94    1.91
   5  -4   4  106.05    3.20
   5  -4   4  111.52    3.17
  -5  -4  -4  106.75    3.68
   5   4   4  108.49    3.80
   6   4   4    1.59    0.68
  -6  -4  -4    1.10    0.65
   6  -4   4    0.67    0.42
   7   4   4    5.86    1.01
   7  -4   4    6.30    0.69
  -7  -4  -4    5.70    1.00
   8   4   4    2.28    0.82
   8  -4   4    0.56    0.50
   9  -4   4    0.23    0.54
   9   4   4    0.47    0.74
  10   4   4   24.25    2.07
  10  -4   4   24.98    1.57
  11   4   4    2.15    1.08
  11  -4   4    2.20    0.76
  12  -4   4    4.19    0.93
  12   4   4    4.05    1.27
  13   4   4   -1.49    0.87
  13  -4   4    0.32    0.79
  14   4   4    7.89    1.69
  14  -4   4    4.47    1.13
  15  -4   4   -0.84    0.87
  15   4   4   -0.70    1.28
  16   4   4   -0.42    1.28
  16  -4   4   -2.00    0.87
  17  -4   4    0.53    1.08
  17   4   4    0.08    1.52
  18   4   4    0.36    1.65
  18  -4   4    0.49    1.10
  19   5  -4    0.26    1.62
  19  -5  -4   -0.60    1.21
  18  -5  -4    0.40    1.20
  18   5  -4   -1.49    1.49
  17  -5  -4   -1.93    1.03
  17   5  -4    1.29    1.55
  16  -5  -4    2.79    1.15
  16   5  -4    0.83    1.38
  15   5  -4   -0.38    1.25
  15  -5  -4    0.82    0.99
  14  -5  -4   22.96    1.89
  14   5  -4   16.88    2.15
  13  -5  -4    4.57    1.10
  13   5  -4    6.62    1.45
  13  -5  -4    6.44    1.12
  13   5  -4    5.45    1.53
  12   5  -4   11.45    1.63
  12  -5  -4   11.94    1.31
  12   5  -4   14.00    1.79
  12  -5  -4   13.90    1.34
  11   5  -4   17.57    1.84
  11   5  -4   14.71    1.69
  11  -5  -4   16.56    1.44
  11  -5  -4   20.84    1.48
  10   5  -4   11.58    1.48
  10  -5  -4   13.41    1.18
  10  -5  -4   12.05    1.16
  10   5  -4   13.20    1.60
   9  -5  -4    4.78    0.81
   9   5  -4    3.60    1.02
   9  -5  -4    4.32    0.81
   9   5  -4    6.80    1.17
  -8  -5   4    3.22    0.85
  -8  -5   4    3.05    0.85
   8   5  -4    1.65    0.85
   8   5  -4    2.47    0.86
   8  -5  -4    2.25    0.64
   8  -5  -4    3.42    0.70
   7   5  -4    4.67    0.98
   7  -5  -4    6.37    0.78
  -7  -5   4    6.89    1.03
  -7  -5   4    7.71    1.01
   7  -5  -4    6.23    0.78
   7   5  -4    6.37    1.07
   6   5  -4   -0.15    0.64
  -6  -5   4    0.63    0.64
  -6  -5   4    0.66    0.60
   6   5  -4    1.09    0.72
   6  -5  -4    0.45    0.49
   5   5  -4   52.82    2.34
   5  -5  -4   51.03    1.94
  -5  -5   4   46.04    2.13
  -5  -5   4   46.50    2.25
   5   5  -4   50.31    2.28
  -5   5   4   47.19    1.66
  -4  -5   4   67.87    2.68
   4   5  -4   70.90    2.81
   4  -5  -4   73.53    2.49
  -4  -5   4   71.03    2.83
  -4   5   4   71.86    2.32
   4   5  -4   75.05    2.79
  -3  -5   4    8.24    0.87
   3   5  -4    8.79    0.93
  -3  -5   4    9.37    0.98
  -3   5   4    9.38    0.82
   3   5  -4    7.94    0.94
   3  -5  -4    7.96    0.82
   2   5  -4  132.78    4.02
   2   5  -4  123.71    3.99
   2  -5  -4  133.57    3.97
  -2  -5   4  130.87    4.01
  -2  -5   4  126.50    4.05
   1   5  -4   59.22    2.22
  -1  -5   4   59.90    2.29
  -1   5   4   62.21    2.23
  -1  -5   4   61.26    2.25
   1  -5  -4   62.36    2.31
   0  -5   4   25.32    1.31
   0  -5  -4   28.72    1.48
   0   5   4   27.05    1.40
   0   5  -4   25.47    1.25
   0   5  -4   24.04    1.22
   0  -5   4   24.57    1.29
   1  -5   4    4.65    0.60
   1   5   4    4.33    0.69
  -1   5  -4    4.92    0.53
  -1  -5  -4    5.01    0.79
   1  -5   4    4.30    0.58
  -1   5  -4    3.70    0.52
   2  -5   4    2.03    0.49
   2  -5   4    2.33    0.46
   2   5   4    2.35    0.62
  -2   5  -4    2.88    0.36
  -2  -5  -4    2.12    0.66
   3  -5   4    8.38    0.72
   3   5   4    9.20    0.98
  -3  -5  -4    8.19    0.98
   3  -5   4    8.04    0.72
   4   5   4   68.39    2.78
  -4  -5  -4   67.74    2.70
   4  -5   4   66.45    2.15
   4  -5   4   65.78    2.12
   5  -5   4    0.93    0.41
  -5  -5  -4    1.78    0.73
   5   5   4    0.61    0.66
   5  -5   4    1.64    0.45
   6  -5   4   -0.53    0.34
  -6  -5  -4    0.35    0.66
   6   5   4   -0.79    0.49
   6  -5   4    0.18    0.41
   7  -5   4    1.57    0.47
  -7  -5  -4    1.35    0.78
   7   5   4    1.12    0.75
   8   5   4   -0.25    0.67
   8  -5   4    0.18    0.43
   9  -5   4    8.50    0.88
   9   5   4    7.35    1.27
  10   5   4   19.43    1.88
  10  -5   4   16.04    1.27
  11  -5   4    1.26    0.71
  11   5   4    1.48    1.05
  12  -5   4    7.60    1.08
  12   5   4    6.47    1.49
  13   5   4    0.19    1.04
  13  -5   4   -0.75    0.69
  14  -5   4    3.07    1.00
  14   5   4    1.70    1.33
  15  -5   4   -0.80    0.82
  15   5   4   -0.81    1.16
  16   5   4    2.93    1.65
  16  -5   4    0.45    1.00
  17   5   4    1.41    1.71
  17  -5   4   -1.00    0.90
  18   5   4    0.81    1.75
  18  -5   4   -0.96    0.98
  19   6  -4    0.61    1.69
  18  -6  -4    1.00    1.23
  18   6  -4    4.21    1.85
  17  -6  -4   11.56    1.62
  17   6  -4   11.59    2.24
  16   6  -4   -0.33    1.34
  16  -6  -4    0.17    0.99
  15   6  -4    5.69    1.73
  15  -6  -4    7.51    1.32
  14   6  -4   -0.79    1.10
  14  -6  -4    1.18    1.00
  13  -6  -4   14.31    1.46
  13   6  -4   11.43    1.94
  13   6  -4   12.23    1.79
  13  -6  -4   13.05    1.43
  12  -6  -4    0.49    0.85
  12  -6  -4    2.07    0.86
  12   6  -4    2.66    1.35
  12   6  -4    0.89    1.09
  11  -6  -4    1.36    0.83
  11   6  -4   -0.07    0.89
  11  -6  -4    2.16    0.81
  11   6  -4    2.06    1.14
  10   6  -4   -0.06    0.84
  10   6  -4    1.14    1.03
  10  -6  -4   -0.45    0.64
  10  -6  -4    0.56    0.68
   9  -6  -4    0.79    0.63
   9  -6  -4    0.33    0.59
   9   6  -4    0.90    0.87
   9   6  -4    1.05    0.88
   8   6  -4    8.94    1.24
   8  -6  -4    7.31    0.85
   8   6  -4    7.90    1.21
   8  -6  -4    7.62    0.87
  -8  -6   4    7.39    1.11
   7   6  -4   -0.60    0.69
   7   6  -4   -0.97    0.63
   7  -6  -4    0.06    0.50
  -7  -6   4    0.55    0.67
  -7  -6   4   -0.37    0.62
   6   6  -4   -0.51    0.64
  -6  -6   4    0.60    0.66
   6   6  -4    0.64    0.72
  -6  -6   4    0.44    0.64
   6  -6  -4    1.28    0.56
  -5  -6   4    0.43    0.61
  -5  -6   4    0.57    0.67
   5   6  -4    0.71    0.70
   5  -6  -4    1.17    0.50
   5   6  -4    0.65    0.68
  -5   6   4    1.27    0.37
  -4  -6   4   14.68    1.31
  -4   6   4   15.83    0.94
   4   6  -4   12.82    1.22
   4   6  -4   12.81    1.25
   4  -6  -4   14.17    1.08
  -4  -6   4   14.81    1.27
  -3   6   4   -0.02    0.41
   3  -6  -4   -0.73    0.50
   3   6  -4    0.14    0.63
  -3  -6   4    0.35    0.63
   3   6  -4    0.54    0.61
  -3  -6   4   -0.22    0.55
  -2  -6   4   60.54    2.46
  -2  -6   4   58.28    2.38
   2  -6  -4   58.02    2.31
   2   6  -4   61.28    2.38
   2   6  -4   60.75    2.41
  -2   6   4   63.85    2.25
   1   6  -4   -0.07    0.22
  -1  -6   4   -0.32    0.49
   1   6  -4   -0.50    0.47
  -1  -6   4   -0.77    0.48
   1  -6  -4   -0.15    0.57
  -1   6   4   -0.04    0.40
   0  -6   4    7.93    0.81
   0  -6   4    8.02    0.82
   0   6   4    6.33    0.83
   0   6  -4    7.28    0.74
   0  -6  -4    5.60    0.85
   0   6  -4    6.82    0.73
  -1  -6  -4    3.68    0.76
   1   6   4    3.75    0.71
  -1   6  -4    3.27    0.51
   1  -6   4    3.34    0.60
   1  -6   4    3.82    0.61
  -1   6  -4    4.37    0.55
  -2  -6  -4   17.58    1.37
   2  -6   4   16.46    1.02
   2  -6   4   17.94    1.06
   2   6   4   17.02    1.31
  -3  -6  -4    8.41    1.03
   3  -6   4    7.24    0.67
   3   6   4    6.00    0.93
   3  -6   4    7.09    0.69
  -4  -6  -4   28.31    1.79
   4  -6   4   28.01    1.22
   4   6   4   28.44    1.79
   4  -6   4   29.16    1.25
   5   6   4   10.07    1.19
  -5  -6  -4   12.97    1.26
   5  -6   4   11.78    0.79
   5  -6   4   11.11    0.79
   6   6   4    5.72    1.03
   6  -6   4    8.02    0.71
   6  -6   4    8.20    0.65
  -6  -6  -4    8.86    1.14
  -7  -6  -4   -0.56    0.71
   7  -6   4    0.08    0.40
   7   6   4   -0.34    0.59
   7  -6   4    0.00    0.40
   8  -6   4    7.14    0.70
   8   6   4    6.00    1.18
   9  -6   4    7.38    0.78
   9   6   4    6.16    1.26
  10   6   4    3.54    1.14
  10  -6   4    2.55    0.70
  11  -6   4   -0.99    0.60
  11   6   4   -0.70    0.86
  12   6   4    2.84    1.25
  12  -6   4    1.78    0.72
  13   6   4    0.24    1.13
  13  -6   4    0.83    0.74
  14   6   4    3.19    1.48
  14  -6   4    0.17    0.82
  15  -6   4   -0.84    0.77
  15   6   4    0.84    1.40
  16   6   4    3.64    1.71
  16  -6   4    0.51    0.92
  17  -6   4   -1.86    0.83
  17   6   4   -1.04    1.51
  18  -6   4   -0.68    0.93
  19   7  -4   -0.15    1.72
  18  -7  -4    3.96    1.36
  18   7  -4    1.92    1.80
  17  -7  -4    0.45    1.08
  17   7  -4    2.13    1.69
  16   7  -4    3.57    1.59
  16  -7  -4    0.96    1.06
  15  -7  -4   -0.46    0.89
  15   7  -4   -0.41    1.32
  14  -7  -4    6.14    1.21
  14   7  -4    6.99    1.70
  13  -7  -4   50.39    2.56
  13  -7  -4   48.85    2.52
  13   7  -4   48.94    3.30
  12   7  -4   12.64    1.80
  12  -7  -4   13.69    1.36
  12  -7  -4   11.87    1.34
  11  -7  -4    2.31    0.86
  11   7  -4    2.75    1.18
  11  -7  -4    1.58    0.81
  10   7  -4    1.98    1.00
  10  -7  -4    1.09    0.72
  10  -7  -4    0.62    0.68
   9  -7  -4    0.14    0.65
   9   7  -4    0.36    0.87
   9  -7  -4    2.56    0.73
   9   7  -4    2.92    1.06
   8  -7  -4    1.12    0.63
   8   7  -4    2.06    0.88
  -8  -7   4    1.60    0.86
   8   7  -4    0.88    0.90
  -7  -7   4   73.43    3.11
  -7  -7   4   66.50    3.16
   7   7  -4   75.84    3.34
   7   7  -4   76.01    3.27
   7  -7  -4   77.28    2.69
   6  -7  -4    0.33    0.53
   6   7  -4    0.08    0.76
   6   7  -4    0.36    0.69
  -6  -7   4    1.00    0.73
  -6  -7   4    0.58    0.69
  -5  -7   4    3.26    0.83
   5  -7  -4    1.46    0.57
   5   7  -4    3.75    0.91
  -5  -7   4    4.03    0.88
   5   7  -4    2.85    0.84
   4   7  -4    0.24    0.64
  -4  -7   4   -0.04    0.63
  -4   7   4    0.55    0.39
   4  -7  -4    1.00    0.54
   4   7  -4    1.50    0.74
  -4  -7   4    0.89    0.71
   3  -7  -4   57.46    2.28
  -3  -7   4   53.01    2.48
   3   7  -4   53.95    2.40
   3   7  -4   55.90    2.48
  -3   7   4   58.51    2.08
  -3  -7   4   54.23    2.42
  -2  -7   4   25.61    1.57
  -2  -7   4   22.18    1.56
   2   7  -4   25.28    1.50
   2  -7  -4   21.86    1.43
   2   7  -4   23.15    1.50
  -2   7   4   24.51    1.34
   1   7  -4  144.69    4.46
  -1  -7   4  145.28    4.60
  -1  -7   4  149.33    4.57
   1  -7  -4  148.13    4.63
   0  -7  -4   76.04    2.92
   0   7  -4   77.35    2.62
   0  -7   4   77.08    2.77
   0  -7   4   77.17    2.81
   0   7  -4   77.44    2.61
   0   7   4   74.69    2.82
  -1   7  -4  215.89    5.97
  -1   7  -4  226.52    5.99
   1  -7   4  231.06    6.31
   1   7   4  219.18    6.54
   1  -7   4  219.63    6.29
  -1  -7  -4  229.90    6.65
   2  -7   4   53.71    2.10
  -2  -7  -4   58.15    2.53
   2   7   4   55.01    2.45
   2  -7   4   59.39    2.18
  -3  -7  -4    1.44    0.77
   3  -7   4    1.98    0.56
   3   7   4    2.17    0.71
   3  -7   4    1.47    0.46
   4   7   4    8.45    1.09
   4  -7   4    8.54    0.75
   4  -7   4    7.89    0.70
  -4  -7  -4    8.49    1.12
   5   7   4   19.03    1.62
  -5  -7  -4   19.92    1.59
   5  -7   4   19.50    0.99
   5  -7   4   20.65    1.05
   6  -7   4   31.41    1.25
   6   7   4   27.19    1.96
  -6  -7  -4   32.99    2.08
   6  -7   4   31.52    1.26
   7   7   4    0.92    0.83
   8   7   4   55.60    2.96
   9  -7   4   23.05    1.24
   9   7   4   24.00    2.11
  10  -7   4   54.42    2.10
  10   7   4   55.67    3.22
  11   7   4   -0.73    0.89
  11  -7   4    0.46    0.58
  12   7   4    4.98    1.41
  12  -7   4    5.09    0.82
  13   7   4    0.71    1.20
  13  -7   4    0.68    0.67
  14  -7   4    3.50    0.87
  14   7   4    6.10    1.70
  15  -7   4   -0.13    0.79
  15   7   4    1.49    1.50
  16  -7   4    1.60    0.84
  16   7   4    2.77    1.75
  17  -7   4   -0.78    0.83
  17   7   4   -1.19    1.65
  19   8  -4    1.42    1.88
  18  -8  -4    2.14    1.16
  18   8  -4    0.86    1.67
  17  -8  -4   -0.19    1.08
  17   8  -4    1.74    1.61
  16  -8  -4    6.15    1.25
  16   8  -4    5.85    1.82
  15  -8  -4    4.79    1.16
  15   8  -4    9.12    1.85
  14  -8  -4    3.69    1.10
  14   8  -4    5.31    1.61
  13   8  -4   10.10    1.86
  13  -8  -4   12.76    1.42
  12   8  -4    5.82    1.51
  12  -8  -4    6.49    1.20
  12  -8  -4    8.74    1.20
  11   8  -4   -0.05    1.01
  11  -8  -4   -0.10    0.72
  11  -8  -4    1.40    0.80
  10  -8  -4    6.92    0.99
  10   8  -4    6.81    1.40
  10  -8  -4    4.95    0.93
   9   8  -4    1.16    1.02
   9  -8  -4    1.06    0.70
   8  -8  -4   43.69    1.98
   8   8  -4   42.75    2.59
  -8  -8   4   40.75    2.44
   7  -8  -4   15.03    1.21
   7   8  -4   15.57    1.60
  -7  -8   4   16.40    1.56
   6   8  -4    5.10    1.08
  -6  -8   4    7.71    1.16
   6  -8  -4    4.32    0.79
  -6  -8   4    3.79    1.03
  -5  -8   4   12.92    1.38
   5   8  -4    9.22    1.20
   5  -8  -4   11.77    1.06
  -5  -8   4   13.83    1.33
   5   8  -4   13.07    1.37
  -4  -8   4    0.05    0.63
   4  -8  -4    0.05    0.51
   4   8  -4    0.19    0.63
   4   8  -4    0.40    0.69
  -4   8   4    0.14    0.38
  -4  -8   4   -0.30    0.65
   3   8  -4   25.23    1.63
  -3  -8   4   24.71    1.66
  -3   8   4   25.73    1.31
   3   8  -4   24.29    1.66
  -3  -8   4   25.68    1.76
   3  -8  -4   25.40    1.53
   2  -8  -4   54.50    2.40
  -2  -8   4   56.82    2.46
  -2   8   4   56.59    2.20
   2   8  -4   57.66    2.45
  -2  -8   4   56.54    2.54
   1   8  -4   14.82    1.20
   1   8  -4   15.23    1.21
   1  -8  -4   14.70    1.30
  -1  -8   4   13.46    1.23
  -1  -8   4   15.71    1.27
   0  -8  -4  205.28    6.24
   0  -8   4  210.05    6.08
   0   8  -4  212.18    5.85
   0   8  -4  206.54    5.82
   0   8   4  207.08    6.13
   0  -8   4  198.58    6.06
   1   8   4   97.45    3.56
  -1   8  -4   97.67    2.98
  -1  -8  -4  100.36    3.66
   1  -8   4  100.11    3.37
  -1   8  -4   98.47    2.98
   1  -8   4   99.87    3.35
   2   8   4   98.92    3.59
  -2  -8  -4   92.92    3.57
   2  -8   4   93.45    3.17
   2  -8   4   95.46    3.19
   3  -8   4    2.74    0.60
   3   8   4    1.99    0.76
   3  -8   4    2.84    0.67
  -3  -8  -4    3.35    0.93
   4   8   4   16.32    1.47
   4  -8   4   17.17    1.13
   4  -8   4   17.41    1.04
  -4  -8  -4   16.60    1.51
  -5  -8  -4   16.15    1.56
   5  -8   4   16.36    1.03
   5   8   4   14.71    1.47
   5  -8   4   18.08    1.00
   6   8   4   13.17    1.45
  -6  -8  -4   11.26    1.39
   6  -8   4   12.00    0.85
   6  -8   4   12.46    0.83
   7   8   4    8.65    1.31
   8   8   4   14.43    1.63
   9   8   4    2.00    1.04
  10   8   4   10.52    1.58
  11   8   4    2.67    1.27
  12  -8   4    4.89    0.78
  12   8   4    4.76    1.49
  13   8   4   -0.73    1.08
  13  -8   4   -0.25    0.61
  14  -8   4    6.09    0.97
  14   8   4    8.94    1.95
  15   8   4    2.17    1.58
  15  -8   4    1.01    0.78
  16   8   4   -0.70    1.51
  16  -8   4   -0.15    0.75
  17  -8   4   -0.94    0.77
  17   8   4    1.31    1.78
  18   9  -4   -1.23    1.52
  18  -9  -4    1.40    1.02
  17  -9  -4   -1.35    0.87
  17   9  -4   -0.66    1.47
  16   9  -4    0.58    1.46
  16  -9  -4   -0.74    0.84
  15  -9  -4   -0.19    0.89
  15   9  -4   -1.47    1.11
  14  -9  -4   -0.67    0.82
  14   9  -4   -0.13    1.16
  13  -9  -4    3.11    1.00
  13   9  -4    4.27    1.41
  12  -9  -4   -0.13    0.81
  12   9  -4    0.51    1.07
  12  -9  -4   -0.93    0.79
  11  -9  -4    0.57    0.75
  11   9  -4    2.54    1.17
  11  -9  -4   -0.14    0.70
  10  -9  -4    1.49    0.78
  10  -9  -4    2.13    0.80
  10   9  -4    3.64    1.20
   9   9  -4    2.82    1.09
   9  -9  -4    1.90    0.75
   8  -9  -4   -0.54    0.60
  -8  -9   4    0.03    0.93
   8   9  -4   -0.07    0.86
  -7  -9   4    1.62    0.92
   7   9  -4    1.33    0.93
   7  -9  -4    0.58    0.67
   6  -9  -4    1.47    0.69
   6   9  -4    1.05    0.83
  -6  -9   4    0.97    0.88
  -6  -9   4    2.72    0.98
   5  -9  -4    0.82    0.66
  -5  -9   4    2.68    0.92
  -5  -9   4    1.31    0.86
   5   9  -4    3.76    0.93
  -4  -9   4    0.70    0.77
   4   9  -4    1.54    0.76
  -4   9   4    0.53    0.41
  -4   9   4    1.40    0.46
   4  -9  -4    1.42    0.68
  -4  -9   4    2.10    0.85
   3  -9  -4    2.39    0.77
  -3  -9   4    4.61    0.95
  -3   9   4    4.10    0.65
  -3  -9   4    4.29    0.97
   3   9  -4    3.80    0.88
  -2   9   4    3.87    0.67
  -2  -9   4    2.85    0.90
  -2  -9   4    3.69    0.87
   2  -9  -4    3.13    0.81
  -1  -9   4   -0.24    0.61
   1   9  -4    0.05    0.53
  -1  -9   4   -0.37    0.61
  -1   9   4   -0.33    0.47
   1  -9  -4   -1.24    0.55
   1   9  -4   -0.31    0.55
   0  -9   4    0.26    0.63
   0   9  -4    1.63    0.63
   0   9   4    0.74    0.54
   0  -9   4    1.95    0.73
   0  -9  -4    0.97    0.73
   0   9  -4    0.76    0.52
   1  -9   4    6.27    0.87
  -1   9  -4    4.42    0.60
   1   9   4    5.63    0.92
  -1  -9  -4    4.22    0.99
  -1   9  -4    5.92    0.61
   1  -9   4    4.07    0.79
   2  -9   4    3.59    0.75
   2  -9   4    3.81    0.78
  -2  -9  -4    2.60    0.90
   2   9   4    4.16    0.85
   3  -9   4   -0.73    0.46
   3   9   4   -0.13    0.59
  -3  -9  -4   -0.02    0.78
   3  -9   4   -0.64    0.53
   4  -9   4    3.68    0.72
   4  -9   4    3.54    0.66
  -4  -9  -4    3.02    0.95
   4   9   4    2.95    0.91
   5   9   4    9.30    1.29
  -5  -9  -4    7.48    1.30
   5  -9   4    8.07    0.80
   5  -9   4    9.45    0.88
  -6  -9  -4    0.93    0.96
   6   9   4    1.08    0.79
   6  -9   4    0.33    0.46
   6  -9   4    0.60    0.49
   7   9   4    0.63    0.86
   7  -9   4    0.50    0.41
   8   9   4    0.63    0.86
   9   9   4    0.10    0.89
  10   9   4    0.44    0.96
  11   9   4    2.78    1.25
  12   9   4    0.35    1.11
  13   9   4    0.57    1.23
  14   9   4   -0.08    1.25
  15   9   4    0.99    1.51
  15  -9   4   -0.68    0.68
  16  -9   4   -0.67    0.75
  16   9   4   -1.17    1.46
  17  -9   4   -1.08    0.80
  17   9   4    0.61    1.79
  18  10  -4   -1.27    1.68
  17 -10  -4    0.48    0.88
  17  10  -4   -0.41    1.50
  16  10  -4   -1.49    1.29
  16 -10  -4   -0.83    0.81
  15 -10  -4    0.52    0.87
  15  10  -4    1.25    1.41
  14  10  -4    0.95    1.36
  14 -10  -4   -0.54    0.82
  13  10  -4   -0.01    1.15
  13 -10  -4    0.58    0.88
  12  10  -4    0.27    1.09
  12 -10  -4    1.20    0.80
  11 -10  -4   -0.39    0.70
  11  10  -4    1.41    1.14
  11 -10  -4   -0.89    0.68
  10 -10  -4    8.50    1.06
  10  10  -4    9.16    1.55
   9 -10  -4    0.14    0.70
   9  10  -4   -0.30    0.91
   8 -10  -4   24.14    1.56
   8  10  -4   17.54    1.87
   7 -10  -4   -0.97    0.64
   7  10  -4   -0.77    0.82
  -7 -10   4   -0.81    0.88
   6 -10  -4   20.57    1.52
  -6 -10   4   23.47    1.97
   6  10  -4   24.17    1.97
   5  10  -4    3.33    1.05
   5 -10  -4    2.21    0.81
  -5 -10   4    2.48    1.00
  -5 -10   4    3.98    1.10
   4 -10  -4    8.62    1.13
   4  10  -4    8.03    1.20
  -4 -10   4    8.12    1.26
  -4 -10   4    7.80    1.25
  -3 -10   4    0.70    0.79
  -3 -10   4   -0.04    0.76
   3  10  -4    0.08    0.68
   3 -10  -4    1.04    0.74
  -3  10   4    0.38    0.49
  -2  10   4    0.12    0.46
   2  10  -4    0.06    0.51
   2 -10  -4   -0.15    0.67
  -2 -10   4    0.58    0.77
  -2 -10   4   -0.08    0.73
   1  10  -4    6.27    0.90
  -1 -10   4    5.51    1.04
   1 -10  -4    5.27    1.08
  -1 -10   4    5.53    1.03
  -1  10   4    7.04    0.91
   0  10  -4    2.01    0.60
   0 -10   4    1.90    0.80
   0 -10  -4    1.76    0.84
   0 -10   4    2.70    0.81
   1 -10   4    1.05    0.71
  -1 -10  -4    0.69    0.83
   1 -10   4    1.20    0.73
   1  10   4    0.81    0.64
  -1  10  -4    0.29    0.44
  -1  10  -4    1.09    0.44
  -2 -10  -4    5.63    1.17
   2  10   4    6.34    1.04
   2 -10   4    5.18    0.95
   2 -10   4    4.67    0.86
   3  10   4    1.55    0.76
   3 -10   4    1.29    0.69
  -3 -10  -4    1.43    0.91
   3 -10   4    1.81    0.69
  -4 -10  -4    0.61    0.89
   4  10   4    0.82    0.82
   4 -10   4    1.44    0.68
   4 -10   4    0.27    0.67
   5 -10   4    4.11    0.83
  -5 -10  -4    4.78    1.21
   5  10   4    4.95    1.13
   5 -10   4    5.64    0.81
  -6 -10  -4    0.61    1.05
   6 -10   4   -0.44    0.55
   6  10   4    0.06    0.82
   6 -10   4    0.54    0.56
   7 -10   4    2.73    0.60
   7  10   4    3.15    1.11
   8  10   4   -1.07    0.84
   9  10   4    0.32    0.93
  10  10   4    0.18    0.99
  11  10   4    0.21    1.05
  12  10   4    0.97    1.23
  13  10   4   -0.25    1.23
  14  10   4    0.37    1.43
  15  10   4    0.93    1.56
  16  10   4    0.83    1.72
  17  11  -4   -3.27    1.41
  17 -11  -4   -0.04    0.85
  16  11  -4    1.50    1.76
  16 -11  -4    4.44    1.02
  15 -11  -4    3.61    0.92
  15  11  -4    1.08    1.55
  14 -11  -4    3.92    0.99
  14  11  -4    2.84    1.55
  13 -11  -4    0.19    0.83
  13  11  -4   -0.35    1.22
  12 -11  -4    7.27    1.08
  12  11  -4    8.84    1.82
  11  11  -4    0.50    1.23
  10  11  -4   -1.05    0.97
  10 -11  -4   -0.04    0.74
   9 -11  -4    0.00    0.76
   9  11  -4   -0.65    0.94
   8 -11  -4   21.98    1.66
   8  11  -4   23.31    2.16
   7 -11  -4    8.27    1.12
   7  11  -4    8.70    1.45
  -7 -11   4    7.15    1.52
  -6 -11   4   39.73    2.68
   6 -11  -4   46.92    2.36
   6  11  -4   46.17    2.72
  -5 -11   4   24.09    2.04
   5 -11  -4   21.59    1.71
   5  11  -4   24.88    2.00
   4 -11  -4   59.14    2.77
   4  11  -4   60.34    2.96
  -4 -11   4   58.75    3.10
  -4 -11   4   64.25    3.12
  -3  11   4    5.07    0.73
   3  11  -4    3.13    0.90
   3 -11  -4    4.38    1.03
  -3 -11   4    6.04    1.21
  -3 -11   4    6.25    1.21
   2  11  -4   57.34    2.62
  -2  11   4   54.78    2.32
   2 -11  -4   54.33    2.74
  -2 -11   4   55.96    2.83
  -2 -11   4   54.17    2.83
   1 -11  -4   31.69    2.13
   1  11  -4   29.98    1.80
  -1 -11   4   30.16    2.07
  -1  11   4   32.23    1.83
  -1 -11   4   33.90    2.17
   0 -11   4   33.81    2.11
   0 -11   4   30.16    2.04
   0  11  -4   29.56    1.60
   0 -11  -4   35.26    2.27
   1  11   4  123.48    4.36
   1 -11   4  113.81    4.19
   1 -11   4  110.66    4.17
  -1 -11  -4  115.88    4.49
  -2 -11  -4   31.05    2.27
   2 -11   4   31.66    1.95
   2 -11   4   30.30    1.94
   2  11   4   31.64    2.10
   3 -11   4   51.08    2.43
  -3 -11  -4   53.25    2.93
   3 -11   4   51.66    2.46
   3  11   4   56.58    2.88
   4 -11   4   84.37    3.11
  -4 -11  -4   78.97    3.77
   4  11   4   79.40    3.70
   4 -11   4   80.79    3.11
  -5 -11  -4    2.90    1.24
   5  11   4    1.55    1.00
   5 -11   4    3.15    0.87
   5 -11   4    1.40    0.78
   6  11   4   14.86    1.79
   6 -11   4   13.64    1.16
   6 -11   4   13.17    1.12
   7 -11   4    2.37    0.68
   7  11   4    4.73    1.28
   7 -11   4    3.37    0.70
   8  11   4    0.50    0.95
   9  11   4    5.73    1.48
  10  11   4    1.07    1.19
  11  11   4    0.19    1.19
  12  11   4    1.15    1.30
  13  11   4    1.48    1.42
  14  11   4    2.77    1.64
  15  11   4    1.59    1.67
  16  11   4    1.17    1.89
  16 -12  -4   -0.44    0.78
  15  12  -4   -1.60    1.38
  15 -12  -4   -0.50    0.78
  14 -12  -4    1.37    0.89
  14  12  -4    0.92    1.53
  13 -12  -4    0.64    0.75
  13  12  -4   -1.97    1.17
  12 -12  -4    0.21    0.76
  12  12  -4    0.27    1.31
  11  12  -4    1.75    1.36
  10  12  -4   -1.69    1.01
   9  12  -4    0.78    1.15
   8  12  -4   10.30    1.70
   8 -12  -4   13.51    1.39
   7 -12  -4    9.10    1.29
  -7 -12   4    9.48    1.74
   7  12  -4   10.02    1.62
  -6 -12   4   14.66    1.86
   6 -12  -4   13.77    1.50
   6  12  -4   13.23    1.70
  -5 -12   4   -0.08    1.08
   5 -12  -4   -0.04    0.80
   5  12  -4   -0.68    0.89
  -4 -12   4   11.89    1.63
   4  12  -4    8.72    1.39
   4 -12  -4   12.66    1.44
  -3 -12   4    3.73    1.13
   3  12  -4    0.22    0.51
   3 -12  -4    2.52    1.01
  -3  12   4    3.02    0.66
  -3 -12   4    2.54    1.13
   2  12  -4    3.90    1.01
  -2  12   4    5.45    0.88
   2 -12  -4    6.84    1.26
  -2 -12   4    6.83    1.35
  -2 -12   4    7.89    1.34
   1  12  -4   17.99    1.54
  -1 -12   4   19.36    1.78
  -1 -12   4   18.47    1.80
   1 -12  -4   17.44    1.79
  -1  12   4   20.56    1.55
   0  12   4   20.44    1.63
   0 -12   4   18.52    1.74
   0 -12   4   20.24    1.83
   0 -12  -4   16.22    1.83
   0  12  -4   16.65    1.30
  -1 -12  -4   34.32    2.43
   1 -12   4   33.76    2.26
   1  12   4   29.19    2.00
   1 -12   4   29.79    2.10
   2  12   4   70.40    3.34
   2 -12   4   77.74    3.29
  -2 -12  -4   70.17    3.53
   2 -12   4   68.64    3.13
  -3 -12  -4   52.80    3.13
   3  12   4   50.97    2.87
   3 -12   4   48.64    2.56
   3 -12   4   51.07    2.62
   4  12   4   39.57    2.63
   4 -12   4   37.08    2.18
   4 -12   4   31.37    2.11
  -4 -12  -4   32.21    2.66
   5 -12   4   91.03    3.52
  -5 -12  -4   94.20    4.41
   5  12   4   92.10    4.29
   5 -12   4   97.30    3.53
   6 -12   4   47.75    2.26
   6  12   4   49.64    3.11
   6 -12   4   48.10    2.27
   7  12   4    1.86    1.20
   7 -12   4    0.69    0.67
   7 -12   4    1.10    0.74
   8 -12   4    6.48    0.79
   8  12   4    6.35    1.54
   8 -12   4    6.94    0.88
   9  12   4    5.72    1.56
  10  12   4   -2.25    0.97
  11  12   4   -0.23    1.24
  12  12   4    2.43    1.62
  13  12   4    0.27    1.49
  14  12   4   -0.61    1.55
  15  12   4    2.12    1.96
  15 -13  -4    0.47    0.82
  14 -13  -4    1.50    0.88
  13 -13  -4   -0.86    0.67
  12 -13  -4   -0.01    0.70
  11  13  -4   -2.03    1.21
  10  13  -4   -0.78    1.23
   9  13  -4   -0.34    1.20
   8  13  -4   -0.96    1.11
   7  13  -4   -0.89    1.10
   6  13  -4    0.93    1.15
   5  13  -4    8.23    1.47
   4  13  -4    0.79    1.00
   3 -13  -4   26.34    2.13
   3  13  -4   15.76    1.68
  -3  13   4   20.44    1.29
   2 -13  -4   -0.19    1.08
   2  13  -4   -0.78    0.81
  -2 -13   4    0.47    1.12
  -2  13   4    1.13    0.74
  -1  13   4    7.82    1.12
   1 -13  -4    4.66    1.36
  -1 -13   4    5.97    1.43
   1  13  -4    4.16    0.98
  -1 -13   4    7.68    1.39
   0  13   4    5.14    1.03
   0 -13   4    3.08    1.23
   0 -13  -4    5.67    1.43
   0  13  -4    3.25    0.81
   0 -13   4    3.05    1.10
   1 -13   4   35.31    2.43
  -1 -13  -4   30.76    2.52
   1 -13   4   34.08    2.30
   2 -13   4    1.05    0.94
   2 -13   4   -0.96    1.04
  -2 -13  -4    1.16    1.15
   2  13   4    0.51    0.90
  -3 -13  -4   17.20    2.16
   3  13   4   19.99    1.98
   3 -13   4   19.69    1.79
   3 -13   4   18.32    1.75
   4 -13   4   -0.18    0.89
   4  13   4    0.56    1.02
   4 -13   4    1.11    0.99
   5  13   4    1.11    1.18
   5 -13   4    1.95    0.94
   5 -13   4   -1.74    0.80
   6  13   4    0.71    1.17
   6 -13   4   -0.16    0.84
   6 -13   4   -0.66    0.83
   7 -13   4    1.70    0.87
   7  13   4    5.04    1.51
   7 -13   4    3.61    0.96
   8 -13   4    0.53    0.77
   8  13   4    1.01    1.26
   9  13   4    1.06    1.30
  10  13   4    0.70    1.37
  11  13   4    1.36    1.49
  12  13   4   -0.33    1.47
  14 -14  -4   -1.19    0.77
  13 -14  -4    0.89    0.79
   1 -14   4    0.15    1.01
   2 -14   4    7.76    1.40
   3 -14   4    2.59    1.09
   4 -14   4   13.44    1.55
   5 -14   4    2.13    1.05
   6 -14   4    7.10    1.26
   7 -14   4   -0.57    0.83
   8 -14   4    0.95    0.84
  13 -15  -4   -1.40    0.67
  19   0  -5    3.16    1.79
  18   0  -5    0.55    1.40
  17   0  -5    7.27    1.77
  16   0  -5    1.33    1.29
  15   0  -5    2.02    1.26
  14   0  -5   -1.64    0.92
  13   0  -5    0.80    0.98
  13   0  -5    1.41    1.00
  12   0  -5    1.24    0.98
  12   0  -5   -0.66    0.82
  11   0  -5   12.25    1.42
  11   0  -5   10.11    1.35
  10   0  -5   -0.80    0.71
  10   0  -5   -0.97    0.71
   9   0  -5   24.53    1.71
  -9   0   5   22.37    1.48
  -9   0   5   26.94    1.51
   9   0  -5   26.72    1.78
   8   0  -5    0.34    0.69
   8   0  -5   -0.25    0.62
  -8   0   5   -0.70    0.50
  -8   0   5    0.61    0.48
   7   0  -5    1.44    0.70
  -7   0   5    1.89    0.55
   7   0  -5    1.63    0.71
  -7   0   5    1.98    0.65
  -6   0   5    0.02    0.50
   6   0  -5    0.13    0.57
   6   0  -5   -0.04    0.54
  -6   0   5   -0.21    0.38
   5   0  -5    0.52    0.56
   5   0  -5    0.38    0.55
  -5   0   5    0.08    0.38
  -5   0   5    0.38    0.47
  -4   0   5    0.16    0.37
  -4   0   5    0.41    0.45
   4   0  -5   -0.03    0.49
   4   0  -5   -0.20    0.47
  -3   0   5    6.60    0.68
   3   0  -5    6.11    0.75
  -3   0   5    8.04    0.78
   3   0  -5    7.08    0.75
  -2   0   5    0.31    0.42
   2   0  -5   -0.48    0.42
  -2   0   5    0.00    0.37
   2   0  -5    0.02    0.45
   1   0  -5    0.27    0.45
  -1   0   5    0.68    0.42
   1   0  -5   -0.47    0.39
   0   0   5    0.04    0.37
   0   0  -5   -0.17    0.41
   0   0  -5   -0.41    0.41
  -1   0  -5    3.07    0.57
   1   0   5    3.06    0.57
  -1   0  -5    2.07    0.54
  -2   0  -5    0.32    0.47
   2   0   5   -0.61    0.38
   3   0   5   16.89    1.16
  -3   0  -5   18.11    1.13
   4   0   5    0.42    0.49
  -4   0  -5    0.34    0.48
   5   0   5    3.89    0.75
  -5   0  -5    3.38    0.68
   6   0   5   -0.29    0.55
  -6   0  -5   -0.69    0.51
  -7   0  -5   48.56    2.13
   7   0   5   49.01    2.34
   8   0   5    0.12    0.74
  -8   0  -5    1.13    0.70
   9   0   5   -0.24    0.78
  10   0   5   -0.66    0.67
  11   0   5   17.33    1.70
  12   0   5   -0.81    0.79
  13   0   5    0.22    0.95
  14   0   5   -0.51    0.92
  15   0   5    1.00    1.15
  16   0   5   -1.84    1.00
  17   0   5    0.20    1.23
  18   0   5   -1.55    1.26
  19  -1  -5    1.89    1.56
  19   1  -5   -1.30    1.39
  18   1  -5   -0.99    1.37
  18  -1  -5    0.83    1.38
  17  -1  -5    1.93    1.31
  17   1  -5    0.31    1.28
  16   1  -5    9.25    1.86
  16  -1  -5    5.19    1.47
  15  -1  -5    1.71    1.11
  15   1  -5    0.62    1.16
  14   1  -5   12.68    1.79
  14  -1  -5   14.37    1.69
  13   1  -5    1.64    1.09
  13  -1  -5    1.16    0.97
  13   1  -5   -0.53    0.90
  13  -1  -5    2.01    1.01
  12  -1  -5    0.25    0.84
  12   1  -5   -0.32    0.92
  12  -1  -5   -0.96    0.73
  12   1  -5    1.13    0.99
  11  -1  -5    4.96    1.09
  11   1  -5    5.32    1.15
  11  -1  -5    5.56    1.09
  11   1  -5    7.27    1.23
  10   1  -5   11.48    1.37
  10  -1  -5   11.62    1.29
  10  -1  -5    8.57    1.21
  10   1  -5   11.40    1.35
   9   1  -5    4.80    0.98
  -9   1   5    5.54    0.81
  -9   1   5    5.57    0.74
   9  -1  -5    5.58    0.98
   9  -1  -5    4.73    0.95
  -9  -1   5    6.11    0.93
  -9  -1   5    4.95    0.83
   9   1  -5    5.53    1.04
  -8   1   5   63.48    2.35
   8   1  -5   63.82    2.77
   8  -1  -5   63.52    2.66
  -8  -1   5   64.21    2.53
   8   1  -5   63.56    2.69
   8  -1  -5   60.50    2.56
  -8  -1   5   64.80    2.65
   7   1  -5  189.56    5.64
  -7  -1   5  195.72    5.67
   7  -1  -5  183.37    5.52
  -7   1   5  178.29    5.27
  -7  -1   5  184.90    5.45
   7  -1  -5  189.86    5.62
   7   1  -5  184.96    5.73
   6   1  -5  116.71    3.85
  -6   1   5  115.45    3.64
   6   1  -5  113.53    3.75
   6  -1  -5  113.70    3.75
  -6  -1   5  112.67    3.62
   6  -1  -5  115.11    3.71
  -6   1   5  114.14    3.51
  -6  -1   5  114.15    3.77
   5  -1  -5    2.00    0.62
   5  -1  -5    2.37    0.64
  -5   1   5    2.46    0.53
  -5  -1   5    2.53    0.55
  -5   1   5    2.11    0.59
   5   1  -5    3.02    0.70
  -5  -1   5    2.98    0.64
   5   1  -5    1.49    0.61
  -4   1   5    2.68    0.57
  -4  -1   5    3.63    0.65
   4  -1  -5    1.61    0.58
   4   1  -5    2.48    0.62
   4  -1  -5    2.07    0.59
   4   1  -5    2.24    0.62
  -4  -1   5    2.81    0.56
   3   1  -5   85.81    2.84
  -3  -1   5   87.26    2.91
   3   1  -5   86.16    2.94
  -3   1   5   86.13    2.87
   3  -1  -5   91.43    2.93
  -3  -1   5   86.97    2.82
   3  -1  -5   86.44    2.84
  -2   1   5    1.81    0.51
  -2  -1   5    0.94    0.43
   2  -1  -5    1.19    0.51
   2   1  -5    0.25    0.48
  -2  -1   5    1.85    0.51
   2  -1  -5    0.42    0.48
   2   1  -5    0.72    0.52
   1   1  -5    2.89    0.57
   1  -1  -5    3.00    0.59
  -1  -1   5    3.51    0.54
   1  -1  -5    2.79    0.57
  -1  -1   5    2.24    0.52
   1   1  -5    2.84    0.57
  -1   1   5    2.64    0.55
   0   1  -5   27.60    1.29
   0  -1  -5   27.82    1.36
   0   1   5   25.40    1.34
   0   1  -5   28.38    1.35
   0  -1   5   26.59    1.28
   0  -1   5   27.74    1.33
  -1   1  -5    8.48    0.74
   1   1   5   10.15    0.88
  -1  -1  -5   11.20    0.95
  -1   1  -5   10.55    0.90
   1  -1   5   10.71    0.89
  -2   1  -5    0.66    0.32
   2   1   5    1.54    0.53
   2  -1   5    1.20    0.48
  -2   1  -5    1.56    0.50
  -2  -1  -5    1.87    0.57
   3  -1   5   12.62    1.00
  -3  -1  -5   12.30    1.01
   3   1   5   12.02    1.04
  -3   1  -5   13.07    0.93
  -4  -1  -5   46.13    1.95
  -4   1  -5   50.16    1.82
   4  -1   5   47.04    1.94
  -4   1  -5   46.44    1.80
   4   1   5   47.91    2.08
  -5   1  -5    4.51    0.65
  -5  -1  -5    4.58    0.80
   5  -1   5    3.84    0.71
   5   1   5    4.10    0.82
  -5   1  -5    6.68    0.71
  -6   1  -5   16.49    1.10
  -6   1  -5   18.87    1.15
  -6  -1  -5   16.30    1.33
   6  -1   5   15.09    1.27
   6   1   5   17.50    1.43
   7  -1   5  366.26   10.14
  -7  -1  -5  370.88   10.05
  -7   1  -5  379.91    9.76
   7   1   5  355.73   10.29
  -7   1  -5  382.05    9.76
   8  -1   5  127.42    4.29
   8   1   5  122.50    4.43
  -8   1  -5  125.65    3.83
   9   1   5    3.17    1.00
   9  -1   5    3.31    0.89
 -10   1  -5   34.63    1.60
  10   1   5   33.24    2.28
  10  -1   5   27.79    1.99
  11   1   5    1.16    1.00
 -11   1  -5   -0.23    0.56
  11  -1   5    1.03    0.83
  12   1   5    4.12    1.27
  12  -1   5    2.93    1.03
  13   1   5    1.06    1.05
  13  -1   5   -0.74    0.80
  14   1   5    6.55    1.55
  14  -1   5   10.52    1.59
  15   1   5    1.53    1.28
  15  -1   5    0.51    1.03
  16   1   5    3.98    1.66
  16  -1   5    6.13    1.54
  17   1   5    1.90    1.61
  17  -1   5   -2.42    1.09
  18   1   5    1.52    1.70
  18  -1   5    0.34    1.35
  19   2  -5   -1.12    1.50
  19  -2  -5   -0.39    1.34
  18   2  -5    1.26    1.51
  18  -2  -5    1.55    1.41
  17  -2  -5    0.00    1.09
  17   2  -5   -0.95    1.27
  16   2  -5    0.51    1.29
  16  -2  -5    1.77    1.19
  15   2  -5    0.18    1.19
  15  -2  -5   -0.41    0.92
  14   2  -5    9.68    1.67
  14  -2  -5    6.20    1.36
  13   2  -5    0.68    1.07
  13   2  -5    2.85    1.16
  13  -2  -5    1.50    0.98
  13  -2  -5    1.80    1.00
  12   2  -5   16.27    1.76
  12  -2  -5   15.45    1.54
  12   2  -5   14.72    1.68
  12  -2  -5   17.71    1.63
  11  -2  -5   16.18    1.53
  11  -2  -5   15.98    1.50
  11   2  -5   15.68    1.64
  11   2  -5   17.74    1.72
  10  -2  -5   96.95    3.63
  10   2  -5   97.72    3.87
  10   2  -5   92.12    3.74
  10  -2  -5   89.79    3.51
  -9  -2   5   32.06    1.82
  -9  -2   5   33.56    1.93
  -9   2   5   35.92    1.70
   9  -2  -5   33.18    1.89
   9   2  -5   32.92    2.04
   9  -2  -5   33.21    1.91
   9   2  -5   36.89    2.12
  -8  -2   5   69.61    2.76
   8  -2  -5   71.66    2.83
   8   2  -5   74.57    3.00
   8  -2  -5   74.57    2.82
  -8   2   5   74.78    2.64
  -8  -2   5   70.00    2.90
   8   2  -5   73.20    3.05
   7   2  -5    2.49    0.78
  -7  -2   5    2.65    0.72
   7   2  -5    1.92    0.74
  -7   2   5    2.63    0.61
  -7  -2   5    2.35    0.65
   7  -2  -5    1.89    0.70
   7  -2  -5    2.80    0.71
   6   2  -5    1.45    0.64
  -6  -2   5    0.45    0.50
   6  -2  -5    0.71    0.56
   6  -2  -5    1.08    0.61
   6   2  -5   -0.52    0.55
  -6  -2   5    1.21    0.58
   5  -2  -5    4.36    0.69
   5  -2  -5    4.96    0.74
  -5  -2   5    4.89    0.75
   5   2  -5    4.46    0.76
   5   2  -5    5.63    0.83
  -5  -2   5    4.83    0.71
  -4   2   5  253.61    7.05
   4  -2  -5  261.79    7.09
   4  -2  -5  252.96    7.09
  -4  -2   5  258.71    7.21
   4   2  -5  262.71    7.26
  -4  -2   5  259.96    7.11
   4   2  -5  265.64    7.18
  -3  -2   5   13.67    1.06
   3   2  -5   15.19    1.10
   3  -2  -5   15.65    1.07
   3  -2  -5   12.87    1.05
  -3  -2   5   18.11    1.10
   3   2  -5   15.93    1.15
  -3   2   5   13.11    1.00
  -2   2   5   60.76    2.27
   2  -2  -5   62.18    2.31
   2   2  -5   68.06    2.38
   2   2  -5   65.96    2.29
  -2  -2   5   65.33    2.35
  -2  -2   5   63.88    2.28
  -1  -2   5  158.74    4.57
   1   2  -5  165.81    4.62
  -1   2   5  158.29    4.69
   1  -2  -5  166.01    4.73
  -1  -2   5  161.57    4.68
   1   2  -5  161.52    4.66
   0  -2   5  237.89    6.41
   0  -2  -5  238.13    6.57
   0  -2   5  234.00    6.49
   0   2  -5  236.86    6.45
   0   2   5  239.11    6.58
   0   2  -5  242.28    6.40
   1  -2   5   19.29    1.10
   1  -2   5   18.84    1.06
   1   2   5   18.38    1.16
  -1  -2  -5   17.14    1.17
  -1   2  -5   18.75    1.07
  -2   2  -5   70.06    2.51
   2  -2   5   88.42    2.70
  -2   2  -5   90.96    2.69
  -2  -2  -5   88.61    2.92
   2   2   5   86.53    2.95
   2  -2   5   83.87    2.74
  -3   2  -5  245.32    6.50
  -3  -2  -5  240.10    6.83
   3  -2   5  242.78    6.69
  -3   2  -5  253.03    6.56
   3   2   5  246.16    6.94
  -4   2  -5    2.86    0.50
   4  -2   5    4.62    0.66
   4   2   5    3.32    0.73
  -4  -2  -5    3.42    0.71
  -4   2  -5    2.97    0.51
  -5   2  -5  232.25    6.33
   5   2   5  238.12    7.00
  -5   2  -5  246.57    6.41
   5  -2   5  248.01    6.73
  -5  -2  -5  237.59    6.83
  -6   2  -5  285.22    7.21
  -6   2  -5  267.56    7.14
   6  -2   5  271.01    7.59
   6   2   5  271.92    7.92
  -6  -2  -5  272.03    7.72
   7   2   5  115.99    4.24
  -7   2  -5  126.20    3.48
  -7  -2  -5  116.66    4.01
  -7   2  -5  118.22    3.40
   7  -2   5  121.89    3.96
  -8   2  -5   17.83    0.93
   8   2   5   14.69    1.46
   8  -2   5   18.19    1.42
   9   2   5    4.94    1.07
   9  -2   5    5.43    0.92
  10   2   5    3.32    1.08
  10  -2   5    3.28    0.86
  11   2   5    1.75    1.05
  11  -2   5    3.97    1.00
  12   2   5   -0.04    0.95
  12  -2   5   -0.24    0.78
  13  -2   5    0.06    0.83
  13   2   5   -0.40    1.05
  14   2   5    0.53    1.12
  14  -2   5    0.09    0.90
  15   2   5    0.63    1.33
  15  -2   5   -0.53    1.01
  16   2   5    1.00    1.48
  16  -2   5    0.13    1.16
  17   2   5    0.15    1.39
  17  -2   5   -2.09    1.00
  18  -2   5   -1.07    1.13
  19  -3  -5   -0.46    1.28
  19   3  -5   -0.47    1.59
  18   3  -5   -0.47    1.35
  18  -3  -5   -0.24    1.14
  17   3  -5    0.07    1.32
  17  -3  -5    0.31    1.20
  16   3  -5    0.22    1.32
  16  -3  -5   -0.08    1.03
  15   3  -5    0.21    1.19
  15  -3  -5    1.01    1.08
  14   3  -5    1.05    1.31
  14  -3  -5   -0.91    0.89
  13  -3  -5   -0.46    0.86
  13   3  -5    0.12    1.08
  13  -3  -5   -0.54    0.83
  13   3  -5   -0.63    0.94
  12   3  -5   -0.20    0.94
  12  -3  -5   -0.69    0.75
  12  -3  -5   -1.51    0.65
  12   3  -5   -1.05    0.84
  11   3  -5   -0.10    0.86
  11   3  -5    0.08    0.85
  11  -3  -5   -0.28    0.69
  11  -3  -5   -0.07    0.74
  10   3  -5    2.43    0.97
  10   3  -5    0.44    0.88
  10  -3  -5    0.04    0.72
  10  -3  -5    4.08    0.89
   9   3  -5    0.53    0.73
  -9  -3   5   -0.08    0.55
   9   3  -5   -0.80    0.69
  -9  -3   5    0.26    0.59
   9  -3  -5   -0.93    0.54
   9  -3  -5   -0.24    0.66
   8  -3  -5    4.26    0.84
  -8  -3   5    4.04    0.86
   8  -3  -5    5.23    0.83
   8   3  -5    4.70    0.97
  -8   3   5    4.69    0.65
   8   3  -5    5.66    1.00
  -8  -3   5    4.54    0.82
  -7   3   5   11.15    0.94
  -7  -3   5   10.74    1.04
   7  -3  -5   11.62    1.05
   7   3  -5   11.67    1.20
   7  -3  -5    8.93    0.96
   7   3  -5   11.49    1.21
  -7  -3   5   11.39    1.17
   6   3  -5    4.40    0.85
  -6  -3   5    5.41    0.85
   6  -3  -5    3.89    0.70
  -6   3   5    6.11    0.71
   6  -3  -5    5.71    0.78
  -6  -3   5    6.10    0.81
   6   3  -5    5.24    0.93
   5  -3  -5    1.62    0.58
   5   3  -5    1.59    0.67
   5   3  -5    1.85    0.67
   5  -3  -5    2.05    0.58
  -5  -3   5    1.90    0.64
  -5  -3   5    1.59    0.57
  -5   3   5    2.20    0.50
   4   3  -5   23.51    1.46
  -4  -3   5   25.78    1.39
   4  -3  -5   21.98    1.31
   4   3  -5   21.63    1.37
  -4  -3   5   22.35    1.39
   3  -3  -5   39.84    1.73
   3   3  -5   39.09    1.76
  -3  -3   5   37.95    1.78
  -3  -3   5   39.67    1.73
  -3   3   5   37.74    1.64
   3   3  -5   35.72    1.73
   2   3  -5  126.27    3.80
   2   3  -5  124.95    3.85
   2  -3  -5  128.28    3.82
  -2  -3   5  119.37    3.74
  -2   3   5  121.59    3.76
  -2  -3   5  121.83    3.83
   1  -3  -5    9.81    0.88
   1   3  -5    9.72    0.86
  -1   3   5    9.28    0.84
  -1  -3   5    9.08    0.81
  -1  -3   5    8.79    0.78
   1   3  -5   10.95    0.91
   0  -3   5    0.66    0.43
   0   3   5    0.84    0.49
   0  -3   5    0.90    0.45
   0   3  -5    2.21    0.51
   0  -3  -5    0.14    0.48
   0   3  -5    0.64    0.38
   1  -3   5   34.77    1.43
  -1   3  -5   35.56    1.44
  -1   3  -5   28.05    1.30
  -1  -3  -5   35.91    1.66
   1   3   5   33.05    1.61
   1  -3   5   35.18    1.49
   2   3   5    7.81    0.87
  -2   3  -5    8.78    0.72
  -2  -3  -5    5.81    0.81
  -2   3  -5    6.95    0.65
   2  -3   5    7.63    0.71
   2  -3   5    7.31    0.68
   3  -3   5   10.53    0.85
  -3  -3  -5   10.05    0.99
  -3   3  -5    9.86    0.73
   3  -3   5   11.61    0.89
   3   3   5    9.74    0.97
  -3   3  -5    9.39    0.72
  -4   3  -5   26.64    1.06
   4   3   5   25.54    1.58
   4  -3   5   26.09    1.33
  -4  -3  -5   26.19    1.55
  -4   3  -5   27.40    1.10
   5  -3   5    1.52    0.54
  -5  -3  -5    1.90    0.71
   5   3   5    2.25    0.70
  -5   3  -5    2.10    0.39
   6   3   5   15.24    1.38
  -6  -3  -5   16.06    1.36
   6  -3   5   15.70    1.15
   7  -3   5    9.65    0.96
  -7  -3  -5    9.86    1.17
   7   3   5   11.04    1.25
   8   3   5   23.06    1.80
   8  -3   5   23.03    1.48
   9   3   5   -0.03    0.75
   9  -3   5    0.51    0.61
  10   3   5    1.48    0.95
  10  -3   5    1.15    0.71
  11   3   5   -0.45    0.83
  11  -3   5    0.02    0.68
  12  -3   5    0.45    0.84
  12   3   5   -0.55    0.96
  13  -3   5   -0.77    0.79
  13   3   5    0.64    1.11
  14   3   5    8.14    1.75
  14  -3   5    8.21    1.44
  15  -3   5   -0.64    0.95
  15   3   5   -0.11    1.27
  16   3   5    3.97    1.73
  16  -3   5    3.09    1.32
  17  -3   5   -0.68    1.00
  17   3   5   -0.11    1.49
  19   4  -5   -0.39    1.70
  19  -4  -5   -0.44    1.21
  18  -4  -5    1.24    1.21
  18   4  -5    0.72    1.61
  17   4  -5   -1.10    1.32
  17  -4  -5   -0.09    1.07
  16   4  -5   -0.67    1.19
  16  -4  -5    0.22    1.01
  15  -4  -5    1.87    1.07
  15   4  -5    0.07    1.21
  14  -4  -5    0.38    0.90
  14   4  -5    1.24    1.24
  13   4  -5    2.39    1.24
  13  -4  -5    2.86    1.07
  13   4  -5    1.59    1.25
  13  -4  -5    1.73    0.97
  12   4  -5    4.16    1.32
  12  -4  -5    3.47    1.01
  12   4  -5    3.14    1.26
  12  -4  -5    7.00    1.15
  11  -4  -5    5.90    1.06
  11   4  -5    6.16    1.28
  11  -4  -5    4.95    1.01
  11   4  -5    8.45    1.38
  10  -4  -5    3.23    0.84
  10  -4  -5    3.61    0.89
  10   4  -5    2.68    1.03
  10   4  -5    3.01    1.06
   9  -4  -5   -1.04    0.59
   9   4  -5    0.35    0.78
   9  -4  -5   -0.27    0.59
  -9  -4   5    0.01    0.62
   9   4  -5    0.09    0.77
   8   4  -5    1.08    0.80
  -8  -4   5    2.45    0.72
   8  -4  -5    0.50    0.62
  -8   4   5    1.27    0.45
   8  -4  -5    1.89    0.68
  -8  -4   5    1.40    0.75
   8   4  -5    1.16    0.80
  -7   4   5   10.31    0.85
   7   4  -5   10.23    1.19
   7  -4  -5    9.40    0.97
  -7  -4   5    8.97    1.12
   7   4  -5    9.73    1.17
   7  -4  -5    9.70    0.98
  -7  -4   5   10.81    1.07
   6   4  -5   -0.06    0.60
  -6  -4   5   -0.29    0.53
   6   4  -5    0.09    0.62
  -6   4   5   -0.75    0.38
  -6  -4   5    0.40    0.52
   6  -4  -5   -0.75    0.45
   6  -4  -5    0.22    0.50
  -5   4   5    2.90    0.56
  -5  -4   5    2.92    0.67
   5   4  -5    1.27    0.69
   5   4  -5    2.31    0.75
  -5  -4   5    2.47    0.72
   5  -4  -5    1.76    0.58
   4  -4  -5    4.83    0.73
   4   4  -5    4.13    0.80
  -4  -4   5    4.67    0.78
   4   4  -5    5.34    0.85
  -4   4   5    3.94    0.59
  -4  -4   5    4.84    0.76
  -3  -4   5   39.59    1.80
  -3  -4   5   39.11    1.89
   3  -4  -5   42.36    1.81
   3   4  -5   42.94    1.94
   3   4  -5   42.30    1.90
  -2  -4   5    1.20    0.55
   2  -4  -5    2.35    0.62
  -2  -4   5    1.15    0.55
  -2   4   5    2.16    0.54
   2   4  -5    1.78    0.61
   2   4  -5    1.24    0.58
  -1  -4   5   13.73    1.03
   1  -4  -5   12.30    1.07
  -1   4   5   14.56    1.06
   1   4  -5   14.52    1.09
   1   4  -5   13.42    1.02
  -1  -4   5   13.69    1.05
   0   4  -5    2.84    0.57
   0  -4   5    1.62    0.50
   0  -4  -5    3.71    0.69
   0   4   5    2.41    0.59
   0  -4   5    2.43    0.55
   1  -4   5    0.69    0.41
   1   4   5    0.56    0.47
   1  -4   5    0.61    0.42
  -1   4  -5    0.81    0.45
  -1   4  -5    0.54    0.41
  -1  -4  -5    0.83    0.55
   2  -4   5    1.00    0.45
   2  -4   5    0.76    0.41
  -2   4  -5    0.80    0.41
   2   4   5    0.21    0.47
  -2   4  -5    0.99    0.40
  -2  -4  -5    0.60    0.56
   3   4   5    0.90    0.56
   3  -4   5    1.33    0.45
  -3  -4  -5    0.14    0.59
   3  -4   5    1.01    0.44
  -3   4  -5   -0.09    0.30
  -3   4  -5    0.02    0.33
   4  -4   5    1.24    0.49
   4  -4   5    1.99    0.51
   4   4   5    0.91    0.59
  -4  -4  -5    2.61    0.73
   5  -4   5   -0.22    0.48
  -5  -4  -5    0.71    0.70
   5   4   5    1.03    0.63
  -6  -4  -5    4.33    0.89
   6  -4   5    5.02    0.68
   6   4   5    6.83    1.02
   7   4   5    0.64    0.72
  -7  -4  -5    1.99    0.81
   7  -4   5    0.94    0.56
   8  -4   5    4.80    0.78
   8   4   5    5.71    1.10
   9   4   5    2.21    0.92
   9  -4   5    1.65    0.67
  10   4   5    0.62    0.90
  10  -4   5   -0.52    0.60
  11  -4   5    0.77    0.67
  11   4   5   -0.43    0.86
  12  -4   5    2.67    0.87
  12   4   5    1.25    1.17
  13   4   5   -0.20    1.06
  13  -4   5   -0.98    0.68
  14   4   5    1.13    1.24
  14  -4   5   -0.22    0.87
  15   4   5    0.78    1.41
  15  -4   5   -1.80    0.82
  16   4   5   -0.50    1.35
  16  -4   5    0.59    0.99
  17  -4   5    0.65    1.05
  17   4   5    1.22    1.64
  19  -5  -5   -0.54    1.21
  19   5  -5   -0.52    1.75
  18   5  -5    2.13    1.81
  18  -5  -5    0.04    1.20
  17   5  -5   -0.82    1.49
  17  -5  -5   -0.02    1.07
  16   5  -5   -0.04    1.31
  16  -5  -5   -0.39    0.99
  15   5  -5    4.61    1.57
  15  -5  -5    5.29    1.29
  14  -5  -5   55.84    2.94
  14   5  -5   55.21    3.49
  13  -5  -5    4.77    1.14
  13  -5  -5    4.91    1.19
  13   5  -5    5.21    1.42
  13   5  -5    4.28    1.52
  12   5  -5    0.86    1.09
  12   5  -5   -0.08    1.13
  12  -5  -5    1.69    0.90
  12  -5  -5    0.66    0.90
  11   5  -5    4.78    1.26
  11  -5  -5    4.82    1.02
  11   5  -5    3.80    1.24
  11  -5  -5    6.24    1.05
  10  -5  -5    2.18    0.82
  10  -5  -5    2.60    0.88
  10   5  -5    3.54    1.14
  10   5  -5    2.31    1.07
   9  -5  -5    1.27    0.71
   9   5  -5    1.44    0.89
   9   5  -5    0.49    0.88
   9  -5  -5    0.38    0.65
  -9  -5   5    0.09    0.69
  -8  -5   5    2.99    0.86
   8  -5  -5    1.77    0.68
  -8  -5   5    1.54    0.79
   8   5  -5    0.81    0.83
   8   5  -5    2.51    0.92
   8  -5  -5    3.03    0.76
  -7   5   5    4.10    0.55
  -7  -5   5    4.37    0.86
   7   5  -5    4.02    0.96
   7  -5  -5    5.15    0.80
   7  -5  -5    4.71    0.78
   7   5  -5    3.70    0.98
  -7  -5   5    4.64    0.93
  -6  -5   5   79.53    3.16
   6   5  -5   77.39    3.08
   6   5  -5   75.44    3.14
   6  -5  -5   77.77    2.79
  -6   5   5   75.89    2.50
  -6  -5   5   74.49    2.97
  -5   5   5    3.19    0.57
   5   5  -5    3.75    0.86
  -5  -5   5    3.72    0.76
  -5  -5   5    3.53    0.82
   5  -5  -5    2.68    0.67
   5   5  -5    2.00    0.78
  -4  -5   5  379.41   10.33
   4  -5  -5  363.90    9.98
   4   5  -5  384.24   10.28
  -4   5   5  375.81    9.87
   4   5  -5  373.94   10.29
  -4  -5   5  379.05   10.18
   3  -5  -5  101.29    3.36
  -3  -5   5  100.82    3.51
  -3  -5   5   98.62    3.40
   3   5  -5  102.08    3.47
   3   5  -5   99.48    3.48
   2   5  -5  482.32   12.26
  -2  -5   5  459.33   12.18
   2   5  -5  459.05   12.22
   2  -5  -5  466.49   12.22
  -2  -5   5  465.11   12.29
  -2   5   5  459.68   12.13
   1  -5  -5  355.51    9.52
  -1   5   5  358.48    9.45
  -1  -5   5  347.36    9.36
  -1  -5   5  346.56    9.43
   1   5  -5  347.84    9.35
   0   5   5   35.64    1.75
   0  -5   5   37.31    1.65
   0  -5   5   37.01    1.67
   0  -5  -5   38.96    1.87
   0   5  -5   35.91    1.60
   0   5  -5   33.91    1.55
  -1   5  -5   37.00    1.49
  -1  -5  -5   33.33    1.79
   1  -5   5   32.79    1.55
  -1   5  -5   33.96    1.44
   1  -5   5   35.24    1.55
   1   5   5   32.75    1.73
   2  -5   5  160.81    4.69
  -2   5  -5  167.25    4.47
  -2  -5  -5  163.90    5.07
   2   5   5  162.49    5.10
  -2   5  -5  162.11    4.46
   2  -5   5  163.82    4.67
  -3  -5  -5   48.59    2.19
   3   5   5   39.95    2.07
   3  -5   5   42.00    1.69
   3  -5   5   40.38    1.67
   4  -5   5  299.95    7.70
  -4  -5  -5  287.64    8.28
   4  -5   5  292.55    7.76
   4   5   5  282.16    8.37
   5   5   5    4.68    0.92
   5  -5   5    4.68    0.65
   5  -5   5    5.91    0.69
  -5  -5  -5    4.29    0.93
   6  -5   5   69.90    2.39
  -6  -5  -5   68.01    2.90
   6   5   5   63.33    2.96
   7   5   5   -0.12    0.66
   7  -5   5   -0.91    0.40
   8   5   5    6.06    1.14
   8  -5   5    6.05    0.80
   9  -5   5    0.20    0.59
   9   5   5    0.19    0.76
  10  -5   5    0.42    0.65
  10   5   5    0.86    0.94
  11  -5   5    0.37    0.69
  11   5   5    0.41    0.94
  12   5   5    4.23    1.36
  12  -5   5    2.91    0.90
  13   5   5    7.52    1.64
  13  -5   5    3.80    1.01
  14   5   5   17.26    2.31
  14  -5   5   14.14    1.56
  15   5   5    0.06    1.39
  15  -5   5   -0.01    0.91
  16  -5   5    9.00    1.46
  16   5   5    9.96    2.18
  17   5   5    1.85    1.73
  17  -5   5    0.71    1.06
  19   6  -5    1.46    1.93
  18   6  -5   -0.11    1.68
  18  -6  -5    1.53    1.25
  17   6  -5   -0.04    1.60
  17  -6  -5    0.71    1.20
  16   6  -5    2.49    1.58
  16  -6  -5    3.14    1.18
  15  -6  -5   12.63    1.59
  15   6  -5   10.80    1.99
  14   6  -5   36.86    3.02
  14  -6  -5   43.24    2.55
  13  -6  -5    2.48    1.08
  13   6  -5    1.72    1.20
  13  -6  -5    1.89    1.03
  12  -6  -5   63.81    2.95
  12  -6  -5   67.03    2.97
  12   6  -5   61.62    3.62
  12   6  -5   63.38    3.47
  11   6  -5   14.37    1.83
  11  -6  -5   17.05    1.49
  11   6  -5   12.27    1.68
  11  -6  -5   15.07    1.50
  10  -6  -5   50.79    2.41
  10  -6  -5   54.86    2.46
  10   6  -5   47.53    2.82
  10   6  -5   51.64    3.01
   9   6  -5    7.11    1.28
   9  -6  -5    9.02    1.09
  -9  -6   5    9.06    1.30
   9   6  -5    8.83    1.41
   9  -6  -5    8.14    1.07
   8  -6  -5    0.19    0.63
   8   6  -5    0.19    0.84
  -8  -6   5    1.38    0.76
   8   6  -5    1.06    0.85
   8  -6  -5    0.10    0.63
  -8  -6   5    1.31    0.78
   7   6  -5   10.40    1.33
  -7  -6   5   11.51    1.25
   7   6  -5    9.97    1.29
  -7  -6   5   10.76    1.27
   7  -6  -5   10.52    1.04
  -6  -6   5    1.86    0.72
   6   6  -5   -0.42    0.68
   6   6  -5    1.27    0.80
  -6  -6   5    1.65    0.78
   6  -6  -5    0.46    0.58
  -6   6   5    1.13    0.44
  -5  -6   5   59.55    2.72
   5   6  -5   63.32    2.71
  -5  -6   5   62.99    2.65
  -5   6   5   61.88    2.17
   5  -6  -5   59.05    2.37
   5   6  -5   65.46    2.79
   4   6  -5  119.92    4.05
   4  -6  -5  116.78    3.80
  -4   6   5  114.11    3.59
  -4  -6   5  122.17    4.14
  -4  -6   5  114.44    3.95
   4   6  -5  120.08    4.09
   3  -6  -5   45.71    2.01
   3   6  -5   44.86    2.13
  -3  -6   5   43.91    2.06
  -3  -6   5   46.58    2.21
  -3   6   5   41.84    1.85
   3   6  -5   45.55    2.13
  -2  -6   5    0.41    0.58
   2   6  -5    2.65    0.72
   2   6  -5    1.11    0.64
  -2  -6   5   -0.41    0.53
  -2   6   5    0.63    0.35
   2  -6  -5    0.51    0.60
  -1   6   5   29.18    1.56
   1  -6  -5   27.35    1.64
   1   6  -5   28.33    1.57
  -1  -6   5   29.16    1.55
  -1  -6   5   26.58    1.60
   0  -6   5  170.88    4.96
   0  -6   5  163.27    4.99
   0   6  -5  175.14    4.89
   0   6  -5  168.42    4.88
   0   6   5  162.15    5.08
   0  -6  -5  168.20    5.20
   1  -6   5   87.17    2.99
   1  -6   5   92.82    2.99
  -1   6  -5   87.69    2.80
  -1   6  -5   88.77    2.81
   1   6   5   88.77    3.25
  -1  -6  -5   92.55    3.32
  -2   6  -5   56.87    1.85
   2  -6   5   56.27    2.16
   2   6   5   57.49    2.51
  -2   6  -5   59.40    1.88
   2  -6   5   58.75    2.14
  -2  -6  -5   56.24    2.51
  -3  -6  -5   28.93    1.77
   3  -6   5   25.35    1.30
   3   6   5   26.21    1.69
   3  -6   5   23.84    1.27
   4  -6   5   22.94    1.19
  -4  -6  -5   24.92    1.68
   4   6   5   21.07    1.60
   4  -6   5   20.36    1.17
   5   6   5   21.01    1.61
   5  -6   5   20.36    1.12
  -5  -6  -5   18.66    1.60
   5  -6   5   20.89    1.14
   6   6   5   11.79    1.36
   6  -6   5   12.27    0.96
   6  -6   5   11.65    0.93
  -6  -6  -5   12.98    1.39
   7   6   5    2.93    0.94
   7  -6   5    2.56    0.59
   8  -6   5   21.80    1.30
   8   6   5   21.19    1.87
   9  -6   5    4.15    0.77
   9   6   5    2.01    1.01
  10  -6   5   40.65    1.98
  10   6   5   42.23    2.78
  11  -6   5    4.36    0.90
  11   6   5    7.33    1.48
  12  -6   5   29.53    1.85
  12   6   5   26.23    2.46
  13   6   5   -0.05    1.08
  13  -6   5   -1.00    0.65
  14   6   5    7.85    1.81
  14  -6   5    5.60    1.13
  15   6   5   -0.84    1.28
  15  -6   5   -0.56    0.80
  16  -6   5    0.77    0.96
  16   6   5    1.79    1.57
  17   6   5    1.85    1.76
  17  -6   5    0.35    0.97
  19   7  -5    1.79    1.87
  18   7  -5    1.21    1.76
  18  -7  -5   -1.03    1.14
  17   7  -5   -0.80    1.56
  17  -7  -5    0.00    1.08
  16   7  -5    1.00    1.50
  16  -7  -5    1.40    1.09
  15   7  -5    1.92    1.58
  15  -7  -5    2.25    1.12
  14   7  -5    4.75    1.58
  14  -7  -5    7.33    1.33
  13  -7  -5   60.59    2.95
  13   7  -5   53.97    3.51
  12   7  -5    4.78    1.43
  12  -7  -5    5.99    1.21
  12  -7  -5    3.15    1.13
  11  -7  -5   33.89    2.09
  11  -7  -5   39.71    2.18
  11   7  -5   33.55    2.55
  10   7  -5    1.03    0.98
  10  -7  -5    2.13    0.87
  10  -7  -5    1.67    0.83
   9  -7  -5   -0.83    0.65
   9  -7  -5    0.63    0.72
   9   7  -5    0.87    0.90
  -8  -7   5    3.17    1.03
   8   7  -5    3.45    1.05
   8   7  -5    3.96    1.11
  -8  -7   5    5.31    1.08
   8  -7  -5    2.96    0.81
   7   7  -5    6.46    1.21
   7   7  -5    5.56    1.12
  -7  -7   5    8.10    1.23
  -7  -7   5    7.97    1.19
   7  -7  -5    6.25    0.91
   6  -7  -5   39.45    1.91
   6   7  -5   39.65    2.25
  -6  -7   5   39.30    2.27
   6   7  -5   42.94    2.38
  -6  -7   5   37.93    2.17
   5  -7  -5   11.39    1.07
   5   7  -5   10.57    1.19
   5   7  -5    9.97    1.24
  -5  -7   5   10.79    1.20
  -5   7   5   11.01    0.88
  -5  -7   5   11.15    1.28
   4  -7  -5   -0.15    0.54
   4   7  -5   -0.14    0.62
  -4   7   5    0.27    0.46
   4   7  -5    1.45    0.71
  -4  -7   5    0.81    0.71
  -4  -7   5   -0.26    0.58
   3   7  -5    3.74    0.81
   3   7  -5    3.61    0.84
  -3   7   5    3.28    0.64
  -3  -7   5    3.21    0.82
  -3  -7   5    3.67    0.81
   3  -7  -5    4.47    0.82
   2  -7  -5   12.80    1.15
  -2  -7   5   13.61    1.23
   2   7  -5   12.10    1.11
   2   7  -5   11.48    1.09
  -2  -7   5   11.40    1.12
  -1   7   5   11.54    1.01
  -1  -7   5   11.26    1.12
  -1  -7   5   12.64    1.10
   1   7  -5   11.57    1.05
   1  -7  -5   12.26    1.19
   0  -7   5   37.08    1.83
   0   7   5   36.70    1.85
   0  -7  -5   37.92    1.99
   0   7  -5   36.11    1.68
   0   7  -5   37.76    1.71
   0  -7   5   35.90    1.80
  -1  -7  -5   29.96    1.80
  -1   7  -5   28.73    1.35
  -1   7  -5   29.30    1.36
   1  -7   5   27.44    1.54
   1  -7   5   26.81    1.53
   1   7   5   29.04    1.72
   2  -7   5    8.30    0.85
  -2  -7  -5    7.55    1.08
   2   7   5    8.04    1.03
   2  -7   5    8.70    0.87
   3  -7   5    6.13    0.72
  -3  -7  -5    4.52    0.96
   3  -7   5    5.40    0.73
   3   7   5    4.89    0.89
   4  -7   5   41.17    1.68
   4  -7   5   40.49    1.70
   4   7   5   37.73    2.19
  -4  -7  -5   39.64    2.21
   5   7   5    1.33    0.76
   5  -7   5    2.02    0.56
   5  -7   5    1.76    0.51
  -5  -7  -5    1.98    0.90
  -6  -7  -5   10.29    1.40
   6  -7   5    9.34    0.81
   6  -7   5   11.84    0.92
   6   7   5   10.63    1.34
   7  -7   5    1.23    0.54
   7   7   5    0.70    0.85
   7  -7   5    0.36    0.48
   8   7   5    7.05    1.29
   8  -7   5    5.84    0.75
   9   7   5    1.38    0.92
   9  -7   5    0.60    0.56
  10  -7   5    0.62    0.60
  10   7   5   -0.33    0.84
  11   7   5    0.12    1.01
  11  -7   5   -0.13    0.63
  12  -7   5    0.07    0.66
  12   7   5    0.47    1.08
  13  -7   5    1.51    0.84
  13   7   5    3.11    1.46
  14  -7   5    0.89    0.80
  14   7   5    1.56    1.39
  15  -7   5    0.96    0.85
  15   7   5    2.36    1.56
  16   7   5   -1.55    1.41
  16  -7   5    0.73    0.92
  17   7   5   -0.72    1.64
  17  -7   5    0.21    0.94
  19   8  -5   -2.85    1.53
  18   8  -5    1.53    1.72
  18  -8  -5   -0.12    1.11
  17  -8  -5    0.10    1.07
  17   8  -5    2.84    1.66
  16  -8  -5   -0.22    1.02
  16   8  -5    0.19    1.42
  15  -8  -5    0.77    1.02
  15   8  -5    0.21    1.36
  14   8  -5    0.94    1.33
  14  -8  -5   -0.41    0.93
  13   8  -5   21.05    2.36
  13  -8  -5   18.14    1.76
  12  -8  -5    0.48    0.98
  12  -8  -5   -0.34    0.95
  12   8  -5   -0.54    1.10
  11  -8  -5    4.27    1.08
  11   8  -5    4.85    1.39
  11  -8  -5    2.10    0.96
  10   8  -5   23.63    2.16
  10  -8  -5   24.83    1.79
  10  -8  -5   26.05    1.79
   9  -8  -5   20.05    1.56
   9   8  -5   18.58    1.88
   8  -8  -5   41.27    2.06
  -8  -8   5   42.01    2.51
  -8  -8   5   44.17    2.67
   8   8  -5   37.91    2.49
   7  -8  -5   18.90    1.44
  -7  -8   5   20.27    1.73
   7   8  -5   24.19    1.88
  -7  -8   5   21.23    1.84
   6  -8  -5    6.44    0.96
  -6  -8   5    8.52    1.20
  -6  -8   5    5.35    1.11
   6   8  -5    8.01    1.20
  -5  -8   5   16.74    1.45
   5  -8  -5   14.75    1.28
  -5   8   5   15.07    0.97
   5   8  -5   12.61    1.36
  -5  -8   5   12.96    1.46
  -4  -8   5    3.02    0.89
   4  -8  -5    2.44    0.76
   4   8  -5    4.56    0.93
  -4   8   5    2.77    0.62
  -4  -8   5    3.73    0.87
  -3  -8   5    0.67    0.68
   3  -8  -5    1.73    0.69
   3   8  -5    1.04    0.68
  -3  -8   5    1.76    0.78
  -3   8   5    1.21    0.56
   3   8  -5    1.97    0.79
  -2  -8   5   41.94    2.17
   2   8  -5   29.41    1.80
  -2  -8   5   40.87    2.10
  -2   8   5   40.27    1.87
   2  -8  -5   41.03    2.08
   2   8  -5   41.25    2.04
  -1  -8   5   12.77    1.18
   1   8  -5   15.67    1.28
   1   8  -5   12.35    1.11
   1  -8  -5   12.77    1.26
  -1   8   5   10.22    0.99
  -1  -8   5   11.82    1.19
   0  -8  -5   30.73    1.93
   0   8  -5   33.69    1.62
   0  -8   5   29.67    1.75
   0  -8   5   34.41    1.81
   0   8  -5   32.46    1.63
   0   8   5   31.70    1.78
  -1   8  -5    1.71    0.51
   1  -8   5    0.49    0.60
  -1   8  -5    0.59    0.46
   1  -8   5    0.55    0.59
  -1  -8  -5    0.52    0.76
   1   8   5    0.60    0.62
   2  -8   5   15.33    1.17
  -2  -8  -5   16.34    1.49
   2  -8   5   16.35    1.23
   2   8   5   16.44    1.44
   3  -8   5    3.94    0.71
   3  -8   5    2.67    0.62
   3   8   5    2.83    0.82
  -3  -8  -5    4.49    1.02
   4  -8   5    2.29    0.58
   4   8   5    2.74    0.87
  -4  -8  -5    1.32    0.91
   4  -8   5    2.32    0.63
   5   8   5    6.40    1.13
   5  -8   5    6.13    0.74
   5  -8   5    4.33    0.70
  -5  -8  -5    5.18    1.11
  -6  -8  -5    2.17    1.07
   6   8   5    2.63    0.97
   6  -8   5    3.82    0.62
   6  -8   5    4.28    0.67
   7  -8   5    0.23    0.50
   7  -8   5    0.73    0.49
   7   8   5    0.26    0.81
   8   8   5    7.43    1.37
   8  -8   5    8.72    0.82
   8  -8   5    8.22    0.79
   9   8   5    2.09    1.08
   9  -8   5    3.50    0.67
  10   8   5    1.25    1.08
  10  -8   5    1.52    0.61
  11  -8   5    0.74    0.60
  11   8   5    0.43    0.98
  12  -8   5    1.42    0.71
  12   8   5    2.27    1.29
  13   8   5   -1.29    1.00
  13  -8   5    0.13    0.66
  14  -8   5    1.28    0.84
  14   8   5    0.90    1.36
  15  -8   5   -0.80    0.77
  15   8   5   -0.70    1.28
  16   8   5   -0.23    1.48
  16  -8   5   -1.04    0.79
  17   8   5    1.91    1.89
  17  -8   5   -0.87    0.91
  18   9  -5    3.53    1.96
  17  -9  -5   -0.19    1.03
  17   9  -5   -1.46    1.35
  16   9  -5    5.44    1.83
  16  -9  -5    8.18    1.38
  15  -9  -5   -0.12    0.91
  15   9  -5    3.84    1.56
  14  -9  -5   -0.75    0.92
  14   9  -5    1.03    1.28
  13   9  -5   -0.20    1.13
  13  -9  -5    0.49    1.02
  12  -9  -5    4.53    1.16
  12   9  -5    4.50    1.47
  11  -9  -5   10.09    1.28
  11   9  -5   12.03    1.78
  11  -9  -5    9.34    1.24
  10   9  -5   17.31    1.95
  10  -9  -5   14.44    1.42
  10  -9  -5   14.10    1.38
   9   9  -5    4.99    1.30
   9  -9  -5    5.44    1.02
   8  -9  -5   73.58    2.97
   8   9  -5   82.01    3.75
  -8  -9   5   76.55    3.55
   7   9  -5   24.30    2.04
  -7  -9   5   21.90    1.95
  -7  -9   5   22.50    1.95
   7  -9  -5   21.94    1.61
   6   9  -5   17.68    1.70
  -6  -9   5   22.95    1.89
   6  -9  -5   21.65    1.56
  -6  -9   5   20.84    1.85
   5  -9  -5    1.44    0.76
  -5  -9   5    2.29    0.92
  -5  -9   5    3.01    0.93
   5   9  -5    2.14    0.90
  -4   9   5    0.16    0.47
  -4  -9   5    0.26    0.75
   4   9  -5    0.99    0.75
   4  -9  -5   -0.39    0.61
  -4  -9   5    0.33    0.74
  -3  -9   5    0.99    0.79
  -3  -9   5    2.14    0.85
  -3   9   5    1.88    0.64
   3  -9  -5    0.89    0.75
   3   9  -5    1.66    0.77
  -2   9   5    4.96    0.81
  -2  -9   5    6.24    1.05
  -2  -9   5    4.65    0.97
   2  -9  -5    4.84    0.99
   1  -9  -5    0.68    0.71
   1   9  -5    1.05    0.64
  -1  -9   5    0.63    0.66
  -1   9   5   -0.01    0.29
  -1  -9   5    0.79    0.72
   0  -9   5    2.07    0.75
   0  -9  -5    1.50    0.81
   0   9  -5    1.94    0.62
   0   9   5    2.37    0.69
   0  -9   5    0.33    0.66
   1  -9   5    2.09    0.71
  -1   9  -5    1.80    0.50
   1  -9   5    1.26    0.71
  -1   9  -5    2.37    0.55
  -1  -9  -5    0.54    0.80
   1   9   5    1.75    0.72
   2  -9   5   15.10    1.24
   2   9   5   15.72    1.42
  -2  -9  -5   13.27    1.47
   2  -9   5   15.27    1.32
  -3  -9  -5    7.31    1.28
   3  -9   5    9.47    0.97
   3   9   5    7.88    1.15
   3  -9   5    9.36    1.00
   4  -9   5   12.69    1.13
   4  -9   5   14.06    1.13
  -4  -9  -5   14.57    1.57
   4   9   5   13.47    1.46
   5  -9   5   15.37    1.16
   5  -9   5   18.17    1.17
   5   9   5   15.69    1.63
  -5  -9  -5   17.09    1.67
   6   9   5   13.71    1.57
   6  -9   5   13.23    1.06
   6  -9   5   12.69    1.01
   7  -9   5    7.64    0.79
   7   9   5    8.10    1.36
   7  -9   5    8.99    0.83
   8  -9   5    5.70    0.71
   8  -9   5    6.79    0.74
   8   9   5    4.02    1.16
   9  -9   5    1.64    0.54
   9   9   5    1.14    1.06
  10   9   5   -0.07    1.00
  11  -9   5    0.90    0.57
  11   9   5   -0.04    1.09
  12   9   5    4.34    1.50
  13  -9   5    0.28    0.68
  13   9   5    0.43    1.26
  14   9   5    3.28    1.65
  14  -9   5    2.42    0.81
  15  -9   5   -1.43    0.72
  15   9   5    0.50    1.52
  16   9   5    2.59    1.91
  16  -9   5    0.11    0.84
  17  -9   5   -0.97    0.84
  17   9   5    1.57    1.94
  17 -10  -5    0.49    1.00
  17  10  -5    0.54    1.71
  16  10  -5    0.53    1.50
  16 -10  -5    1.03    0.97
  15  10  -5   -2.24    1.09
  15 -10  -5    0.46    0.96
  14  10  -5    0.58    1.26
  14 -10  -5   -1.29    0.90
  13 -10  -5   -0.09    0.90
  13  10  -5    0.50    1.18
  12  10  -5    9.55    1.79
  12 -10  -5    7.99    1.25
  11  10  -5    4.78    1.39
  11 -10  -5    4.26    1.06
  10  10  -5    6.09    1.43
  10 -10  -5    5.47    1.08
   9 -10  -5   16.45    1.47
   9  10  -5   17.26    1.91
   8 -10  -5    4.71    0.99
   8  10  -5    4.30    1.25
  -7 -10   5    0.64    0.94
   7 -10  -5   -1.01    0.65
   7  10  -5    0.56    0.91
  -6 -10   5    1.19    0.96
   6  10  -5    2.40    1.01
   6 -10  -5    0.45    0.79
  -6 -10   5    2.89    1.06
   5  10  -5    1.55    0.88
  -5 -10   5    2.80    1.02
  -5 -10   5    1.87    1.00
   5 -10  -5    1.64    0.79
   4 -10  -5    0.44    0.78
  -4 -10   5    0.44    0.79
  -4 -10   5    0.17    0.86
  -4  10   5   -0.38    0.48
   4  10  -5    1.07    0.83
  -3  10   5   -0.50    0.50
  -3 -10   5   -0.67    0.73
   3 -10  -5   -0.44    0.66
   3  10  -5   -0.36    0.67
  -3 -10   5   -1.36    0.65
  -2 -10   5    2.95    1.00
  -2 -10   5    4.02    1.03
   2  10  -5    2.83    0.77
   2 -10  -5    2.19    0.92
  -2  10   5    4.66    0.80
   1 -10  -5    1.51    0.85
  -1  10   5    0.52    0.51
  -1 -10   5    0.69    0.75
   1  10  -5    0.15    0.64
  -1 -10   5    1.51    0.83
   0  10  -5   14.39    1.19
   0 -10  -5   15.76    1.55
   0  10   5   14.32    1.29
   0 -10   5   15.27    1.42
   0 -10   5   12.49    1.32
   1 -10   5   19.59    1.59
   1 -10   5   21.28    1.58
  -1  10  -5   17.70    1.07
  -1 -10  -5   20.77    1.80
   1  10   5   18.42    1.57
   2  10   5   19.36    1.64
  -2 -10  -5   18.05    1.73
   2 -10   5   19.39    1.52
   2 -10   5   17.88    1.45
  -3 -10  -5    1.67    1.04
   3 -10   5   -0.27    0.62
   3  10   5    1.08    0.76
   3 -10   5    0.49    0.71
   4 -10   5   21.74    1.47
  -4 -10  -5   17.31    1.75
   4  10   5   18.91    1.75
   4 -10   5   18.82    1.39
   5  10   5    6.41    1.24
  -5 -10  -5    4.92    1.30
   5 -10   5    4.69    0.83
   5 -10   5    4.67    0.85
   6 -10   5    0.55    0.61
   6  10   5    0.63    0.89
   6 -10   5   -0.09    0.56
   7 -10   5    2.64    0.65
   7 -10   5    1.84    0.62
   7  10   5    0.55    0.95
   8  10   5    4.52    1.28
   8 -10   5    4.30    0.71
   8 -10   5    5.50    0.74
   9  10   5    1.18    1.05
   9 -10   5    0.86    0.53
  10  10   5    2.91    1.31
  11  10   5    2.26    1.35
  12  10   5    0.71    1.31
  13  10   5    0.26    1.36
  14  10   5    2.43    1.69
  15  10   5    0.04    1.59
  16  10   5    0.62    1.81
  17 -11  -5    0.40    0.93
  17  11  -5   -2.32    1.44
  16  11  -5   -1.59    1.45
  16 -11  -5    0.36    0.91
  15 -11  -5   -0.60    0.86
  15  11  -5   -1.95    1.31
  14  11  -5    0.70    1.44
  14 -11  -5   -0.69    0.94
  13  11  -5    0.96    1.37
  13 -11  -5    1.08    0.96
  12  11  -5    0.95    1.23
  12 -11  -5    0.05    0.80
  11  11  -5    1.08    1.23
  11 -11  -5    1.61    0.88
  10  11  -5   -1.29    0.97
   9 -11  -5    1.46    0.89
   9  11  -5   -1.10    0.94
   8 -11  -5    1.20    0.90
   8  11  -5    0.10    1.05
  -7 -11   5    0.14    1.06
   7  11  -5   -1.28    0.86
   7 -11  -5   -0.46    0.76
  -6 -11   5   -0.04    1.02
  -6 -11   5    0.41    0.94
   6 -11  -5    1.80    0.90
   6  11  -5    0.27    0.97
   5  11  -5    6.51    1.31
  -5 -11   5    6.29    1.37
  -5 -11   5    7.22    1.40
   5 -11  -5    6.63    1.17
   4  11  -5   -0.13    0.83
  -4 -11   5    0.31    0.95
  -4 -11   5    0.03    0.87
  -4  11   5    0.09    0.52
   4 -11  -5   -0.81    0.73
   3 -11  -5   10.38    1.36
  -3  11   5   13.43    1.14
  -3 -11   5   11.41    1.47
  -3 -11   5   14.80    1.66
   2 -11  -5   -0.43    0.78
  -2 -11   5   -1.35    0.84
   2  11  -5   -0.10    0.76
  -2 -11   5   -0.77    0.77
  -2  11   5    0.91    0.66
   1 -11  -5    4.01    1.13
   1  11  -5    3.62    0.86
  -1 -11   5    0.74    0.97
  -1  11   5    3.27    0.82
  -1 -11   5    3.79    1.09
   0 -11   5    5.15    1.16
   0 -11   5    5.04    1.13
   0  11   5    2.67    0.73
   0  11  -5    5.47    0.89
   0 -11  -5    7.57    1.29
  -1 -11  -5    2.98    1.15
   1 -11   5    2.16    0.93
   1 -11   5    1.93    1.02
   1  11   5    2.00    0.85
  -2 -11  -5    7.91    1.50
   2 -11   5    6.17    1.13
   2 -11   5    7.34    1.23
   2  11   5    6.78    1.21
   3  11   5    0.11    0.84
  -3 -11  -5    0.54    1.12
   3 -11   5    0.50    0.89
   3 -11   5   -0.16    0.82
   4 -11   5    7.85    1.20
   4 -11   5    9.90    1.20
  -4 -11  -5    8.76    1.57
   4  11   5    8.54    1.44
   5 -11   5    7.24    1.11
   5 -11   5    7.21    1.11
  -5 -11  -5    5.16    1.53
   5  11   5    9.10    1.50
   6 -11   5    5.12    0.93
   6 -11   5    3.90    0.87
   6  11   5    7.31    1.43
   7  11   5    8.07    1.51
   7 -11   5    6.85    0.88
   7 -11   5    6.64    0.91
   8 -11   5    0.44    0.61
   8  11   5   -0.65    0.99
   8 -11   5   -0.64    0.56
   9  11   5    0.01    1.06
  10  11   5    0.08    1.10
  11  11   5   -0.19    1.21
  12  11   5   -1.98    1.11
  13  11   5   -0.31    1.37
  14  11   5   -0.49    1.49
  15  11   5   -2.09    1.59
  16 -12  -5    2.09    0.98
  15 -12  -5    0.02    0.93
  15  12  -5   -1.20    1.36
  14  12  -5   -1.12    1.32
  14 -12  -5    0.33    0.94
  13 -12  -5    1.25    0.88
  13  12  -5    3.02    1.59
  12  12  -5    4.24    1.57
  12 -12  -5    4.19    1.06
  11  12  -5   -0.64    1.11
  10  12  -5   -0.25    1.13
   9  12  -5   -0.02    1.12
   8  12  -5    0.23    1.08
   7  12  -5   -0.55    0.94
  -7 -12   5   -1.41    1.08
   6  12  -5   11.26    1.61
   6 -12  -5   13.55    1.53
  -6 -12   5   12.62    1.79
   5  12  -5   -0.90    0.86
  -5 -12   5    0.99    1.02
  -5 -12   5    0.59    1.15
   5 -12  -5    0.24    0.91
  -4 -12   5    1.03    1.14
  -4 -12   5    3.46    1.23
   4 -12  -5    1.15    1.00
   4  12  -5    2.73    1.08
  -3 -12   5   -0.44    0.98
   3  12  -5   -0.36    0.55
  -3  12   5   -0.46    0.56
   3 -12  -5    0.77    0.94
  -3 -12   5    0.46    0.93
  -2  12   5    6.78    1.00
  -2 -12   5    8.67    1.47
  -2 -12   5    6.58    1.31
   2 -12  -5    9.00    1.41
   2  12  -5    5.87    1.11
   1  12  -5    0.72    0.78
  -1 -12   5    1.51    0.96
  -1 -12   5    0.27    1.04
  -1  12   5    1.39    0.78
   1 -12  -5    2.55    1.10
   0  12  -5   -0.39    0.60
   0 -12   5    0.13    0.85
   0  12   5    0.22    0.56
   0 -12   5   -0.47    0.92
   0 -12  -5   -0.89    0.94
   1 -12   5    1.57    1.10
   1 -12   5    1.90    1.00
   1  12   5    2.55    0.93
  -1 -12  -5    2.54    1.27
   2 -12   5   -0.42    0.99
   2  12   5    1.14    0.92
   2 -12   5   -0.02    0.90
  -2 -12  -5    1.74    1.26
  -3 -12  -5    5.91    1.48
   3 -12   5    6.18    1.21
   3 -12   5    6.05    1.30
   3  12   5    5.59    1.28
   4  12   5    5.28    1.33
  -4 -12  -5    5.90    1.62
   4 -12   5    6.68    1.21
   4 -12   5    3.85    1.21
   5 -12   5    4.88    1.10
   5  12   5    3.65    1.30
   5 -12   5    4.03    1.08
   6  12   5    0.49    1.10
   6 -12   5    0.63    0.82
   6 -12   5    0.04    0.82
   7  12   5   -0.24    1.03
   7 -12   5    0.59    0.71
   7 -12   5    0.92    0.74
   8 -12   5   -1.26    0.59
   8  12   5    1.34    1.24
   8 -12   5   -0.98    0.68
   9  12   5   10.92    1.90
  10  12   5    4.51    1.60
  11  12   5    3.18    1.57
  12  12   5    0.50    1.38
  13  12   5   -0.57    1.40
  14  12   5    2.44    1.81
  15  12   5   -1.59    1.57
  15 -13  -5   -0.65    0.93
  14 -13  -5    2.13    1.03
  13 -13  -5    0.16    0.87
  12 -13  -5    0.66    0.83
   8  13  -5   -0.50    1.10
   7  13  -5   -0.16    1.16
   6  13  -5   12.44    1.76
   5  13  -5    6.24    1.45
   4  13  -5   78.29    3.67
  -3  13   5    3.77    0.82
  -3 -13   5    4.08    1.28
   3  13  -5    4.03    1.19
  -2  13   5   37.06    2.07
   2  13  -5   36.36    2.25
  -2 -13   5   34.36    2.53
  -1 -13   5   -0.61    0.93
   1  13  -5    0.29    0.76
  -1  13   5    0.32    0.73
   0  13  -5   13.31    1.17
   0 -13   5   12.40    1.58
   0  13   5   13.70    1.50
   1 -13   5    1.25    1.04
   1  13   5    1.61    0.89
   2 -13   5   58.40    3.04
   2  13   5   67.30    3.33
   3  13   5   18.97    1.93
   3 -13   5   13.77    1.60
   4  13   5   14.36    1.84
   4 -13   5   12.88    1.53
   5 -13   5    0.02    0.92
   5  13   5   -0.83    1.06
   6  13   5   14.16    2.02
   6 -13   5   14.51    1.41
   7 -13   5   13.40    1.33
   7  13   5   14.33    2.07
   8 -13   5   17.12    1.44
   8  13   5   16.00    2.22
   9  13   5    7.57    1.81
  10  13   5   -0.55    1.27
  11  13   5    2.26    1.63
  14 -14  -5   -0.83    0.86
  13 -14  -5   -0.96    0.77
  12 -14  -5    0.26    0.86
  -2 -14   5   -0.49    1.06
  -1 -14   5   -0.50    1.02
   0 -14   5   -1.79    0.90
   1 -14   5    5.66    1.34
   2 -14   5    4.61    1.28
   3 -14   5    0.39    0.96
   4 -14   5    4.33    1.17
   5 -14   5    5.54    1.22
   6 -14   5    9.83    1.38
   7 -14   5    8.78    1.29
   8 -14   5    0.09    0.87
   9 -14   5    0.09    0.76
  13 -15  -5   -0.64    0.84
   0 -15   5   -2.06    0.91
   1 -15   5    0.71    1.14
   2 -15   5    1.39    1.14
   3 -15   5    0.83    1.10
   4 -15   5    3.58    1.28
   5 -15   5    0.31    1.02
   6 -15   5   -0.88    1.00
   7 -15   5    0.27    0.91
   8 -15   5    0.39    0.91
   9 -15   5   -1.54    0.79
  19   0  -6    0.29    1.53
  18   0  -6    6.53    1.93
  17   0  -6    1.64    1.50
  16   0  -6    4.79    1.60
  15   0  -6   -2.43    0.97
  14   0  -6    5.43    1.41
  13   0  -6    0.61    1.02
  13   0  -6    0.54    0.97
  12   0  -6   -1.09    0.81
  12   0  -6    0.37    0.94
  11   0  -6   -1.21    0.78
  11   0  -6    0.56    0.87
  10   0  -6   30.20    2.05
 -10   0   6   37.32    1.99
  10   0  -6   33.98    2.17
   9   0  -6    0.69    0.77
   9   0  -6   -0.17    0.69
  -9   0   6   -0.01    0.53
   8   0  -6    3.17    0.88
  -8   0   6    3.17    0.68
   8   0  -6    2.13    0.81
  -8   0   6    3.37    0.77
  -7   0   6   -0.21    0.51
  -7   0   6   -0.24    0.45
   7   0  -6   -0.44    0.65
   7   0  -6    0.10    0.61
  -6   0   6  404.26   10.75
  -6   0   6  394.63   10.53
   6   0  -6  396.36   10.82
  -5   0   6    0.88    0.55
  -5   0   6    0.56    0.46
   5   0  -6   -0.20    0.58
   5   0  -6    1.42    0.65
  -4   0   6   20.46    1.23
   4   0  -6   19.13    1.33
   4   0  -6   19.51    1.32
  -4   0   6   19.75    1.29
  -3   0   6    0.09    0.40
   3   0  -6    0.07    0.53
   3   0  -6   -0.10    0.50
  -3   0   6    0.44    0.44
  -2   0   6  235.97    6.65
  -2   0   6  234.46    6.76
   2   0  -6  255.78    6.84
   2   0  -6  247.97    6.74
  -1   0   6    0.12    0.42
   1   0  -6    0.13    0.48
   1   0  -6   -0.43    0.44
   0   0   6   52.58    2.11
   0   0  -6   52.64    2.10
   0   0  -6   53.40    2.05
  -1   0  -6   -0.46    0.45
  -1   0  -6   -0.12    0.44
   1   0   6    0.26    0.46
  -2   0  -6    8.37    0.86
   2   0   6    7.47    0.84
  -2   0  -6    6.01    0.75
  -3   0  -6    0.11    0.48
   3   0   6    0.44    0.48
  -4   0  -6  564.04   14.68
   4   0   6  576.53   14.92
  -5   0  -6   -0.03    0.54
   5   0   6   -0.62    0.50
   6   0   6  298.84    8.56
  -6   0  -6  302.46    8.25
   7   0   6    0.21    0.64
  -7   0  -6   -1.03    0.60
   8   0   6  381.84   10.79
   9   0   6    0.55    0.77
  10   0   6  107.42    4.29
  11   0   6    0.57    0.89
  12   0   6    2.65    1.10
  13   0   6   -0.59    0.89
  14   0   6    3.07    1.22
  15   0   6    0.04    1.10
  16   0   6    2.70    1.37
  17   0   6    1.57    1.44
  19   1  -6   -0.87    1.54
  19  -1  -6    0.28    1.59
  18  -1  -6    0.91    1.48
  18   1  -6   -0.85    1.40
  17  -1  -6    0.59    1.41
  17   1  -6    3.26    1.61
  16   1  -6   10.42    1.88
  16  -1  -6   10.10    1.79
  15  -1  -6    1.58    1.19
  15   1  -6    0.94    1.27
  14  -1  -6   -0.56    0.99
  14   1  -6   -0.45    1.02
  13  -1  -6    1.15    1.08
  13  -1  -6   -0.64    0.96
  13   1  -6    1.33    1.06
  13   1  -6    0.91    1.04
  12  -1  -6   14.04    1.59
  12   1  -6    9.50    1.51
  12  -1  -6   10.43    1.48
  12   1  -6   11.64    1.57
  11  -1  -6    2.42    1.01
  11  -1  -6    3.49    1.03
  11   1  -6    4.52    1.12
  11   1  -6    4.49    1.12
  10   1  -6   71.46    3.29
  10   1  -6   71.56    3.19
  10  -1  -6   73.78    3.19
 -10   1   6   75.15    2.92
  10  -1  -6   69.42    3.09
 -10  -1   6   72.67    3.08
   9  -1  -6    6.26    1.07
   9   1  -6    5.26    1.06
  -9  -1   6    8.01    1.03
   9  -1  -6    4.55    0.98
   9   1  -6    6.05    1.10
  -8   1   6   57.13    2.41
   8   1  -6   57.15    2.61
  -8   1   6   57.95    2.31
   8  -1  -6   60.38    2.61
   8  -1  -6   61.40    2.65
  -8  -1   6   58.97    2.43
   8   1  -6   55.69    2.65
  -8  -1   6   57.54    2.56
   7  -1  -6  108.91    3.75
  -7  -1   6  105.81    3.69
  -7  -1   6  101.11    3.49
  -7   1   6  101.05    3.38
   7  -1  -6  102.21    3.62
   7   1  -6  105.18    3.80
  -7   1   6  103.89    3.57
   7   1  -6  108.47    3.72
   6   1  -6    0.15    0.64
   6  -1  -6    0.02    0.66
   6  -1  -6    0.26    0.61
   6   1  -6    0.56    0.64
  -6   1   6    1.10    0.58
  -6   1   6    0.72    0.50
  -6  -1   6    0.78    0.51
  -6  -1   6    0.14    0.55
  -5   1   6    1.43    0.53
   5  -1  -6    2.85    0.70
  -5  -1   6    3.36    0.64
   5   1  -6    2.43    0.71
  -5   1   6    2.05    0.61
   5  -1  -6    2.75    0.74
   5   1  -6    3.25    0.75
  -5  -1   6    2.28    0.64
   4  -1  -6  210.15    5.96
  -4   1   6  209.99    5.97
   4  -1  -6  205.51    6.00
   4   1  -6  204.40    5.97
   4   1  -6  212.01    6.09
  -4  -1   6  208.56    6.03
  -4  -1   6  205.20    5.88
   3   1  -6    7.77    0.84
  -3  -1   6    6.59    0.80
  -3  -1   6    6.47    0.72
   3  -1  -6    5.96    0.78
  -3   1   6    5.04    0.73
   3   1  -6    5.93    0.82
   3  -1  -6    5.04    0.76
  -2  -1   6    0.66    0.47
   2  -1  -6   -0.41    0.48
  -2  -1   6    0.65    0.44
   2  -1  -6    0.17    0.51
   2   1  -6    0.09    0.50
   2   1  -6    0.45    0.52
  -2   1   6    0.49    0.45
   1  -1  -6   65.31    2.35
  -1  -1   6   62.93    2.27
   1  -1  -6   63.40    2.38
  -1   1   6   60.14    2.33
   1   1  -6   62.92    2.27
   1   1  -6   63.34    2.35
  -1  -1   6   62.86    2.34
   0   1  -6  164.73    4.76
   0  -1   6  167.45    4.76
   0   1  -6  167.02    4.83
   0  -1  -6  167.93    4.90
   0  -1  -6  163.86    4.81
   0  -1   6  158.06    4.82
   0   1   6  166.42    4.90
   1   1   6   10.14    0.94
  -1   1  -6   12.71    0.97
  -1  -1  -6   11.13    0.97
  -1   1  -6    9.41    0.86
   1  -1   6    9.06    0.87
   2  -1   6    0.66    0.49
   2   1   6    0.49    0.49
  -2  -1  -6    0.95    0.55
  -2   1  -6    1.56    0.50
  -2   1  -6    0.58    0.49
   3   1   6   12.29    1.08
   3  -1   6   11.01    0.98
  -3   1  -6   13.14    1.01
  -3  -1  -6   14.62    1.13
   4   1   6   94.26    3.37
  -4  -1  -6   93.59    3.23
  -4   1  -6   95.69    3.08
   4  -1   6   92.70    3.26
   5  -1   6  121.61    3.94
  -5   1  -6  120.08    3.69
  -5  -1  -6  112.53    3.81
   5   1   6  113.58    4.02
  -5   1  -6  119.26    3.66
  -6  -1  -6   10.93    1.09
   6   1   6    9.22    1.12
   6  -1   6    8.72    1.04
  -6   1  -6    8.85    0.91
  -6   1  -6    8.99    0.92
  -7   1  -6   20.57    1.38
   7  -1   6   16.51    1.46
  -7   1  -6   17.59    1.28
   7   1   6   20.01    1.63
   8  -1   6    0.57    0.71
   8   1   6    0.93    0.82
  -8   1  -6   -0.06    0.62
   9   1   6   24.70    1.98
   9  -1   6   23.80    1.82
  -9   1  -6   25.33    1.51
  10  -1   6    7.48    1.22
 -10   1  -6    8.27    0.96
  10   1   6    8.52    1.41
 -11   1  -6    5.47    0.84
  11   1   6    2.11    1.12
  11  -1   6    3.38    1.06
  12   1   6    2.64    1.23
  12  -1   6    4.42    1.24
  13  -1   6    1.34    1.00
  13   1   6    1.72    1.17
  14  -1   6    0.35    1.02
  14   1   6   -0.68    1.02
  15  -1   6   -0.74    0.99
  15   1   6    0.46    1.28
  16  -1   6    2.99    1.40
  16   1   6    3.79    1.60
  17  -1   6    0.32    1.34
  17   1   6    1.64    1.53
  19  -2  -6   -0.31    1.32
  19   2  -6   -0.21    1.55
  18  -2  -6    2.39    1.38
  18   2  -6    1.21    1.61
  17  -2  -6   -0.48    1.25
  17   2  -6    0.79    1.48
  16   2  -6    1.94    1.47
  16  -2  -6   -0.06    1.10
  15   2  -6    0.05    1.18
  15  -2  -6   -1.04    0.94
  14  -2  -6   -0.20    0.93
  14   2  -6    0.42    1.16
  13   2  -6    1.70    1.14
  13  -2  -6   -0.73    0.90
  13  -2  -6    1.23    0.99
  13   2  -6    1.14    1.15
  12  -2  -6    0.59    0.96
  12  -2  -6    0.25    0.90
  12   2  -6   -0.26    0.88
  12   2  -6    0.71    0.95
  11  -2  -6   12.14    1.43
  11   2  -6   13.26    1.58
  11   2  -6   13.24    1.57
  11  -2  -6   16.76    1.55
 -10   2   6    4.56    0.82
  10  -2  -6    5.10    1.06
 -10  -2   6    5.43    1.02
  10   2  -6    6.25    1.22
  10   2  -6    5.32    1.18
  10  -2  -6    4.28    1.02
   9  -2  -6   46.17    2.31
  -9   2   6   44.38    2.06
   9   2  -6   43.82    2.46
  -9  -2   6   46.69    2.35
   9   2  -6   41.66    2.35
   9  -2  -6   43.90    2.27
   8  -2  -6    2.84    0.82
  -8   2   6    2.05    0.63
   8   2  -6    2.13    0.85
  -8  -2   6    3.27    0.75
   8   2  -6    2.53    0.86
   8  -2  -6    3.52    0.85
  -8  -2   6    3.53    0.83
   7  -2  -6   34.22    1.87
   7   2  -6   35.01    1.92
  -7  -2   6   31.72    1.84
   7  -2  -6   32.46    1.83
  -7  -2   6   35.97    1.85
   7   2  -6   33.90    1.97
   6  -2  -6    8.19    0.99
  -6  -2   6   10.55    1.07
   6   2  -6   10.04    1.08
   6   2  -6    9.66    1.11
  -6   2   6    9.50    0.93
  -6  -2   6    8.78    0.96
   6  -2  -6   10.36    1.06
   5  -2  -6    2.05    0.68
   5  -2  -6    3.17    0.68
  -5  -2   6    2.49    0.69
  -5   2   6    3.30    0.66
   5   2  -6    2.65    0.74
  -5  -2   6    2.94    0.64
   5   2  -6    1.19    0.66
   4  -2  -6   -0.08    0.55
   4  -2  -6   -0.33    0.50
   4   2  -6    0.67    0.58
  -4  -2   6    0.73    0.49
  -4   2   6    0.58    0.50
  -4  -2   6    0.89    0.56
   4   2  -6    0.93    0.61
  -3  -2   6    8.96    0.91
   3   2  -6    8.85    0.95
   3  -2  -6    9.01    0.94
  -3   2   6   10.76    0.92
   3  -2  -6   10.28    0.94
   3   2  -6    8.97    0.91
  -3  -2   6   10.16    0.88
   2   2  -6   -0.52    0.47
  -2   2   6   -0.04    0.42
   2   2  -6    0.16    0.49
  -2  -2   6    0.29    0.45
  -2  -2   6    0.83    0.46
   2  -2  -6    0.09    0.49
  -1   2   6    1.31    0.50
  -1  -2   6    1.00    0.47
   1   2  -6    0.46    0.51
   1  -2  -6    0.43    0.54
  -1  -2   6    0.68    0.48
   1   2  -6    1.35    0.54
   0  -2  -6    5.09    0.76
   0   2  -6    4.53    0.69
   0  -2   6    3.96    0.61
   0   2  -6    4.10    0.64
   0   2   6    4.17    0.68
   0  -2   6    3.32    0.60
  -1  -2  -6    5.25    0.77
   1  -2   6    6.33    0.74
   1  -2   6    6.40    0.71
  -1   2  -6    6.17    0.71
   1   2   6    5.57    0.78
  -1   2  -6    4.84    0.64
   2   2   6    7.41    0.87
   2  -2   6    6.54    0.78
  -2  -2  -6    5.62    0.82
   2  -2   6    7.86    0.77
  -2   2  -6    7.51    0.77
  -3   2  -6    0.62    0.45
   3   2   6    1.36    0.60
   3  -2   6    1.03    0.52
  -3   2  -6    0.68    0.47
  -3  -2  -6    0.63    0.58
  -4   2  -6   -0.29    0.43
  -4  -2  -6    0.29    0.57
  -4   2  -6    0.66    0.44
   4   2   6    0.35    0.55
   4  -2   6    0.28    0.47
  -5  -2  -6    1.33    0.67
   5   2   6    0.78    0.63
  -5   2  -6    0.93    0.51
   5  -2   6    1.78    0.62
  -5   2  -6    1.60    0.52
  -6  -2  -6    7.75    1.01
   6  -2   6    5.91    0.87
  -6   2  -6    8.03    0.78
  -6   2  -6    8.11    0.76
   6   2   6    7.41    1.07
  -7   2  -6    9.50    0.83
   7  -2   6    7.53    1.01
  -7   2  -6   11.09    0.90
   7   2   6    9.44    1.24
   8  -2   6    0.73    0.65
  -8   2  -6   -0.07    0.51
   8   2   6    0.40    0.73
  -8   2  -6   -0.08    0.46
   9   2   6    2.73    0.98
   9  -2   6    3.05    0.89
  10   2   6   -0.48    0.82
  10  -2   6    0.78    0.76
  11  -2   6    0.76    0.82
  11   2   6    0.13    0.94
  12   2   6    0.55    1.03
  12  -2   6   -0.44    0.84
  13   2   6   -1.12    0.96
  13  -2   6    0.01    0.90
  14  -2   6    1.17    1.03
  14   2   6   -0.89    1.05
  15   2   6   -0.56    1.20
  15  -2   6   -1.00    0.98
  16  -2   6    1.39    1.23
  16   2   6   -0.69    1.35
  17   2   6    0.37    1.57
  17  -2   6   -0.76    1.16
  19  -3  -6    0.72    1.33
  19   3  -6   -1.19    1.52
  18  -3  -6    0.85    1.36
  18   3  -6    1.38    1.47
  17   3  -6   -0.35    1.37
  17  -3  -6    0.37    1.21
  16   3  -6    0.61    1.32
  16  -3  -6   -0.19    1.13
  15   3  -6    0.28    1.28
  15  -3  -6    2.42    1.16
  14  -3  -6    0.20    0.97
  14   3  -6    0.78    1.21
  13  -3  -6    1.76    1.02
  13   3  -6    2.36    1.28
  13   3  -6   -1.70    0.91
  13  -3  -6    0.93    0.97
  12  -3  -6    1.39    0.96
  12   3  -6    2.52    1.16
  12  -3  -6    1.15    0.88
  12   3  -6    2.27    1.15
  11  -3  -6    0.15    0.78
  11   3  -6   -1.40    0.76
  11   3  -6   -1.02    0.81
  11  -3  -6   -0.58    0.74
  10   3  -6   28.29    2.08
  10  -3  -6   27.07    1.88
 -10  -3   6   29.18    1.99
  10   3  -6   31.49    2.20
  10  -3  -6   28.30    1.92
 -10   3   6   30.32    1.60
  -9   3   6    3.30    0.73
  -9  -3   6    3.00    0.86
   9  -3  -6    1.92    0.77
   9   3  -6    3.29    0.97
   9   3  -6    3.29    0.99
   9  -3  -6    2.04    0.87
  -8   3   6   10.28    0.96
  -8  -3   6   12.81    1.19
   8  -3  -6   10.71    1.15
   8   3  -6    9.00    1.21
  -8  -3   6    9.90    1.19
   8   3  -6   10.83    1.27
   8  -3  -6    9.94    1.15
  -7   3   6    1.45    0.57
   7   3  -6    1.21    0.74
   7   3  -6    1.31    0.77
   7  -3  -6    0.83    0.61
  -7  -3   6    1.14    0.60
   7  -3  -6    0.36    0.63
  -7  -3   6    1.20    0.65
  -6  -3   6   -0.10    0.54
   6   3  -6   -1.03    0.56
   6   3  -6   -1.16    0.54
  -6  -3   6    0.37    0.52
   6  -3  -6   -0.39    0.55
   6  -3  -6    0.04    0.56
  -6   3   6    0.21    0.30
   5  -3  -6   -0.95    0.48
   5  -3  -6   -0.70    0.50
  -5  -3   6   -0.22    0.46
  -5   3   6    0.22    0.38
   5   3  -6   -0.07    0.60
  -5  -3   6    0.82    0.59
   5   3  -6   -1.10    0.50
   4  -3  -6    9.40    0.96
   4  -3  -6   11.09    1.02
   4   3  -6    9.83    1.04
  -4   3   6   12.18    0.99
  -4  -3   6   11.46    1.07
  -4  -3   6   13.12    1.07
   4   3  -6   11.01    1.07
   3   3  -6    1.29    0.61
  -3   3   6    1.50    0.55
  -3  -3   6    1.09    0.55
   3   3  -6    1.48    0.64
   3  -3  -6    2.03    0.62
  -3  -3   6    1.52    0.57
   2   3  -6   -0.03    0.50
  -2  -3   6   -0.23    0.44
  -2   3   6    0.22    0.43
  -2  -3   6   -0.31    0.42
   2  -3  -6    0.45    0.53
   2   3  -6    0.46    0.54
  -1  -3   6    1.93    0.55
   1   3  -6    2.14    0.61
   1  -3  -6    1.48    0.61
  -1   3   6    2.13    0.57
  -1  -3   6    1.31    0.52
   1   3  -6    1.29    0.59
   0  -3  -6   14.69    1.16
   0  -3   6   15.95    1.08
   0   3   6   13.18    1.10
   0   3  -6   16.05    1.11
   0  -3   6   14.41    1.08
   0   3  -6   15.06    1.04
   1  -3   6    6.41    0.72
  -1   3  -6    7.44    0.75
   1  -3   6    6.94    0.77
   1   3   6    6.17    0.80
  -1  -3  -6    7.11    0.89
   2  -3   6   83.95    2.79
   2  -3   6   85.30    2.87
  -2  -3  -6   83.47    3.04
  -2   3  -6   87.79    2.77
   2   3   6   80.53    3.03
  -2   3  -6   81.69    2.67
   3  -3   6   -0.23    0.42
   3  -3   6    0.02    0.44
  -3   3  -6   -0.11    0.40
  -3  -3  -6    0.15    0.56
   3   3   6    1.02    0.58
  -3   3  -6    0.21    0.40
  -4   3  -6   49.24    1.80
   4  -3   6   51.76    2.06
  -4  -3  -6   50.13    2.25
   4   3   6   48.63    2.29
  -4   3  -6   46.48    1.73
  -5   3  -6    1.73    0.46
   5   3   6    1.80    0.72
   5  -3   6    1.56    0.58
  -5  -3  -6    1.09    0.71
  -5   3  -6    1.93    0.45
  -6   3  -6   14.32    0.80
   6  -3   6   11.15    1.08
   6   3   6   15.67    1.41
  -6   3  -6   15.53    0.90
  -6  -3  -6   16.04    1.36
   7  -3   6    3.00    0.71
   7   3   6    3.17    0.92
   8  -3   6    1.59    0.70
   8   3   6    1.38    0.88
   9   3   6    1.59    0.94
   9  -3   6    1.73    0.75
  10  -3   6    4.69    1.00
  10   3   6    5.58    1.24
  11  -3   6   -0.13    0.76
  11   3   6   -0.43    0.91
  12   3   6   14.65    1.91
  12  -3   6   17.33    1.70
  13  -3   6    1.64    0.96
  13   3   6   -0.83    0.98
  14  -3   6   20.15    1.99
  14   3   6   16.34    2.23
  15  -3   6    1.29    1.09
  15   3   6    0.08    1.30
  16   3   6    5.41    1.82
  16  -3   6    4.51    1.36
  17   3   6    0.26    1.56
  17  -3   6    2.03    1.32
  19   4  -6    1.03    1.89
  19  -4  -6    1.14    1.38
  18   4  -6   -0.15    1.45
  18  -4  -6    1.10    1.34
  17   4  -6    3.26    1.70
  17  -4  -6    1.68    1.28
  16  -4  -6   10.59    1.72
  16   4  -6    8.61    1.93
  15  -4  -6    0.61    1.06
  15   4  -6    2.78    1.42
  14  -4  -6   16.41    1.79
  14   4  -6   15.43    2.11
  13   4  -6    1.40    1.18
  13   4  -6    2.02    1.27
  13  -4  -6    0.62    0.98
  13  -4  -6    1.15    1.02
  12   4  -6   10.35    1.59
  12   4  -6   14.26    1.81
  12  -4  -6   13.40    1.49
  12  -4  -6   10.93    1.41
  11   4  -6   12.42    1.63
  11  -4  -6   14.19    1.47
  11  -4  -6   15.89    1.50
  11   4  -6   15.92    1.79
 -10  -4   6   16.14    1.62
  10   4  -6   14.83    1.67
  10  -4  -6   16.72    1.51
  10   4  -6   16.10    1.70
  10  -4  -6   16.28    1.45
   9  -4  -6    2.30    0.86
  -9  -4   6    1.86    0.81
   9   4  -6    1.88    0.95
   9   4  -6    1.62    0.93
  -9   4   6    1.74    0.58
   9  -4  -6    2.74    0.85
  -8  -4   6    5.27    0.93
   8  -4  -6    5.18    0.92
   8   4  -6    5.31    1.09
   8  -4  -6    4.90    0.91
  -8   4   6    5.27    0.73
  -8  -4   6    5.30    1.01
   8   4  -6    4.25    1.03
   7  -4  -6    5.04    0.88
  -7  -4   6    5.14    0.90
   7   4  -6    6.79    1.07
   7  -4  -6    5.80    0.88
   7   4  -6    4.33    1.01
  -7  -4   6    5.52    0.98
  -7   4   6    7.26    0.81
  -6   4   6   69.84    2.60
   6   4  -6   77.57    3.09
   6  -4  -6   71.16    2.75
   6   4  -6   73.78    2.98
   6  -4  -6   70.38    2.76
  -6  -4   6   74.10    2.88
  -6  -4   6   70.96    2.98
   5   4  -6    0.78    0.66
   5  -4  -6    0.87    0.57
  -5   4   6   -0.49    0.30
  -5  -4   6    0.75    0.62
  -5  -4   6   -0.51    0.46
   5   4  -6    0.54    0.68
  -4  -4   6  278.59    7.69
   4   4  -6  292.84    7.89
   4  -4  -6  272.68    7.62
  -4   4   6  243.00    7.43
  -4  -4   6  275.05    7.81
   4   4  -6  278.02    7.75
   3  -4  -6    3.16    0.72
   3   4  -6    1.31    0.69
  -3  -4   6    3.45    0.75
  -3  -4   6    1.56    0.62
   3   4  -6    2.06    0.71
  -3   4   6    3.03    0.63
   2  -4  -6   59.84    2.36
   2   4  -6   54.40    2.24
  -2   4   6   55.55    2.25
  -2  -4   6   55.31    2.33
  -2  -4   6   60.09    2.30
   2   4  -6   57.61    2.35
  -1   4   6   40.22    1.87
   1   4  -6   43.12    1.91
   1  -4  -6   37.90    1.88
   1   4  -6   43.74    1.86
  -1  -4   6   42.49    1.87
  -1  -4   6   40.76    1.88
   0  -4  -6   64.43    2.50
   0   4   6   60.23    2.42
   0  -4   6   62.44    2.29
   0  -4   6   57.18    2.31
   0   4  -6   57.47    2.25
  -1  -4  -6   12.09    1.13
   1  -4   6   11.94    1.01
  -1   4  -6   13.68    0.99
   1   4   6   13.53    1.14
  -1   4  -6   12.94    1.02
   1  -4   6   12.72    1.04
   2  -4   6   53.36    2.11
   2  -4   6   55.25    2.08
   2   4   6   52.97    2.36
  -2   4  -6   54.98    1.99
  -2  -4  -6   51.33    2.33
  -2   4  -6   55.25    1.96
   3  -4   6    2.97    0.61
   3  -4   6    2.74    0.60
  -3   4  -6    2.33    0.51
   3   4   6    3.64    0.78
  -3  -4  -6    2.55    0.74
  -3   4  -6    2.59    0.52
  -4   4  -6   35.65    1.31
  -4  -4  -6   34.06    1.92
   4   4   6   31.80    1.91
  -4   4  -6   36.20    1.33
   4  -4   6   34.54    1.63
   4  -4   6   35.25    1.63
  -5  -4  -6    4.06    0.90
   5   4   6    2.63    0.80
   5  -4   6    2.71    0.61
  -6  -4  -6   10.62    1.23
   6   4   6    9.33    1.20
   6  -4   6    9.89    0.98
   7  -4   6   26.98    1.58
   7   4   6   29.46    2.03
   8  -4   6   29.23    1.70
   8   4   6   26.71    2.05
   9  -4   6    0.85    0.72
   9   4   6   -0.56    0.78
  10  -4   6    1.16    0.79
  10   4   6    2.15    1.05
  11  -4   6   -0.20    0.74
  11   4   6    0.74    1.00
  12   4   6    2.78    1.28
  12  -4   6    0.44    0.81
  13  -4   6   -2.39    0.70
  13   4   6   -1.20    1.02
  14  -4   6    2.70    1.10
  14   4   6    2.28    1.43
  15  -4   6   -0.47    0.89
  15   4   6    1.19    1.38
  16  -4   6   -0.84    1.01
  16   4   6    0.23    1.45
  17   4   6   -1.46    1.51
  17  -4   6   -1.32    1.10
  19   5  -6   -1.82    1.61
  18  -5  -6    0.48    1.24
  18   5  -6    1.61    1.78
  17   5  -6   -0.80    1.34
  17  -5  -6   -0.11    1.15
  16  -5  -6    1.09    1.17
  16   5  -6    0.29    1.37
  15   5  -6    4.77    1.66
  15  -5  -6    3.54    1.27
  14   5  -6   -0.15    1.22
  14  -5  -6    0.39    1.02
  13  -5  -6    4.01    1.19
  13   5  -6    3.43    1.44
  13   5  -6    2.81    1.49
  12  -5  -6    8.37    1.35
  12  -5  -6   11.90    1.44
  12   5  -6   12.47    1.83
  12   5  -6   11.56    1.75
  11  -5  -6   18.16    1.70
  11  -5  -6   24.15    1.84
  11   5  -6   22.68    2.09
  11   5  -6   20.80    2.01
 -10  -5   6    9.63    1.38
  10   5  -6    8.45    1.44
  10  -5  -6   11.40    1.28
  10   5  -6    8.98    1.47
  10  -5  -6    9.77    1.27
  -9  -5   6   25.37    1.94
  -9   5   6   25.19    1.27
   9  -5  -6   25.19    1.72
   9   5  -6   24.54    1.97
   9   5  -6   28.10    2.13
   9  -5  -6   26.87    1.75
   8   5  -6   -0.24    0.76
  -8   5   6    0.34    0.47
  -8  -5   6   -0.06    0.61
   8  -5  -6    0.18    0.64
  -8  -5   6    1.48    0.78
   8   5  -6   -0.21    0.77
   8  -5  -6   -0.06    0.64
  -7   5   6   24.78    1.37
   7  -5  -6   24.42    1.61
   7   5  -6   25.41    1.85
   7  -5  -6   26.99    1.65
  -7  -5   6   28.65    1.80
  -7  -5   6   26.36    1.85
   7   5  -6   26.48    1.90
   6  -5  -6   70.84    2.76
   6   5  -6   69.49    3.03
   6   5  -6   73.60    3.03
  -6  -5   6   69.63    3.01
  -6   5   6   69.95    2.54
  -6  -5   6   70.17    2.88
  -5  -5   6   22.04    1.58
   5  -5  -6   19.68    1.41
   5   5  -6   21.84    1.67
  -5  -5   6   20.15    1.48
   5   5  -6   20.58    1.55
  -5   5   6   21.17    1.29
  -4  -5   6   20.95    1.47
   4  -5  -6   18.38    1.34
  -4  -5   6   21.14    1.52
   4   5  -6   19.14    1.45
   4   5  -6   17.47    1.48
   3   5  -6   19.16    1.44
   3   5  -6   17.75    1.37
  -3  -5   6   19.66    1.40
  -3  -5   6   18.92    1.42
   3  -5  -6   19.39    1.40
  -3   5   6   18.99    1.25
  -2   5   6   76.61    2.85
  -2  -5   6   79.18    2.98
  -2  -5   6   77.37    2.88
   2   5  -6   81.73    2.89
   2   5  -6   80.09    2.95
   2  -5  -6   77.39    2.93
   1   5  -6  121.98    3.87
   1   5  -6  119.78    3.80
  -1   5   6  116.65    3.89
  -1  -5   6  122.52    3.93
   1  -5  -6  117.45    3.98
  -1  -5   6  117.68    3.83
   0  -5   6  200.30    5.84
   0  -5   6  194.05    5.73
   0  -5  -6  202.94    6.03
   0   5   6  200.12    5.96
   0   5  -6  202.76    5.74
   1  -5   6   11.87    1.00
  -1   5  -6   10.70    0.95
   1   5   6   12.44    1.15
   1  -5   6   12.28    1.08
  -1  -5  -6   11.97    1.20
  -1   5  -6   13.26    1.04
  -2   5  -6   54.34    1.97
  -2  -5  -6   59.43    2.55
   2  -5   6   54.57    2.16
   2  -5   6   55.62    2.18
   2   5   6   52.52    2.45
  -2   5  -6   58.22    2.03
   3  -5   6    4.78    0.70
  -3   5  -6    4.61    0.54
  -3   5  -6    3.67    0.49
  -3  -5  -6    3.46    0.87
   3   5   6    3.63    0.80
   3  -5   6    3.49    0.64
   4  -5   6   17.86    1.14
   4  -5   6   16.84    1.13
   4   5   6   15.37    1.39
  -4  -5  -6   13.88    1.34
  -5  -5  -6    2.71    0.92
   5  -5   6    4.63    0.68
   5  -5   6    3.49    0.67
   5   5   6    1.98    0.80
   6  -5   6    6.50    0.81
  -6  -5  -6    4.85    1.02
   6   5   6    5.84    1.06
   7   5   6    0.84    0.79
   7  -5   6    0.22    0.53
   8  -5   6    0.04    0.59
   8   5   6   -0.26    0.73
   9   5   6    1.68    0.98
   9  -5   6    1.18    0.70
  10   5   6    0.40    0.94
  10  -5   6   -0.58    0.67
  11   5   6    4.33    1.33
  11  -5   6    4.62    1.01
  12  -5   6   -0.12    0.77
  12   5   6    1.04    1.12
  13   5   6    5.00    1.54
  13  -5   6    1.19    0.89
  14  -5   6    9.25    1.41
  14   5   6    6.46    1.76
  15   5   6    1.81    1.49
  15  -5   6    0.90    1.02
  16   5   6    4.16    1.95
  16  -5   6    3.54    1.25
  17   5   6    0.86    1.73
  17  -5   6   -0.57    1.03
  19   6  -6    1.93    1.99
  18  -6  -6    1.20    1.28
  18   6  -6   -1.16    1.56
  17  -6  -6    3.03    1.37
  17   6  -6    4.56    1.80
  16  -6  -6   -0.25    1.07
  16   6  -6   -1.62    1.30
  15  -6  -6    9.67    1.57
  15   6  -6    8.69    1.91
  14   6  -6   -0.47    1.24
  14  -6  -6    0.82    1.12
  13  -6  -6   16.22    1.76
  13   6  -6   14.53    2.01
  12   6  -6    0.23    1.12
  12  -6  -6    0.54    0.96
  12  -6  -6    1.02    1.01
  11  -6  -6   37.38    2.31
  11   6  -6   32.50    2.57
  11  -6  -6   34.25    2.21
  10   6  -6    5.80    1.35
 -10  -6   6    6.02    1.26
  10  -6  -6    5.67    1.11
  10  -6  -6    4.80    1.07
  10   6  -6    6.05    1.43
  -9  -6   6    8.90    1.34
   9   6  -6    8.00    1.39
   9  -6  -6    8.18    1.15
   9  -6  -6    9.65    1.19
   9   6  -6    8.34    1.41
  -8  -6   6    9.64    1.23
  -8  -6   6    8.53    1.25
   8   6  -6    8.05    1.24
  -8   6   6    7.70    0.72
   8  -6  -6    8.93    1.10
   8  -6  -6    7.43    1.08
   8   6  -6    6.79    1.28
   7  -6  -6    1.14    0.67
  -7  -6   6    0.46    0.75
   7   6  -6    1.01    0.87
   7   6  -6    1.19    0.83
  -7  -6   6    0.89    0.75
  -7   6   6    0.84    0.50
  -6   6   6    0.40    0.50
   6   6  -6    1.03    0.82
  -6  -6   6    0.09    0.62
   6  -6  -6    0.73    0.66
   6   6  -6    0.55    0.73
  -6  -6   6    0.45    0.67
  -5  -6   6    7.63    1.10
   5  -6  -6    8.02    0.98
   5   6  -6    6.93    1.11
  -5  -6   6    6.60    1.00
   5   6  -6    7.07    1.08
  -5   6   6    8.88    0.86
  -4  -6   6   16.59    1.42
   4   6  -6   18.89    1.53
  -4  -6   6   18.17    1.44
  -4   6   6   18.46    1.24
   4  -6  -6   16.26    1.33
   4   6  -6   18.09    1.43
   3   6  -6    5.65    0.90
   3  -6  -6    6.03    0.89
   3   6  -6    6.47    0.95
  -3  -6   6    5.66    0.93
  -3  -6   6    7.39    0.96
  -2  -6   6    0.44    0.58
   2   6  -6    0.20    0.59
  -2   6   6    0.48    0.51
   2  -6  -6    0.15    0.60
   2   6  -6    0.60    0.59
  -2  -6   6    1.17    0.62
  -1   6   6   15.07    1.22
   1   6  -6   14.46    1.20
   1  -6  -6   13.81    1.24
  -1  -6   6   13.24    1.12
  -1  -6   6   14.19    1.18
   0  -6   6    0.70    0.52
   0   6  -6   -0.01    0.52
   0  -6   6   -0.07    0.49
   0   6  -6    0.09    0.51
   0  -6  -6    1.31    0.73
   0   6   6   -0.64    0.49
  -1   6  -6   16.15    1.11
  -1   6  -6   16.18    1.10
   1  -6   6   14.03    1.15
   1  -6   6   16.73    1.22
   1   6   6   13.23    1.25
  -1  -6  -6   14.21    1.31
  -2   6  -6    0.13    0.44
   2  -6   6    0.52    0.49
  -2  -6  -6   -0.09    0.64
  -2   6  -6    0.76    0.43
   2   6   6   -0.24    0.55
   2  -6   6    0.07    0.49
   3  -6   6    2.99    0.63
   3  -6   6    1.15    0.52
  -3  -6  -6    2.69    0.88
   3   6   6    1.67    0.72
   4   6   6    0.11    0.61
  -4  -6  -6   -0.32    0.67
   4  -6   6   -0.12    0.44
   4  -6   6    0.60    0.50
   5   6   6    1.80    0.80
   5  -6   6    1.95    0.60
   5  -6   6    1.31    0.55
  -5  -6  -6    2.13    0.89
   6  -6   6   15.68    1.19
   6   6   6   14.82    1.52
   6  -6   6   15.76    1.16
   7   6   6    1.10    0.88
   7  -6   6    1.57    0.62
   8   6   6   14.37    1.62
   8  -6   6   13.64    1.19
   9  -6   6    0.08    0.63
   9   6   6    0.30    0.88
  10   6   6    8.38    1.50
  10  -6   6   12.00    1.20
  11   6   6   -0.94    0.86
  11  -6   6   -0.86    0.66
  12  -6   6    0.08    0.79
  12   6   6   -0.65    1.00
  13  -6   6    2.25    0.93
  13   6   6    1.55    1.31
  14  -6   6    0.04    0.90
  14   6   6    1.03    1.38
  15  -6   6   -0.48    0.90
  15   6   6    0.35    1.45
  16   6   6    1.04    1.57
  16  -6   6   -0.54    1.04
  17   6   6   -0.88    1.70
  17  -6   6   -0.45    1.04
  19   7  -6    0.57    1.83
  18  -7  -6    2.65    1.38
  18   7  -6    2.76    2.01
  17  -7  -6   -0.06    1.15
  17   7  -6    0.60    1.68
  16  -7  -6    4.49    1.35
  16   7  -6    2.56    1.68
  15  -7  -6    0.50    1.06
  15   7  -6    0.34    1.35
  14  -7  -6    3.65    1.28
  14   7  -6    1.68    1.42
  13   7  -6   43.90    3.16
  13  -7  -6   49.49    2.80
  12   7  -6    8.54    1.65
  12  -7  -6    7.83    1.47
  12  -7  -6   10.20    1.47
  11  -7  -6    0.12    0.99
  11   7  -6    0.41    1.12
  11  -7  -6    0.38    0.98
  10  -7  -6   37.04    2.25
  10   7  -6   36.16    2.63
  10  -7  -6   41.13    2.32
   9  -7  -6  119.71    4.20
   9  -7  -6  117.33    4.16
   9   7  -6  114.66    4.66
  -9  -7   6  114.90    4.69
   8   7  -6   16.98    1.67
  -8  -7   6   15.81    1.61
   8  -7  -6   16.79    1.46
  -8  -7   6   16.91    1.71
  -7   7   6   60.48    2.07
   7  -7  -6   55.19    2.53
  -7  -7   6   58.88    2.80
   7   7  -6   60.17    2.95
  -7  -7   6   66.92    3.09
  -6  -7   6    5.37    1.03
   6  -7  -6    5.42    0.91
   6   7  -6    5.05    1.10
  -6  -7   6    5.04    1.07
  -6   7   6    5.67    0.71
   6   7  -6    5.00    1.10
  -5   7   6    0.87    0.50
   5   7  -6    0.11    0.69
  -5  -7   6    1.43    0.77
   5   7  -6   -1.00    0.66
  -5  -7   6    0.38    0.65
   5  -7  -6   -0.50    0.62
   4   7  -6    7.13    1.06
   4   7  -6    6.72    1.06
  -4  -7   6    6.12    0.96
  -4   7   6    5.92    0.80
  -4  -7   6    5.37    0.99
   4  -7  -6    6.57    0.95
   3   7  -6   63.41    2.71
  -3  -7   6   62.87    2.73
   3   7  -6   66.84    2.69
   3  -7  -6   62.40    2.64
  -3  -7   6   64.38    2.66
  -3   7   6   51.12    2.30
  -2   7   6    0.91    0.51
  -2  -7   6    0.13    0.59
  -2  -7   6    0.42    0.61
   2  -7  -6    0.14    0.60
   2   7  -6    0.58    0.63
   2   7  -6    0.03    0.66
   1  -7  -6   17.84    1.52
  -1  -7   6   20.48    1.49
  -1  -7   6   21.37    1.47
  -1   7   6   19.34    1.40
   1   7  -6   19.93    1.42
   0   7   6   54.19    2.46
   0  -7   6   54.61    2.38
   0   7  -6   57.40    2.25
   0   7  -6   56.95    2.26
   0  -7   6   56.27    2.36
   0  -7  -6   54.05    2.56
   1  -7   6   15.53    1.22
  -1  -7  -6   16.38    1.44
   1   7   6   15.46    1.38
  -1   7  -6   16.64    1.14
  -1   7  -6   15.87    1.12
   1  -7   6   15.65    1.25
  -2   7  -6   46.28    1.70
   2  -7   6   46.27    2.05
   2  -7   6   46.31    2.04
  -2  -7  -6   49.09    2.44
  -2   7  -6   48.14    1.72
   2   7   6   45.87    2.35
   3   7   6    0.20    0.67
   3  -7   6    0.01    0.52
  -3  -7  -6    1.65    0.86
   3  -7   6    0.64    0.54
   4  -7   6   33.94    1.65
   4  -7   6   36.47    1.69
   4   7   6   33.04    2.10
  -4  -7  -6   35.05    2.16
   5  -7   6    7.94    0.86
  -5  -7  -6    7.65    1.25
   5   7   6    7.12    1.17
   5  -7   6    7.83    0.85
   6  -7   6   24.82    1.40
   6  -7   6   22.85    1.34
   6   7   6   22.60    1.90
   7   7   6    5.85    1.19
   7  -7   6    7.56    0.89
   7  -7   6    7.01    0.83
   8  -7   6    0.16    0.57
   8   7   6   -0.40    0.77
   9  -7   6   -0.25    0.60
   9   7   6    1.24    0.99
  10   7   6    3.60    1.23
  10  -7   6    3.46    0.83
  11   7   6    0.19    1.10
  11  -7   6   -0.37    0.69
  12   7   6    3.39    1.39
  12  -7   6    2.77    0.88
  13  -7   6    3.41    0.95
  13   7   6    3.84    1.52
  14   7   6   10.65    2.13
  14  -7   6   13.59    1.48
  15   7   6    1.63    1.60
  15  -7   6    0.39    0.93
  16  -7   6    1.27    1.04
  16   7   6    3.41    1.92
  17  -7   6   -0.66    1.00
  18   8  -6    2.06    1.92
  17  -8  -6    0.22    1.13
  17   8  -6   -0.63    1.52
  16   8  -6    1.25    1.61
  16  -8  -6   -0.05    1.06
  15  -8  -6   -0.40    0.97
  15   8  -6   -0.71    1.29
  14   8  -6   -0.92    1.19
  14  -8  -6   -0.25    1.03
  13  -8  -6   -0.84    1.06
  13   8  -6    0.59    1.25
  12  -8  -6   12.44    1.61
  12   8  -6   14.03    1.93
  11  -8  -6   31.13    2.15
  11   8  -6   28.57    2.51
  11  -8  -6   34.60    2.23
  10  -8  -6   22.26    1.85
  10   8  -6   22.56    2.14
  10  -8  -6   24.18    1.92
  -9  -8   6   15.72    1.84
   9   8  -6   12.73    1.70
   9  -8  -6   16.06    1.53
   9  -8  -6   13.77    1.44
   8  -8  -6    0.50    0.82
   8   8  -6    2.05    1.05
  -8  -8   6    1.51    0.98
  -8  -8   6    0.63    0.94
   7  -8  -6   14.18    1.33
   7   8  -6   12.78    1.52
  -7  -8   6   15.85    1.62
  -7  -8   6   14.94    1.56
  -6  -8   6   15.57    1.52
  -6  -8   6   15.73    1.64
   6   8  -6   15.80    1.57
   6  -8  -6   13.86    1.32
  -6   8   6   15.39    1.07
  -5  -8   6    8.25    1.25
   5   8  -6    9.06    1.22
  -5   8   6    9.90    0.90
  -5  -8   6    9.05    1.22
   5  -8  -6    8.10    1.06
   4   8  -6   56.03    2.60
  -4  -8   6   54.06    2.69
  -4   8   6   53.69    2.24
  -4  -8   6   53.91    2.61
   4  -8  -6   54.03    2.50
   3  -8  -6   38.14    2.09
  -3  -8   6   41.28    2.23
  -3   8   6   34.32    1.84
  -3  -8   6   38.71    2.11
   3   8  -6   38.37    2.08
   2   8  -6   60.94    2.63
  -2  -8   6   68.47    2.83
  -2  -8   6   66.89    2.87
   2  -8  -6   64.31    2.86
  -1  -8   6   16.86    1.42
   1   8  -6   14.78    1.27
  -1  -8   6   18.44    1.49
  -1   8   6   15.32    1.31
   1  -8  -6   16.63    1.48
   0   8  -6   73.52    2.68
   0  -8   6   72.57    2.89
   0   8   6   69.98    2.94
   0  -8   6   70.67    2.82
   0   8  -6   71.68    2.67
   0  -8  -6   67.53    3.02
   1  -8   6   25.08    1.56
  -1   8  -6   25.05    1.32
  -1  -8  -6   25.51    1.82
   1   8   6   23.47    1.66
   1  -8   6   22.40    1.51
  -1   8  -6   23.68    1.32
  -2   8  -6   13.34    0.85
   2   8   6   15.76    1.42
   2  -8   6   13.08    1.14
  -2  -8  -6   12.49    1.43
   2  -8   6   12.71    1.13
  -3  -8  -6   -0.71    0.77
   3  -8   6   -0.43    0.55
   3   8   6   -0.04    0.63
   3  -8   6    0.72    0.55
   4  -8   6   16.88    1.24
  -4  -8  -6   16.57    1.67
   4  -8   6   19.13    1.30
   4   8   6   15.98    1.58
  -5  -8  -6    1.83    1.01
   5   8   6    0.17    0.74
   5  -8   6    1.01    0.59
   5  -8   6    2.04    0.63
   6  -8   6   25.22    1.42
   6   8   6   25.00    2.06
   6  -8   6   26.77    1.44
   7  -8   6    0.49    0.54
   7   8   6   -0.43    0.77
   7  -8   6    0.73    0.60
   8  -8   6   31.93    1.61
   8   8   6   31.44    2.41
   9  -8   6    1.31    0.61
   9   8   6    1.61    1.04
  10  -8   6    9.21    1.05
  10   8   6   10.62    1.71
  11   8   6   -0.55    1.02
  11  -8   6   -0.17    0.61
  12   8   6   -0.58    1.10
  12  -8   6   -0.29    0.69
  13  -8   6    0.05    0.80
  13   8   6   -0.08    1.29
  14   8   6   -0.91    1.29
  14  -8   6    0.10    0.82
  15  -8   6   -0.79    0.82
  15   8   6    0.24    1.48
  16   8   6   -1.62    1.56
  16  -8   6   -0.98    0.89
  18   9  -6    2.36    1.89
  17   9  -6    5.29    1.93
  17  -9  -6    3.48    1.25
  16   9  -6    2.56    1.68
  16  -9  -6    0.98    1.13
  15  -9  -6    0.62    1.09
  15   9  -6    0.43    1.37
  14  -9  -6   -0.14    1.07
  14   9  -6    0.97    1.38
  13  -9  -6    0.50    1.09
  13   9  -6   -0.47    1.26
  12  -9  -6   -1.88    0.89
  12   9  -6   -0.16    1.17
  11  -9  -6    3.99    1.21
  11   9  -6    3.74    1.38
  10  -9  -6    0.07    0.89
  10   9  -6    1.81    1.21
  10  -9  -6    0.56    0.93
   9  -9  -6   -2.27    0.74
   9   9  -6    0.55    1.04
   8  -9  -6    0.16    0.81
   8   9  -6   -0.30    0.99
  -8  -9   6   -0.30    0.89
  -7  -9   6    0.36    0.93
   7   9  -6    1.15    1.02
   7  -9  -6   -0.19    0.76
  -7  -9   6   -0.08    0.86
  -6  -9   6   11.92    1.48
  -6  -9   6   13.30    1.54
   6  -9  -6   12.66    1.33
   6   9  -6   12.17    1.51
   5  -9  -6   -0.34    0.68
  -5  -9   6   -0.25    0.71
   5   9  -6    0.55    0.83
  -5  -9   6    0.33    0.79
  -5   9   6    0.40    0.52
   4   9  -6    0.36    0.78
  -4   9   6   -0.27    0.49
   4  -9  -6    0.44    0.74
  -4  -9   6   -0.38    0.71
  -4  -9   6    0.00    0.76
  -3  -9   6   12.57    1.40
  -3  -9   6   11.64    1.33
  -3   9   6   11.08    1.10
   3  -9  -6   10.53    1.29
   3   9  -6   10.53    1.26
  -2  -9   6    0.27    0.69
   2  -9  -6   -0.43    0.75
  -2   9   6    0.45    0.44
   2   9  -6   -0.22    0.38
  -2  -9   6    0.42    0.70
  -1  -9   6    5.27    0.99
   1  -9  -6    5.84    1.07
  -1   9   6    5.85    0.94
  -1  -9   6    7.28    1.06
   1   9  -6    6.59    0.94
   0  -9  -6    1.85    0.88
   0   9   6    2.28    0.78
   0   9  -6    1.63    0.67
   0  -9   6    2.10    0.75
   0  -9   6    3.20    0.84
  -1  -9  -6    1.42    0.88
   1   9   6    1.31    0.72
   1  -9   6    0.62    0.62
  -1   9  -6    1.55    0.56
   1  -9   6    0.69    0.67
   2   9   6    4.58    0.97
   2  -9   6    4.15    0.83
   2  -9   6    3.70    0.84
  -2  -9  -6    3.39    1.04
   3  -9   6   -0.89    0.53
   3   9   6    0.30    0.70
  -3  -9  -6    0.21    0.86
   3  -9   6    0.30    0.63
   4   9   6   -0.32    0.71
  -4  -9  -6    0.00    0.94
   4  -9   6    0.98    0.61
   4  -9   6   -0.27    0.59
   5   9   6    2.05    0.96
   5  -9   6    3.36    0.73
   5  -9   6    1.96    0.71
  -5  -9  -6    0.76    1.02
   6  -9   6    2.10    0.68
   6   9   6    1.88    1.00
   6  -9   6    2.51    0.72
   7  -9   6    3.45    0.71
   7  -9   6    3.42    0.72
   7   9   6    3.29    1.14
   8  -9   6    0.31    0.55
   8   9   6   -0.53    0.83
   8  -9   6   -0.55    0.53
   9  -9   6    1.96    0.68
   9   9   6    1.49    1.08
  10   9   6    1.26    1.13
  10  -9   6    0.45    0.53
  11   9   6   -0.95    0.98
  11  -9   6   -0.01    0.63
  12   9   6   -0.24    1.12
  12  -9   6    0.00    0.64
  13   9   6   -0.58    1.16
  13  -9   6   -1.08    0.62
  14   9   6    0.81    1.50
  14  -9   6    1.25    0.82
  15   9   6   -0.49    1.50
  15  -9   6    0.73    0.84
  16  -9   6    0.00    0.86
  16   9   6   -0.37    1.66
  17 -10  -6    1.76    1.22
  17  10  -6   -1.95    1.45
  16 -10  -6    1.74    1.14
  16  10  -6    1.60    1.63
  15  10  -6    0.78    1.44
  15 -10  -6   -0.51    0.98
  14 -10  -6   -0.20    1.06
  14  10  -6    1.54    1.51
  13 -10  -6   -1.46    0.85
  13  10  -6    0.83    1.32
  12  10  -6    0.83    1.30
  12 -10  -6   -1.31    0.82
  11 -10  -6    1.31    0.98
  11  10  -6    1.19    1.24
  10  10  -6    0.51    1.13
   9  10  -6   10.32    1.66
   9 -10  -6    6.69    1.20
   8  10  -6    2.20    1.19
  -8 -10   6    0.39    1.03
   8 -10  -6    3.03    0.99
  -7 -10   6   10.23    1.59
   7 -10  -6    8.61    1.26
  -7 -10   6   12.99    1.66
   7  10  -6   10.36    1.55
  -6 -10   6    3.69    1.17
   6 -10  -6    1.19    0.86
  -6 -10   6    1.87    1.08
   6  10  -6    4.08    1.19
   5 -10  -6    2.70    0.93
  -5 -10   6    6.86    1.26
  -5 -10   6    6.54    1.26
  -5  10   6    6.70    0.78
   5  10  -6    5.25    1.19
   4  10  -6    2.39    0.96
  -4 -10   6    4.58    1.09
  -4  10   6    4.47    0.79
  -4 -10   6    5.33    1.22
   4 -10  -6    4.24    1.05
   3 -10  -6    0.46    0.84
  -3 -10   6    0.51    0.84
  -3  10   6   -0.05    0.60
  -3 -10   6    0.09    0.80
   3  10  -6    1.30    0.82
   2 -10  -6    4.04    1.07
   2  10  -6    4.04    0.88
  -2 -10   6    6.49    1.16
  -2  10   6    7.41    0.99
  -2 -10   6    5.07    1.06
  -1 -10   6   -0.05    0.79
   1  10  -6    0.20    0.69
   1 -10  -6    0.81    0.85
  -1  10   6   -0.19    0.46
  -1 -10   6    1.02    0.85
   0 -10   6   11.92    1.33
   0 -10   6    9.07    1.22
   0  10  -6   10.51    1.07
   0  10   6   10.45    1.24
   0 -10  -6   12.49    1.46
  -1  10  -6   -0.90    0.49
   1 -10   6    0.02    0.75
   1  10   6    0.24    0.66
   1 -10   6    1.02    0.75
  -1 -10  -6    1.48    0.97
   2  10   6    7.23    1.18
   2 -10   6    5.74    1.03
   2 -10   6    5.44    0.99
  -2 -10  -6    5.89    1.27
   3 -10   6    1.45    0.77
   3  10   6    5.16    1.08
  -3 -10  -6    1.89    1.09
   3 -10   6    1.19    0.80
   4 -10   6    4.79    0.98
   4  10   6    5.35    1.19
  -4 -10  -6    4.39    1.28
   4 -10   6    5.07    0.93
   5 -10   6   -0.23    0.70
   5 -10   6    0.07    0.67
   5  10   6    0.48    0.87
   6  10   6    3.84    1.22
   6 -10   6    3.10    0.77
   6 -10   6    2.54    0.79
   7  10   6    3.17    1.18
   7 -10   6    0.79    0.68
   7 -10   6    2.78    0.74
   8 -10   6   -0.04    0.59
   8  10   6    0.74    1.02
   8 -10   6   -1.46    0.51
   9 -10   6    1.40    0.63
   9  10   6   -0.05    0.98
   9 -10   6   -0.06    0.60
  10 -10   6    2.28    0.70
  10  10   6    3.24    1.39
  11  10   6   -0.08    1.12
  11 -10   6   -0.86    0.56
  12 -10   6    1.75    0.70
  12  10   6    3.12    1.55
  13  10   6    0.53    1.40
  14  10   6   -0.26    1.46
  15  10   6   -0.38    1.58
  16 -10   6    1.14    0.85
  17  11  -6    1.33    1.86
  16 -11  -6    4.21    1.23
  16  11  -6    4.04    1.87
  15  11  -6   -0.85    1.33
  15 -11  -6    0.22    1.05
  14 -11  -6    1.06    1.11
  14  11  -6   -1.11    1.32
  13  11  -6    4.84    1.66
  13 -11  -6    2.39    1.06
  12 -11  -6   -0.02    0.88
  12  11  -6    2.87    1.42
  11 -11  -6    0.77    0.86
  11  11  -6    2.23    1.27
  10  11  -6    7.89    1.61
   9  11  -6    0.60    1.07
   8  11  -6   46.20    3.00
  -7 -11   6    6.41    1.46
   7  11  -6    6.36    1.36
  -7 -11   6    4.01    1.29
   7 -11  -6    3.10    1.06
   6 -11  -6   23.48    1.86
  -6 -11   6   21.19    2.02
   6  11  -6   20.13    1.96
  -6 -11   6   25.78    2.27
   5  11  -6    0.21    0.88
  -5 -11   6   -0.07    0.93
  -5 -11   6   -0.06    1.03
   5 -11  -6   -0.74    0.89
   4 -11  -6    0.75    0.94
  -4 -11   6    2.58    1.06
  -4 -11   6    1.08    1.00
   4  11  -6    0.60    0.91
  -4  11   6    1.68    0.69
  -3  11   6   -0.03    0.63
   3  11  -6   -0.51    0.61
  -3 -11   6   -0.74    0.77
  -3 -11   6   -0.88    0.87
   3 -11  -6   -0.38    0.83
  -2  11   6    0.08    0.61
  -2 -11   6    0.49    0.89
   2 -11  -6   -1.20    0.83
  -2 -11   6   -0.49    0.86
   2  11  -6    0.10    0.76
  -1 -11   6    7.77    1.27
  -1 -11   6    7.33    1.26
   1 -11  -6    4.10    1.18
   1  11  -6    6.44    1.05
   0 -11   6   16.67    1.60
   0  11  -6   17.03    1.34
   0 -11   6   17.16    1.64
   0  11   6   15.33    1.47
   0 -11  -6   13.87    1.72
  -1  11  -6   18.14    1.10
   1  11   6   18.40    1.67
   1 -11   6   21.53    1.75
  -1 -11  -6   18.99    1.91
   1 -11   6   18.31    1.64
   2  11   6   90.04    3.88
   2 -11   6   92.78    3.60
   2 -11   6   87.83    3.58
  -2 -11  -6   88.43    4.05
   3  11   6    0.63    0.88
   3 -11   6    0.62    0.86
   3 -11   6    0.59    0.90
  -3 -11  -6    0.56    1.18
   4  11   6  104.41    4.50
   4 -11   6  102.87    3.80
   4 -11   6  106.13    3.86
  -4 -11  -6  105.54    4.57
   5 -11   6   14.19    1.41
   5  11   6   15.54    1.83
   5 -11   6   17.32    1.44
   6  11   6    0.03    0.94
   6 -11   6   -0.96    0.74
   6 -11   6   -1.39    0.68
   7 -11   6   -0.67    0.67
   7  11   6    0.27    1.01
   7 -11   6   -1.11    0.66
   8 -11   6    9.39    1.02
   8  11   6   12.67    1.88
   8 -11   6    9.89    1.04
   9 -11   6    2.84    0.78
   9  11   6    3.05    1.41
   9 -11   6    2.02    0.71
  10  11   6    3.03    1.42
  10 -11   6    4.36    0.83
  11  11   6   -0.83    1.21
  12  11   6    2.46    1.56
  13  11   6    0.83    1.48
  14  11   6    2.42    1.79
  15  11   6    1.38    1.88
  15 -12  -6    0.59    1.09
  14 -12  -6    0.20    1.00
  13  12  -6    3.23    1.63
  13 -12  -6    0.19    0.96
  12 -12  -6    1.45    0.96
  12  12  -6    1.09    1.40
  11  12  -6    0.14    1.17
  10  12  -6    1.66    1.32
   9  12  -6    1.13    1.23
   8  12  -6    8.18    1.60
   7  12  -6    1.70    1.22
  -6 -12   6    1.55    1.26
   6  12  -6    2.83    1.23
  -6 -12   6    3.56    1.27
  -5 -12   6    7.20    1.52
  -5 -12   6    8.26    1.54
   5  12  -6    8.15    1.45
  -4  12   6   21.34    1.46
  -4 -12   6   22.10    2.11
  -4 -12   6   22.79    2.11
   4 -12  -6   20.72    1.91
   4  12  -6   20.65    1.88
  -3  12   6    0.58    0.71
  -3 -12   6   -0.34    0.92
   3 -12  -6    0.88    1.04
   3  12  -6    0.48    0.70
  -3 -12   6    1.71    1.15
  -2  12   6    0.21    0.72
   2 -12  -6    1.83    1.03
   2  12  -6   -0.66    0.79
  -2 -12   6   -0.57    0.96
  -2 -12   6   -0.61    0.92
   1  12  -6   -0.46    0.73
   1 -12  -6   -1.07    0.98
  -1 -12   6   -0.35    0.98
  -1  12   6   -1.01    0.62
  -1 -12   6   -0.44    0.88
   0 -12   6    5.77    1.30
   0  12  -6    5.11    0.88
   0 -12   6    5.50    1.18
   0 -12  -6    4.35    1.36
   0  12   6    6.12    1.06
   1  12   6    1.82    0.90
   1 -12   6    1.76    0.94
  -1 -12  -6    3.33    1.35
   1 -12   6    2.45    1.09
   2 -12   6    7.95    1.33
   2  12   6   11.85    1.54
  -2 -12  -6    8.03    1.66
   2 -12   6    8.09    1.31
  -3 -12  -6    0.29    1.26
   3 -12   6    0.13    0.91
   3 -12   6   -1.42    0.85
   3  12   6    2.01    1.05
  -4 -12  -6   19.89    2.16
   4 -12   6   13.86    1.53
   4  12   6   20.63    2.04
   4 -12   6   17.52    1.60
   5 -12   6   18.30    1.59
   5  12   6   17.31    2.01
   5 -12   6   18.33    1.57
   6 -12   6   38.79    2.17
   6 -12   6   38.96    2.07
   6  12   6   40.67    2.92
   7  12   6   11.39    1.87
   7 -12   6    9.71    1.18
   8  12   6    0.16    1.22
   8 -12   6    3.29    0.89
   9  12   6   10.78    2.02
   9 -12   6   11.44    1.14
  10  12   6    0.88    1.37
  11  12   6   -0.20    1.33
  12  12   6   -0.96    1.30
  13  12   6    0.21    1.62
  14  12   6    0.19    1.76
  15 -13  -6    1.46    1.14
  14 -13  -6   -0.72    1.01
  13 -13  -6    1.35    0.99
  12 -13  -6   -0.80    0.85
  -5 -13   6    0.55    1.09
  -4 -13   6   -0.33    1.06
  -3 -13   6    2.29    1.19
  -2 -13   6    2.43    1.21
  -1 -13   6    1.82    1.10
   0 -13   6    3.06    1.14
   1  13   6    2.80    1.03
   1 -13   6    1.54    1.10
   2 -13   6   -0.43    0.88
   2  13   6    0.57    0.92
   3  13   6    1.59    1.11
   3 -13   6    2.63    1.10
   4  13   6    0.99    1.13
   4 -13   6    0.32    0.92
   5 -13   6   24.57    1.90
   5  13   6   21.25    2.28
   6  13   6   -0.88    1.07
   6 -13   6   -0.75    0.86
   7  13   6   14.63    2.11
   7 -13   6   10.27    1.33
   8  13   6    1.13    1.39
   8 -13   6    0.72    0.87
   9 -13   6    1.50    0.83
   9  13   6    0.99    1.49
  10  13   6    1.03    1.48
  10 -13   6    0.10    0.72
  13 -14  -6    0.35    0.94
  12 -14  -6    1.49    0.98
  -4 -14   6    4.16    1.46
  -3 -14   6    2.83    1.38
  -2 -14   6    1.85    1.26
  -1 -14   6    2.09    1.25
   0 -14   6    1.43    1.07
   1 -14   6    8.20    1.46
   2 -14   6   -0.55    0.98
   3 -14   6   -0.11    1.04
   4 -14   6    4.93    1.28
   5 -14   6    3.73    1.22
   6 -14   6    7.05    1.32
   7 -14   6    3.05    1.05
   8 -14   6    2.92    0.99
   9 -14   6    2.19    0.84
  -2 -15   6   -0.57    1.15
  -1 -15   6    4.36    1.52
   0 -15   6   12.16    1.79
   1 -15   6   -0.25    1.14
   2 -15   6   20.64    2.09
   3 -15   6    2.78    1.20
   4 -15   6    4.57    1.36
   5 -15   6    2.95    1.19
   6 -15   6    0.89    1.06
   7 -15   6    0.32    0.99
   8 -15   6    2.70    0.99
   9 -15   6   -0.09    0.89
   0 -16   6    0.81    1.29
   1 -16   6    2.77    1.38
   2 -16   6    0.53    1.25
   3 -16   6    0.58    1.17
   4 -16   6    0.43    1.15
   5 -16   6   -0.59    1.08
   6 -16   6    1.17    1.17
   7 -16   6    0.64    1.09
   8 -16   6    0.41    0.99
   9 -16   6    0.95    0.98
  19   0  -7   -0.02    1.67
  18   0  -7   -0.45    1.50
  17   0  -7    2.83    1.63
  16   0  -7   -2.27    1.14
  15   0  -7    5.35    1.52
  14   0  -7    1.84    1.20
  13   0  -7   16.45    1.86
  13   0  -7   15.54    1.85
  12   0  -7    0.12    0.96
  12   0  -7    0.93    1.01
  11   0  -7   34.30    2.31
  11   0  -7   41.11    2.50
 -11   0   7   33.91    2.11
  10   0  -7   -0.81    0.79
  10   0  -7    0.51    0.87
 -10   0   7   -0.24    0.60
   9   0  -7   20.22    1.72
   9   0  -7   19.40    1.70
  -9   0   7   18.69    1.53
   8   0  -7   -0.26    0.64
   8   0  -7    0.13    0.68
  -8   0   7   -0.31    0.48
  -8   0   7    0.67    0.58
   7   0  -7   14.56    1.35
   7   0  -7   12.26    1.26
  -7   0   7   14.53    1.22
  -7   0   7   13.73    1.23
   6   0  -7   -0.63    0.61
  -6   0   7   -0.14    0.50
   6   0  -7   -0.65    0.60
  -6   0   7   -0.13    0.46
   5   0  -7   84.71    3.11
  -5   0   7   84.43    3.10
   5   0  -7   82.70    3.15
  -5   0   7   82.25    2.94
   4   0  -7    0.25    0.60
  -4   0   7   -0.02    0.43
   4   0  -7    0.14    0.61
  -4   0   7    1.08    0.56
   3   0  -7    0.79    0.61
   3   0  -7    1.25    0.67
  -3   0   7    0.55    0.48
  -3   0   7    0.49    0.52
   2   0  -7   -0.75    0.51
   2   0  -7   -0.11    0.52
  -2   0   7   -0.56    0.42
   1   0  -7    8.32    0.90
   1   0  -7    7.37    0.85
  -1   0   7    8.93    0.91
   0   0   7   -0.19    0.43
   0   0  -7    0.11    0.52
   0   0  -7    0.56    0.53
   1   0   7    7.57    0.87
  -1   0  -7    7.22    0.88
  -1   0  -7    7.17    0.85
  -2   0  -7   -0.86    0.46
   2   0   7   -0.19    0.47
  -2   0  -7   -0.43    0.48
   3   0   7   13.33    1.17
  -3   0  -7   11.73    1.02
  -3   0  -7   13.19    1.14
  -4   0  -7    0.26    0.55
   4   0   7    0.15    0.54
  -4   0  -7    0.73    0.56
  -5   0  -7    6.59    0.90
   5   0   7    5.72    0.93
   6   0   7   -0.15    0.58
  -6   0  -7    0.37    0.64
   7   0   7    2.95    0.88
   8   0   7    0.90    0.77
   9   0   7    0.23    0.88
  10   0   7   -0.52    0.85
  11   0   7    4.08    1.26
  12   0   7    0.20    1.01
  13   0   7   -0.57    0.96
  14   0   7    0.13    1.05
  15   0   7    2.97    1.47
  16   0   7   -0.46    1.14
  17   0   7   -0.98    1.30
  19  -1  -7    1.12    1.76
  19   1  -7    0.52    1.77
  18  -1  -7   -1.04    1.40
  18   1  -7    2.61    1.82
  17   1  -7    4.92    1.81
  17  -1  -7    3.62    1.61
  16   1  -7    4.23    1.64
  16  -1  -7    0.90    1.31
  15   1  -7   -0.58    1.22
  15  -1  -7    1.95    1.31
  14   1  -7    4.71    1.46
  14  -1  -7    3.83    1.32
  13   1  -7    2.15    1.16
  13  -1  -7    3.32    1.18
  13   1  -7    0.20    1.06
  13  -1  -7   -0.25    1.02
  12   1  -7   12.81    1.69
  12  -1  -7   12.95    1.63
  12  -1  -7   12.17    1.60
  12   1  -7   14.88    1.72
 -11   1   7   -0.27    0.50
  11   1  -7    1.72    1.01
 -11  -1   7    0.04    0.67
  11  -1  -7   -0.21    0.86
  11   1  -7   -0.10    0.88
  11  -1  -7   -0.85    0.86
  10   1  -7   93.17    3.88
  10  -1  -7   91.11    3.70
  10  -1  -7   89.07    3.72
 -10  -1   7   91.07    3.61
  10   1  -7   84.36    3.69
  -9   1   7   13.88    1.24
  -9  -1   7   12.61    1.32
   9  -1  -7   14.33    1.44
   9  -1  -7   11.66    1.36
   9   1  -7    8.84    1.28
   9   1  -7   13.24    1.45
  -8  -1   7   15.33    1.35
   8  -1  -7   13.83    1.35
  -8  -1   7   14.97    1.33
   8   1  -7   15.22    1.44
  -8   1   7   15.73    1.32
  -8   1   7   14.53    1.25
   8   1  -7   14.08    1.38
   8  -1  -7   14.14    1.38
   7   1  -7   10.47    1.22
  -7   1   7   14.39    1.22
   7  -1  -7   11.56    1.25
  -7  -1   7   13.19    1.23
  -7  -1   7   12.66    1.11
   7   1  -7   14.14    1.33
   7  -1  -7   13.91    1.28
  -7   1   7   11.66    1.03
  -6  -1   7    5.92    0.91
   6   1  -7    5.80    0.94
  -6   1   7    4.90    0.82
  -6  -1   7    5.59    0.79
   6  -1  -7    5.76    0.96
   6   1  -7    3.69    0.88
   6  -1  -7    5.90    0.95
  -6   1   7    6.18    0.79
   5  -1  -7    6.41    0.94
   5   1  -7    6.19    0.93
  -5  -1   7    7.26    0.94
  -5  -1   7    6.05    0.79
   5  -1  -7    6.39    0.93
  -5   1   7    5.17    0.85
   5   1  -7    6.67    0.98
   4   1  -7  185.36    5.50
  -4  -1   7  175.37    5.26
  -4   1   7  178.66    5.37
   4  -1  -7  171.95    5.33
  -4  -1   7  173.67    5.38
   4  -1  -7  179.07    5.44
   4   1  -7  180.26    5.38
   3  -1  -7  285.06    7.98
   3   1  -7  294.41    8.03
  -3   1   7  286.32    7.96
  -3  -1   7  278.79    7.96
  -3  -1   7  277.34    7.80
   3  -1  -7  284.31    7.89
   3   1  -7  286.88    7.91
   2  -1  -7    8.04    0.91
   2   1  -7    8.84    0.98
   2  -1  -7    7.28    0.92
   2   1  -7    7.86    0.94
  -2  -1   7    7.91    0.84
  -2   1   7    9.24    0.93
  -2  -1   7    5.71    0.83
  -1  -1   7    0.33    0.48
   1   1  -7    0.41    0.54
  -1   1   7    0.32    0.47
   1  -1  -7    0.12    0.54
  -1  -1   7    0.35    0.45
   1   1  -7    0.00    0.50
   1  -1  -7    0.44    0.54
   0  -1  -7   32.81    1.68
   0  -1   7   31.32    1.62
   0   1  -7   31.21    1.56
   0  -1  -7   33.12    1.65
   0   1   7   28.62    1.62
   0   1  -7   31.80    1.65
   1   1   7   14.57    1.19
  -1   1  -7   16.92    1.21
  -1  -1  -7   15.08    1.22
   1  -1   7   15.46    1.21
  -1   1  -7   17.13    1.19
   2  -1   7   17.55    1.25
  -2   1  -7   16.60    1.17
  -2  -1  -7   16.68    1.29
   2   1   7   13.78    1.22
  -2   1  -7   18.20    1.24
   3  -1   7    5.01    0.81
  -3   1  -7    5.38    0.77
  -3  -1  -7    6.10    0.86
   3   1   7    7.05    0.91
  -3   1  -7    4.57    0.70
   4  -1   7    7.44    0.95
   4   1   7    9.02    1.06
  -4  -1  -7    9.04    0.99
  -4   1  -7    8.83    0.91
  -5   1  -7   63.98    2.46
   5  -1   7   63.58    2.70
   5   1   7   59.12    2.72
  -5   1  -7   65.58    2.48
  -5  -1  -7   66.47    2.64
  -6   1  -7   73.40    2.71
   6   1   7   69.23    3.04
   6  -1   7   68.34    2.93
  -6   1  -7   73.85    2.69
   7  -1   7   12.97    1.33
  -7   1  -7   16.10    1.28
   7   1   7   15.38    1.51
  -8   1  -7   32.81    1.77
   8   1   7   29.85    2.15
   8  -1   7   32.32    2.09
   9  -1   7    1.62    0.94
  -9   1  -7    2.63    0.81
   9   1   7    2.48    1.04
  10   1   7    6.69    1.33
 -10   1  -7    7.70    0.99
  10  -1   7    5.40    1.22
  11   1   7   43.59    2.89
 -11   1  -7   41.63    2.00
  11  -1   7   42.92    2.70
  12  -1   7   11.89    1.66
  12   1   7    9.54    1.64
  13  -1   7   -1.05    0.94
  13   1   7   -0.81    1.03
  14  -1   7    5.45    1.52
  14   1   7    6.97    1.74
  15   1   7   -0.49    1.30
  15  -1   7   -1.10    1.12
  16   1   7    4.34    1.75
  16  -1   7    3.04    1.54
  17   1   7    0.32    1.58
  17  -1   7   -0.16    1.37
  19   2  -7    2.13    1.85
  19  -2  -7    0.56    1.52
  18  -2  -7    1.04    1.51
  18   2  -7    5.23    1.97
  17   2  -7    2.07    1.66
  17  -2  -7   -0.49    1.26
  16   2  -7    4.32    1.66
  16  -2  -7    2.69    1.42
  15   2  -7    3.24    1.53
  15  -2  -7    1.64    1.24
  14  -2  -7    6.58    1.45
  14   2  -7    7.10    1.60
  13   2  -7    0.19    1.12
  13  -2  -7   -1.77    0.85
  13   2  -7   -1.14    1.02
  13  -2  -7   -0.30    1.02
  12  -2  -7    4.50    1.18
  12   2  -7    3.99    1.28
  12  -2  -7    3.88    1.15
  12   2  -7    4.26    1.33
  11   2  -7   -0.22    0.91
  11   2  -7   -0.37    0.92
 -11   2   7   -0.19    0.62
 -11  -2   7   -0.15    0.67
  11  -2  -7   -0.78    0.80
  11  -2  -7   -0.47    0.82
  10   2  -7    8.06    1.34
  10   2  -7    7.05    1.28
 -10   2   7    9.90    1.10
  10  -2  -7    5.81    1.20
  10  -2  -7    5.53    1.14
 -10  -2   7    7.49    1.14
   9  -2  -7   -0.07    0.75
  -9  -2   7    0.53    0.64
   9   2  -7    0.39    0.83
   9   2  -7    1.76    0.90
  -9   2   7    0.02    0.43
   9  -2  -7    0.28    0.78
  -8  -2   7    0.46    0.57
   8   2  -7    1.72    0.83
   8   2  -7    0.12    0.71
  -8   2   7    0.47    0.47
  -8  -2   7    0.67    0.64
   8  -2  -7    0.07    0.72
   8  -2  -7    0.01    0.71
   7   2  -7    0.07    0.67
   7  -2  -7   -0.26    0.64
   7  -2  -7   -0.28    0.65
  -7  -2   7   -0.47    0.54
  -7   2   7   -0.04    0.51
  -7  -2   7   -0.25    0.49
   7   2  -7   -0.07    0.69
   6   2  -7   47.90    2.33
   6  -2  -7   44.78    2.14
  -6  -2   7   42.06    2.16
  -6  -2   7   42.98    2.00
  -6   2   7   43.26    2.05
   6  -2  -7   43.16    2.17
   6   2  -7   46.26    2.21
   5   2  -7   28.29    1.76
   5  -2  -7   25.15    1.63
   5  -2  -7   25.35    1.57
  -5   2   7   24.54    1.52
   5   2  -7   24.13    1.59
  -5  -2   7   25.42    1.53
  -5  -2   7   27.68    1.67
   4   2  -7  319.16    8.78
  -4  -2   7  310.75    8.72
  -4   2   7  308.77    8.63
   4   2  -7  310.95    8.63
   4  -2  -7  313.98    8.64
   4  -2  -7  312.80    8.69
  -4  -2   7  307.65    8.56
   3   2  -7  121.59    3.98
   3  -2  -7  119.07    3.90
   3  -2  -7  125.42    3.99
  -3  -2   7  116.39    3.92
  -3   2   7  112.96    3.86
  -3  -2   7  117.48    3.81
   3   2  -7  117.80    3.88
   2   2  -7  247.91    6.98
  -2  -2   7  248.56    7.08
   2   2  -7  251.76    7.08
  -2   2   7  245.31    7.06
   2  -2  -7  246.02    7.02
   2  -2  -7  250.47    7.10
  -2  -2   7  247.26    6.94
  -1  -2   7    0.99    0.52
  -1  -2   7    1.99    0.59
   1   2  -7    0.09    0.53
  -1   2   7    0.52    0.50
   1   2  -7    0.47    0.56
   1  -2  -7    0.44    0.58
   0   2   7   40.55    1.94
   0  -2   7   39.68    1.88
   0   2  -7   40.31    1.81
   0  -2   7   41.26    1.82
   0  -2  -7   42.91    1.98
   0   2  -7   41.13    1.86
   1  -2   7    3.38    0.66
   1  -2   7    2.70    0.61
  -1   2  -7    1.92    0.60
  -1  -2  -7    2.07    0.67
  -1   2  -7    3.33    0.66
   1   2   7    2.92    0.69
  -2   2  -7    0.26    0.41
   2  -2   7    0.03    0.46
   2   2   7    0.62    0.53
  -2  -2  -7    0.09    0.59
  -2   2  -7   -0.39    0.46
   3   2   7   14.98    1.29
  -3   2  -7   14.41    1.09
   3  -2   7   16.64    1.24
  -3  -2  -7   13.79    1.21
   4  -2   7   35.19    1.83
  -4   2  -7   36.56    1.65
   4   2   7   37.90    2.03
  -4  -2  -7   35.71    1.93
  -4   2  -7   37.92    1.70
   5  -2   7    0.87    0.60
   5   2   7    0.23    0.63
  -5   2  -7    1.30    0.59
  -5   2  -7    1.48    0.58
  -5  -2  -7    0.00    0.64
  -6   2  -7   50.28    2.01
   6  -2   7   49.30    2.35
  -6   2  -7   52.17    2.06
   6   2   7   52.21    2.58
  -7   2  -7   36.73    1.67
   7  -2   7   38.83    2.11
   7   2   7   34.57    2.23
   8  -2   7   55.47    2.67
  -8   2  -7   54.09    2.07
   8   2   7   54.68    2.88
  -9   2  -7   10.33    0.89
   9   2   7   10.03    1.48
   9  -2   7   13.42    1.43
  10  -2   7    3.73    1.05
  10   2   7    3.46    1.18
  11  -2   7   67.40    3.31
  11   2   7   57.84    3.39
  12  -2   7    0.68    0.92
  12   2   7   -0.34    0.98
  13   2   7    3.21    1.43
  13  -2   7    5.96    1.34
  14   2   7    4.44    1.57
  14  -2   7    5.68    1.44
  15  -2   7    0.40    1.10
  15   2   7    1.33    1.42
  16   2   7    1.30    1.54
  16  -2   7    1.02    1.24
  17   2   7    2.05    1.60
  17  -2   7    1.96    1.44
  19   3  -7   -1.82    1.55
  18  -3  -7    0.54    1.27
  18   3  -7   -0.41    1.49
  17  -3  -7    0.20    1.25
  17   3  -7    0.26    1.55
  16  -3  -7    0.77    1.27
  16   3  -7   -0.09    1.42
  15  -3  -7    1.83    1.16
  15   3  -7    3.28    1.51
  14   3  -7   -0.39    1.22
  14  -3  -7    1.05    1.10
  13   3  -7   -0.44    1.06
  13   3  -7   -2.13    0.99
  13  -3  -7    0.04    0.90
  12   3  -7    9.93    1.61
  12   3  -7    6.48    1.47
  12  -3  -7    8.21    1.38
  12  -3  -7    5.44    1.22
 -11  -3   7   -0.11    0.66
  11  -3  -7   -0.09    0.84
  11   3  -7    0.00    0.95
  11  -3  -7   -0.20    0.82
 -11   3   7   -0.74    0.59
  11   3  -7    0.98    0.99
  10  -3  -7    0.88    0.87
  10   3  -7    0.74    0.97
 -10  -3   7    0.61    0.75
  10   3  -7    0.32    0.90
 -10   3   7    0.18    0.59
  10  -3  -7   -1.15    0.78
   9   3  -7    0.82    0.87
   9   3  -7    2.29    0.94
   9  -3  -7    1.04    0.86
   9  -3  -7    0.46    0.81
  -9  -3   7    1.89    0.84
  -9   3   7    2.22    0.70
  -8  -3   7   11.06    1.30
   8  -3  -7    9.22    1.20
   8  -3  -7   12.96    1.29
   8   3  -7   10.61    1.34
  -8  -3   7   12.33    1.21
   8   3  -7   10.97    1.32
  -8   3   7   10.56    1.06
  -7  -3   7    3.05    0.82
   7  -3  -7    3.45    0.86
   7  -3  -7    2.86    0.84
   7   3  -7    2.40    0.85
  -7  -3   7    3.05    0.78
   7   3  -7    3.46    0.91
   6   3  -7   19.76    1.54
  -6  -3   7   18.99    1.53
   6   3  -7   18.68    1.61
   6  -3  -7   17.67    1.49
   6  -3  -7   19.04    1.45
  -6  -3   7   22.00    1.51
  -6   3   7   19.45    1.35
  -5  -3   7   25.59    1.65
   5  -3  -7   25.29    1.64
   5   3  -7   24.18    1.66
   5  -3  -7   25.93    1.61
  -5  -3   7   24.93    1.60
   5   3  -7   24.15    1.62
  -5   3   7   25.27    1.52
  -4  -3   7   68.44    2.71
  -4  -3   7   72.49    2.86
   4   3  -7   66.79    2.82
   4   3  -7   71.43    2.76
   4  -3  -7   70.72    2.72
  -4   3   7   65.10    2.63
   4  -3  -7   70.55    2.78
   3   3  -7   31.53    1.72
  -3   3   7   30.75    1.68
  -3  -3   7   30.49    1.67
   3  -3  -7   33.01    1.79
  -3  -3   7   33.46    1.79
   3   3  -7   31.62    1.81
  -2  -3   7   10.26    1.02
  -2  -3   7   11.43    0.99
   2  -3  -7    9.74    1.06
   2   3  -7   10.17    1.01
   2   3  -7   11.19    1.09
  -2   3   7   11.20    1.06
  -1   3   7    4.46    0.78
   1   3  -7    2.30    0.69
   1  -3  -7    4.66    0.84
   1   3  -7    3.41    0.70
  -1  -3   7    4.51    0.71
  -1  -3   7    4.56    0.76
   0   3  -7    0.61    0.55
   0   3  -7   -0.10    0.51
   0   3   7    0.76    0.55
   0  -3   7    0.29    0.49
   0  -3   7    0.67    0.50
   0  -3  -7    0.38    0.58
  -1   3  -7    0.98    0.47
   1  -3   7    3.46    0.65
  -1  -3  -7    3.00    0.76
   1  -3   7    2.33    0.62
   1   3   7    2.99    0.71
  -1   3  -7    1.69    0.61
  -2   3  -7    4.09    0.70
   2  -3   7    2.82    0.67
  -2   3  -7    1.19    0.47
  -2  -3  -7    2.57    0.72
   2  -3   7    4.08    0.69
   2   3   7    3.93    0.76
  -3  -3  -7   -0.07    0.57
  -3   3  -7   -0.59    0.42
  -3   3  -7   -0.31    0.46
   3  -3   7   -0.34    0.42
   3   3   7   -0.36    0.49
  -4   3  -7    1.19    0.51
   4   3   7    0.61    0.62
  -4   3  -7    0.70    0.50
   4  -3   7    1.03    0.58
  -4  -3  -7    1.03    0.71
  -5   3  -7   21.74    1.24
   5  -3   7   21.34    1.44
  -5   3  -7   20.14    1.14
   5   3   7   20.25    1.60
  -5  -3  -7   18.95    1.55
  -6   3  -7    0.14    0.51
   6  -3   7    0.50    0.61
   6   3   7    0.78    0.72
  -6   3  -7    0.02    0.46
  -7   3  -7    8.13    0.73
   7  -3   7    6.33    0.99
  -7   3  -7    7.82    0.69
   7   3   7    5.24    1.09
   8   3   7    1.18    0.87
   8  -3   7    1.77    0.78
   9   3   7    6.49    1.31
   9  -3   7    5.99    1.07
  10   3   7    2.54    1.13
  10  -3   7    3.42    1.02
  11  -3   7    0.06    0.89
  11   3   7    0.89    1.10
  12  -3   7    4.40    1.17
  12   3   7    5.14    1.44
  13   3   7   -0.33    1.11
  13  -3   7   -0.26    0.96
  14  -3   7    2.44    1.12
  14   3   7    1.94    1.43
  15   3   7    2.20    1.51
  15  -3   7    3.02    1.21
  16  -3   7    1.28    1.12
  16   3   7   -1.92    1.32
  17   3   7    0.59    1.60
  19   4  -7   -2.63    1.49
  18   4  -7   -2.73    1.41
  18  -4  -7    1.41    1.42
  17  -4  -7    0.98    1.28
  17   4  -7   -0.33    1.50
  16  -4  -7   -0.10    1.16
  16   4  -7   -0.64    1.41
  15  -4  -7   14.83    1.85
  15   4  -7   13.40    2.17
  14   4  -7    6.26    1.69
  14  -4  -7    7.96    1.46
  13  -4  -7    1.39    1.05
  13   4  -7    0.68    1.22
  13   4  -7   -1.27    1.16
  12   4  -7   -1.74    0.99
  12  -4  -7    0.43    0.95
  12   4  -7    1.25    1.15
  12  -4  -7    0.86    0.96
  11   4  -7    3.24    1.23
  11   4  -7    3.04    1.24
 -11  -4   7    2.58    0.99
  11  -4  -7    3.56    1.07
  11  -4  -7    3.56    1.09
  10   4  -7    1.15    1.04
  10  -4  -7    0.90    0.86
  10   4  -7    0.77    0.99
  10  -4  -7    2.42    0.98
 -10  -4   7    2.03    0.92
 -10   4   7    0.26    0.62
  -9   4   7    2.62    0.69
   9  -4  -7    2.75    0.93
   9   4  -7    2.20    1.03
  -9  -4   7    2.54    0.93
   9   4  -7    1.85    1.00
   9  -4  -7    3.31    0.94
   8   4  -7    2.47    0.94
  -8   4   7    0.42    0.58
   8   4  -7    2.85    0.98
  -8  -4   7    1.52    0.74
   8  -4  -7    1.75    0.82
  -8  -4   7    1.81    0.81
   8  -4  -7    1.38    0.79
  -7  -4   7    1.66    0.72
  -7   4   7    1.32    0.59
  -7  -4   7    1.59    0.76
   7  -4  -7    1.88    0.77
   7   4  -7    0.57    0.79
   7  -4  -7    0.80    0.72
   7   4  -7    1.16    0.84
  -6  -4   7   12.71    1.28
   6  -4  -7   11.57    1.19
  -6  -4   7   11.59    1.18
   6   4  -7   10.47    1.24
   6  -4  -7   11.26    1.16
   6   4  -7   10.07    1.26
  -5  -4   7    0.22    0.61
   5   4  -7   -0.68    0.63
   5  -4  -7    0.50    0.63
  -5   4   7   -0.22    0.44
  -5  -4   7   -0.09    0.54
   5  -4  -7    0.22    0.63
   5   4  -7    0.15    0.65
  -4  -4   7    0.01    0.56
   4   4  -7   -0.12    0.60
   4  -4  -7   -0.82    0.57
   4   4  -7   -0.36    0.64
  -4   4   7   -0.13    0.48
  -4  -4   7    0.02    0.53
   3   4  -7    5.89    0.91
  -3  -4   7    6.05    0.88
  -3  -4   7    5.00    0.86
   3  -4  -7    6.29    0.93
  -3   4   7    7.18    0.87
   3   4  -7    6.93    0.97
  -2   4   7   15.47    1.23
   2  -4  -7   14.29    1.27
  -2  -4   7   13.98    1.22
  -2  -4   7   13.77    1.20
   2   4  -7   11.20    1.12
   2   4  -7   14.99    1.22
   1   4  -7    0.98    0.63
  -1   4   7    0.41    0.54
   1   4  -7    0.80    0.63
   1  -4  -7    1.11    0.68
  -1  -4   7    0.96    0.59
  -1  -4   7    0.85    0.56
   0  -4   7   18.00    1.29
   0   4  -7   16.45    1.24
   0   4  -7   13.83    1.10
   0  -4  -7   14.04    1.26
   0  -4   7   14.73    1.18
   0   4   7   11.80    1.15
  -1   4  -7   26.78    1.51
   1   4   7   27.15    1.66
   1  -4   7   25.35    1.50
   1  -4   7   25.08    1.53
  -1  -4  -7   29.46    1.75
  -2  -4  -7    1.54    0.72
   2  -4   7    0.33    0.51
  -2   4  -7    1.08    0.55
  -2   4  -7   -0.57    0.48
   2   4   7    0.63    0.57
   2  -4   7    0.01    0.50
  -3   4  -7    6.99    0.79
   3  -4   7    7.57    0.89
  -3  -4  -7    7.99    1.04
  -3   4  -7    7.18    0.77
   3  -4   7    7.59    0.90
   3   4   7    6.77    1.01
  -4   4  -7    0.90    0.49
   4  -4   7    1.54    0.62
   4   4   7    0.79    0.69
  -4  -4  -7   -0.27    0.70
  -4   4  -7    0.96    0.52
   4  -4   7    1.17    0.59
  -5   4  -7    5.43    0.60
  -5   4  -7    3.01    0.55
  -5  -4  -7    3.99    0.96
   5  -4   7    5.56    0.83
   5   4   7    3.88    0.93
   6   4   7    0.73    0.78
   6  -4   7    1.26    0.63
   7  -4   7   -0.61    0.54
   7   4   7    0.41    0.73
   8   4   7   -0.76    0.69
   8  -4   7    0.59    0.67
   9   4   7    1.02    0.93
   9  -4   7    0.45    0.73
  10   4   7    0.10    0.89
  10  -4   7    0.72    0.75
  11   4   7    3.98    1.31
  11  -4   7    1.00    0.90
  12  -4   7   -0.79    0.85
  12   4   7    1.69    1.22
  13   4   7    2.52    1.40
  13  -4   7    1.66    1.07
  14  -4   7   -1.47    0.85
  14   4   7   -1.05    1.16
  15   4   7   -0.95    1.24
  15  -4   7   -1.02    1.02
  16   4   7    0.62    1.61
  16  -4   7   -0.75    1.11
  19   5  -7   -0.02    1.68
  18  -5  -7   -1.85    1.19
  18   5  -7   -1.77    1.42
  17  -5  -7    0.54    1.24
  17   5  -7   -0.40    1.42
  16  -5  -7   -0.63    1.09
  16   5  -7    0.57    1.40
  15  -5  -7   17.61    1.97
  15   5  -7   20.59    2.52
  14   5  -7    3.33    1.60
  14  -5  -7    2.16    1.27
  13   5  -7    1.10    1.38
  13  -5  -7    1.54    1.16
  12  -5  -7    0.02    0.97
  12  -5  -7   -1.05    0.91
  12   5  -7   -0.93    1.11
  12   5  -7   -1.88    1.16
  11   5  -7    8.55    1.62
  11  -5  -7   12.60    1.54
 -11  -5   7   10.12    1.50
  11  -5  -7   12.75    1.54
  11   5  -7    8.27    1.64
 -10  -5   7  158.96    5.60
  10   5  -7  150.00    5.64
  10  -5  -7  154.51    5.26
 -10   5   7  151.84    4.55
  10  -5  -7  149.69    5.25
  10   5  -7  152.35    5.75
  -9   5   7    3.73    0.73
   9  -5  -7    4.12    1.02
  -9  -5   7    3.48    1.02
   9   5  -7    3.38    1.12
   9  -5  -7    3.68    1.00
   9   5  -7    2.70    1.12
   8  -5  -7   -0.03    0.73
  -8  -5   7    1.96    0.86
  -8  -5   7    1.64    0.78
   8   5  -7    0.99    0.89
   8   5  -7    1.44    0.92
   8  -5  -7    1.46    0.81
  -8   5   7    1.54    0.62
  -7  -5   7   11.92    1.34
   7  -5  -7   11.99    1.24
   7   5  -7   11.53    1.37
  -7  -5   7    9.21    1.17
   7   5  -7   10.46    1.36
   7  -5  -7   10.56    1.19
  -7   5   7   11.84    1.04
  -6  -5   7   21.78    1.61
   6   5  -7   21.36    1.68
  -6   5   7   20.75    1.36
   6  -5  -7   19.07    1.55
   6  -5  -7   21.41    1.57
  -6  -5   7   19.16    1.60
   6   5  -7   20.67    1.70
   5  -5  -7    3.40    0.82
  -5  -5   7    6.38    0.95
   5   5  -7    3.56    0.92
  -5  -5   7    5.61    0.98
   5   5  -7    4.50    0.98
  -4  -5   7    9.47    1.12
  -4   5   7    8.58    0.93
   4  -5  -7    8.35    1.04
   4   5  -7    9.07    1.11
   4   5  -7    9.18    1.14
  -4  -5   7    7.40    0.99
  -3  -5   7   17.11    1.41
   3   5  -7   19.56    1.43
   3   5  -7   19.72    1.55
  -3  -5   7   17.72    1.38
   3  -5  -7   17.20    1.41
  -3   5   7   16.13    1.27
  -2  -5   7   58.57    2.45
   2   5  -7   60.24    2.46
  -2  -5   7   58.66    2.53
   2   5  -7   61.23    2.54
   2  -5  -7   58.11    2.53
  -2   5   7   56.07    2.42
  -1  -5   7   27.82    1.67
   1   5  -7   33.03    1.68
  -1   5   7   27.95    1.69
  -1  -5   7   31.45    1.72
   1  -5  -7   30.57    1.82
   1   5  -7   32.23    1.73
   0   5   7  419.46   11.72
   0  -5  -7  439.66   11.83
   0  -5   7  425.98   11.50
   0   5  -7  437.07   11.49
   0  -5   7  445.09   11.67
  -1  -5  -7    5.89    1.00
   1  -5   7    7.50    0.89
   1  -5   7    6.48    0.88
  -1   5  -7    7.24    0.86
  -1   5  -7    4.58    0.77
   1   5   7    5.50    0.91
   2  -5   7  148.38    4.65
  -2  -5  -7  148.04    4.96
   2  -5   7  153.40    4.60
   2   5   7  145.68    4.95
  -2   5  -7  150.62    4.40
  -2   5  -7  152.38    4.46
   3   5   7   60.49    2.81
   3  -5   7   62.83    2.49
   3  -5   7   64.27    2.45
  -3   5  -7   64.58    2.21
  -3  -5  -7   61.38    2.77
  -3   5  -7   66.03    2.21
   4  -5   7    3.53    0.69
  -4  -5  -7    3.23    0.94
  -4   5  -7    3.24    0.52
   4   5   7    4.82    0.99
  -4   5  -7    4.00    0.53
   4  -5   7    4.63    0.76
   5  -5   7    0.62    0.57
  -5  -5  -7   -0.07    0.73
   5  -5   7    0.14    0.56
   5   5   7   -0.87    0.58
   6   5   7    9.55    1.30
   6  -5   7   10.30    1.07
   7   5   7    2.19    0.92
   7  -5   7    1.77    0.71
   8   5   7   24.46    2.10
   8  -5   7   26.39    1.70
   9   5   7    3.14    1.14
   9  -5   7    4.61    0.95
  10  -5   7   24.68    1.85
  10   5   7   26.13    2.33
  11   5   7    5.35    1.45
  11  -5   7    4.86    1.09
  12  -5   7    5.04    1.17
  12   5   7    1.91    1.28
  13   5   7    1.19    1.24
  13  -5   7    3.34    1.10
  14   5   7   -0.09    1.27
  14  -5   7   -0.33    0.95
  15   5   7   -1.31    1.21
  15  -5   7    0.23    1.09
  16  -5   7   -0.72    1.12
  16   5   7    0.09    1.55
  19   6  -7   -2.12    1.78
  18   6  -7    3.60    2.01
  18  -6  -7    3.64    1.51
  17   6  -7    7.93    2.13
  17  -6  -7    6.49    1.59
  16  -6  -7    2.30    1.31
  16   6  -7    1.15    1.48
  15   6  -7    5.40    1.71
  15  -6  -7    4.33    1.46
  14   6  -7   34.08    2.98
  14  -6  -7   36.27    2.60
  13   6  -7   -1.40    1.10
  13  -6  -7    0.31    1.11
  12  -6  -7    2.35    1.17
  12   6  -7    3.34    1.41
 -11  -6   7   75.22    3.80
  11  -6  -7   83.44    3.62
  11  -6  -7   79.65    3.51
  11   6  -7   72.65    3.86
 -10  -6   7   39.11    2.63
  10   6  -7   35.88    2.63
  10  -6  -7   35.99    2.35
  10  -6  -7   39.18    2.40
  -9  -6   7    1.29    0.95
   9  -6  -7    1.95    0.97
  -9   6   7    1.65    0.67
   9  -6  -7    1.96    0.94
   9   6  -7    2.51    1.15
  -8  -6   7   98.48    3.87
   8   6  -7  101.35    4.20
  -8   6   7   99.55    3.26
   8  -6  -7   99.76    3.77
  -8  -6   7   93.54    3.98
   8   6  -7   94.09    3.99
   8  -6  -7   99.23    3.75
   7  -6  -7    3.93    0.92
  -7  -6   7    2.58    0.91
   7   6  -7    5.34    1.14
  -7   6   7    4.35    0.76
   7  -6  -7    3.60    0.95
  -7  -6   7    3.92    1.02
   7   6  -7    0.92    0.96
   6   6  -7   38.80    2.26
   6   6  -7   41.97    2.44
   6  -6  -7   39.44    2.11
  -6  -6   7   40.38    2.33
  -6   6   7   41.51    1.90
  -6  -6   7   38.69    2.15
   5   6  -7   69.73    3.03
   5   6  -7   64.38    2.89
  -5  -6   7   64.99    2.83
   5  -6  -7   64.22    2.75
  -5   6   7   63.85    2.56
  -5  -6   7   64.61    2.94
   4   6  -7    4.36    0.96
  -4  -6   7    5.55    0.98
   4   6  -7    4.70    0.93
   4  -6  -7    5.19    0.96
  -4  -6   7    3.88    0.86
   3   6  -7    4.32    0.91
   3   6  -7    3.92    0.86
   3  -6  -7    3.29    0.82
  -3  -6   7    3.83    0.82
  -3   6   7    2.91    0.69
  -3  -6   7    3.16    0.82
   2   6  -7   67.82    2.79
   2  -6  -7   67.63    2.84
  -2  -6   7   68.55    2.75
  -2   6   7   65.09    2.70
  -2  -6   7   65.68    2.80
   2   6  -7   68.29    2.70
  -1   6   7   12.98    1.20
  -1  -6   7   14.36    1.27
   1   6  -7   12.97    1.17
  -1  -6   7   14.74    1.25
   1  -6  -7   11.80    1.24
   1   6  -7   11.79    1.06
   0   6   7   50.55    2.43
   0   6  -7   53.73    2.23
   0  -6   7   58.49    2.39
   0  -6  -7   56.91    2.62
   0  -6   7   53.16    2.38
   0   6  -7   61.28    2.38
  -1  -6  -7    8.41    1.12
  -1   6  -7    6.73    0.83
   1   6   7    7.60    1.01
   1  -6   7    5.34    0.85
  -1   6  -7    7.29    0.88
   1  -6   7    6.09    0.90
   2  -6   7    0.45    0.57
  -2   6  -7    0.10    0.49
   2  -6   7   -0.09    0.50
   2   6   7    0.15    0.57
  -2  -6  -7    0.71    0.75
  -2   6  -7   -0.08    0.49
   3  -6   7    2.54    0.66
  -3   6  -7    1.72    0.48
  -3  -6  -7    1.25    0.82
  -3   6  -7    1.49    0.51
   3   6   7    2.27    0.80
   3  -6   7    1.41    0.60
   4  -6   7    3.84    0.71
  -4  -6  -7    3.44    1.03
   4   6   7    4.18    0.96
   4  -6   7    2.72    0.69
   5  -6   7   11.37    1.07
  -5  -6  -7    9.98    1.38
   5  -6   7   10.73    1.05
   5   6   7   10.03    1.34
   6  -6   7   50.40    2.21
   6  -6   7   53.78    2.24
   6   6   7   43.57    2.67
   7  -6   7    0.30    0.58
   7   6   7   -0.03    0.75
   8  -6   7   28.30    1.74
   8   6   7   29.68    2.31
   9   6   7   -0.21    0.86
   9  -6   7    0.81    0.73
  10  -6   7    0.72    0.75
  10   6   7    1.03    1.07
  11   6   7    1.74    1.18
  11  -6   7   -0.05    0.78
  12   6   7    0.02    1.08
  12  -6   7    0.28    0.83
  13   6   7    0.54    1.27
  13  -6   7   -0.13    0.88
  14  -6   7    7.64    1.36
  14   6   7    9.76    2.00
  15  -6   7   -0.37    1.00
  15   6   7    1.55    1.57
  16  -6   7    4.05    1.27
  16   6   7    5.47    2.01
  19   7  -7    0.91    1.99
  18  -7  -7    2.73    1.47
  18   7  -7    2.07    2.05
  17   7  -7    4.50    1.99
  17  -7  -7    5.41    1.50
  16   7  -7    0.50    1.47
  16  -7  -7    1.20    1.19
  15  -7  -7    3.32    1.34
  15   7  -7    2.59    1.52
  14   7  -7   -0.02    1.26
  14  -7  -7    0.11    1.19
  13   7  -7   20.77    2.35
  13  -7  -7   27.29    2.31
  12  -7  -7    9.83    1.63
  12   7  -7   12.53    1.89
  11   7  -7    0.71    1.20
  11  -7  -7   -0.93    1.02
  11  -7  -7   -0.97    0.95
  10   7  -7   23.00    2.24
  10  -7  -7   30.46    2.23
  10  -7  -7   29.33    2.19
 -10  -7   7   30.21    2.47
   9   7  -7   88.47    4.00
  -9  -7   7   84.16    3.92
   9  -7  -7   82.32    3.54
   9  -7  -7   83.81    3.53
   8   7  -7    6.50    1.35
  -8  -7   7    4.62    1.19
   8  -7  -7    7.09    1.15
   8  -7  -7    3.40    1.00
  -8   7   7    5.96    0.78
   7  -7  -7   10.92    1.30
  -7  -7   7   13.25    1.52
   7   7  -7   11.89    1.50
  -7   7   7   12.63    1.05
  -7  -7   7   14.01    1.46
   6  -7  -7    6.11    1.04
  -6  -7   7    6.90    1.19
   6   7  -7    5.36    1.14
  -6  -7   7    5.11    1.04
  -6   7   7    5.43    0.80
   5  -7  -7   14.30    1.38
  -5   7   7   15.20    1.26
  -5  -7   7   16.35    1.55
   5   7  -7   18.63    1.62
  -5  -7   7   17.83    1.51
  -4  -7   7    5.71    0.97
  -4  -7   7    4.48    0.96
  -4   7   7    4.50    0.78
   4   7  -7    5.32    1.02
   4  -7  -7    2.63    0.83
   3  -7  -7    1.16    0.75
  -3   7   7    2.69    0.66
   3   7  -7    2.71    0.84
  -3  -7   7    3.68    0.82
  -3  -7   7    2.14    0.81
   2   7  -7    0.35    0.64
   2  -7  -7    0.27    0.71
  -2  -7   7   -0.01    0.61
  -2   7   7    1.47    0.68
  -2  -7   7    1.03    0.69
  -1   7   7   57.99    2.55
  -1  -7   7   57.85    2.52
   1   7  -7   54.77    2.45
  -1  -7   7   57.55    2.58
   1  -7  -7   58.07    2.72
   0   7   7    0.53    0.60
   0   7  -7    0.71    0.64
   0   7  -7   -0.05    0.59
   0  -7  -7   -0.43    0.70
   0  -7   7   -0.87    0.53
   0  -7   7    0.13    0.59
  -1   7  -7   34.12    1.65
   1  -7   7   36.78    1.87
   1   7   7   30.58    1.91
   1  -7   7   32.21    1.79
  -1   7  -7   31.98    1.62
  -1  -7  -7   30.29    2.02
  -2   7  -7   12.88    1.02
  -2   7  -7   12.90    0.99
   2  -7   7   13.78    1.19
   2  -7   7   12.74    1.11
   2   7   7   10.84    1.27
  -2  -7  -7   12.91    1.39
   3  -7   7   36.44    1.87
  -3  -7  -7   36.50    2.28
   3   7   7   36.83    2.24
   3  -7   7   38.23    1.89
   4  -7   7    0.41    0.52
  -4  -7  -7   -1.73    0.72
   4  -7   7   -0.03    0.55
   4   7   7    0.75    0.75
   5  -7   7    4.04    0.77
   5   7   7    3.74    1.00
   5  -7   7    4.20    0.78
   6  -7   7    1.37    0.67
   6  -7   7    0.64    0.56
   6   7   7    1.05    0.88
   7  -7   7    0.38    0.53
   7   7   7    0.09    0.82
   8   7   7    6.40    1.36
   8  -7   7    8.37    1.04
   9   7   7    0.40    0.96
   9  -7   7    1.12    0.71
  10  -7   7    3.70    0.92
  10   7   7    2.27    1.21
  11  -7   7    4.93    1.03
  11   7   7    5.78    1.51
  12  -7   7    1.59    0.93
  12   7   7    3.79    1.46
  13  -7   7    0.53    0.88
  13   7   7    1.18    1.38
  14   7   7    0.43    1.44
  14  -7   7   -0.52    0.86
  15  -7   7    0.31    0.95
  15   7   7    1.22    1.65
  16  -7   7   -0.30    1.07
  16   7   7    0.86    1.79
  18   8  -7    1.52    1.95
  17   8  -7    0.58    1.75
  17  -8  -7   -0.92    1.20
  16   8  -7   -0.91    1.40
  16  -8  -7   -1.24    1.15
  15  -8  -7    0.50    1.19
  15   8  -7    0.91    1.43
  14  -8  -7    0.50    1.12
  14   8  -7    0.99    1.38
  13   8  -7    0.68    1.22
  13  -8  -7   -0.45    1.14
  12  -8  -7   -1.85    0.99
  12   8  -7    0.69    1.17
  11   8  -7    9.87    1.67
  11  -8  -7    7.67    1.41
 -10  -8   7    4.69    1.35
  10   8  -7    2.41    1.24
  10  -8  -7    2.10    1.12
  10  -8  -7    1.26    1.07
   9  -8  -7   65.92    3.15
   9   8  -7   75.96    3.72
  -9  -8   7   71.00    3.64
   9  -8  -7   73.10    3.24
   8  -8  -7   11.08    1.40
   8   8  -7   11.27    1.62
  -8  -8   7   14.35    1.70
  -7  -8   7    2.28    1.04
  -7   8   7   -0.33    0.57
   7   8  -7    2.09    1.08
   7  -8  -7    1.91    0.91
  -7  -8   7    1.18    0.98
   6   8  -7   14.26    1.57
  -6  -8   7   12.22    1.51
  -6  -8   7   11.78    1.42
   6  -8  -7   10.67    1.29
  -6   8   7   10.29    1.01
  -5  -8   7    3.92    1.03
  -5  -8   7    3.89    1.03
   5  -8  -7    3.04    0.94
  -5   8   7    3.51    0.77
   5   8  -7    5.12    1.08
  -4   8   7   40.55    2.00
   4  -8  -7   33.45    2.11
  -4  -8   7   41.80    2.38
  -4  -8   7   41.10    2.31
   4   8  -7   40.43    2.26
  -3  -8   7   14.94    1.43
   3  -8  -7   14.28    1.41
   3   8  -7   15.57    1.41
  -3  -8   7   15.49    1.47
   2   8  -7   22.30    1.58
  -2  -8   7   20.55    1.65
  -2  -8   7   20.84    1.66
  -2   8   7   22.89    1.60
   2  -8  -7   19.62    1.69
   1  -8  -7   -0.24    0.74
   1   8  -7    1.98    0.70
  -1  -8   7    1.94    0.75
  -1  -8   7    1.40    0.75
  -1   8   7    1.45    0.68
   0  -8  -7   -0.06    0.74
   0   8  -7   -0.10    0.61
   0   8   7    0.16    0.59
   0  -8   7    0.41    0.62
   0  -8   7    0.14    0.62
  -1  -8  -7   11.09    1.37
   1  -8   7   11.54    1.17
   1  -8   7   10.25    1.14
   1   8   7   12.44    1.28
  -1   8  -7   11.24    0.99
   2   8   7    9.84    1.24
   2  -8   7   11.92    1.15
  -2   8  -7   10.44    0.92
  -2  -8  -7    9.16    1.33
  -2   8  -7   10.09    0.89
   2  -8   7   11.78    1.16
  -3  -8  -7    9.52    1.35
   3   8   7    7.17    1.19
   3  -8   7    9.17    1.05
   3  -8   7    9.03    1.02
  -4  -8  -7    6.51    1.30
   4  -8   7    9.97    1.06
   4   8   7    8.62    1.30
   4  -8   7    8.38    0.99
   5  -8   7    0.28    0.54
   5   8   7   -0.63    0.70
   5  -8   7    0.11    0.59
   6  -8   7    7.85    0.96
   6   8   7    6.73    1.26
   6  -8   7    6.00    0.89
   7   8   7    2.25    1.02
   7  -8   7    0.18    0.65
   7  -8   7    0.82    0.72
   8   8   7    1.09    1.03
   8  -8   7    0.35    0.66
   9  -8   7    0.11    0.66
   9   8   7   -0.92    0.92
  10   8   7    0.00    1.04
  10  -8   7    0.27    0.71
  11  -8   7    0.87    0.79
  11   8   7    0.86    1.17
  12   8   7    0.19    1.22
  12  -8   7    1.52    0.83
  13  -8   7    2.94    0.99
  13   8   7    2.48    1.55
  14   8   7    0.18    1.42
  14  -8   7    0.60    0.86
  15  -8   7    0.36    0.95
  15   8   7    4.22    1.86
  16   8   7    1.19    1.81
  16  -8   7    0.55    1.02
  18   9  -7    2.78    2.09
  17   9  -7   -0.13    1.70
  17  -9  -7   -1.46    1.13
  16   9  -7    1.14    1.66
  16  -9  -7    0.12    1.17
  15  -9  -7   -0.96    1.05
  15   9  -7    1.36    1.62
  14  -9  -7   -1.09    1.04
  14   9  -7    0.65    1.41
  13   9  -7    0.49    1.35
  13  -9  -7   -1.51    0.97
  12  -9  -7   12.18    1.67
  12   9  -7   14.79    2.07
  11   9  -7    3.98    1.40
  11  -9  -7    2.78    1.15
 -10  -9   7    4.34    1.32
  10   9  -7    3.08    1.30
  10  -9  -7    1.61    1.10
   9  -9  -7    3.14    1.08
   9   9  -7    0.22    1.06
  -9  -9   7    2.55    1.20
   8   9  -7    0.80    1.03
   8  -9  -7   -0.68    0.89
  -8  -9   7    2.53    1.15
   7   9  -7    6.48    1.36
   7  -9  -7    8.58    1.27
  -7   9   7    8.84    0.86
  -7  -9   7    8.87    1.48
  -7  -9   7   10.69    1.51
   6  -9  -7    0.18    0.80
   6   9  -7    0.62    0.90
  -6  -9   7    0.00    0.91
  -6  -9   7    0.40    0.91
  -6   9   7   -0.64    0.56
   5   9  -7    0.72    0.85
  -5  -9   7    0.66    0.85
  -5  -9   7    1.04    0.92
  -5   9   7    0.18    0.62
   5  -9  -7    0.45    0.83
  -4  -9   7   50.96    2.65
  -4  -9   7   50.67    2.73
   4  -9  -7   45.59    2.51
  -4   9   7   49.28    2.27
   4   9  -7   48.99    2.58
  -3  -9   7   12.61    1.43
   3   9  -7    9.10    1.21
   3  -9  -7   10.40    1.36
  -3   9   7    9.84    1.13
  -3  -9   7    9.18    1.28
   2  -9  -7   10.87    1.39
  -2  -9   7   11.81    1.36
  -2   9   7    9.01    1.10
  -2  -9   7   12.27    1.34
   1  -9  -7    4.95    1.10
  -1  -9   7    4.79    1.01
  -1   9   7    5.49    0.95
  -1  -9   7    4.59    1.01
   1   9  -7    3.74    0.88
   0   9  -7    0.18    0.67
   0   9   7    1.15    0.69
   0  -9   7    2.63    0.86
   0  -9  -7    0.34    0.87
   0  -9   7    2.33    0.80
   1  -9   7    1.86    0.79
  -1  -9  -7    1.75    0.95
   1   9   7    2.61    0.84
  -1   9  -7    1.90    0.64
   1  -9   7    3.16    0.83
  -2  -9  -7   10.25    1.48
   2   9   7   12.54    1.41
   2  -9   7   11.51    1.22
   2  -9   7    9.98    1.16
   3  -9   7    0.44    0.69
   3  -9   7    0.72    0.66
  -3  -9  -7   -0.46    0.91
   3   9   7    0.47    0.77
   4  -9   7   31.47    1.81
   4  -9   7   35.91    1.91
  -4  -9  -7   32.64    2.37
   4   9   7   29.89    2.22
   5  -9   7   16.60    1.36
   5  -9   7   18.02    1.46
   5   9   7   15.72    1.70
   6  -9   7    0.52    0.70
   6  -9   7    0.66    0.65
   6   9   7    1.11    0.94
   7  -9   7   21.50    1.47
   7   9   7   25.26    2.23
   7  -9   7   19.83    1.53
   8  -9   7   11.79    1.15
   8   9   7   13.74    1.82
   8  -9   7   11.47    1.13
   9   9   7   16.30    2.06
   9  -9   7   16.38    1.36
  10   9   7    6.51    1.58
  10  -9   7    6.36    0.99
  11  -9   7   -0.30    0.66
  11   9   7    0.50    1.18
  12  -9   7    5.21    1.03
  12   9   7    4.07    1.63
  13   9   7    0.47    1.45
  13  -9   7    1.18    0.85
  14  -9   7    1.11    0.90
  14   9   7    1.65    1.70
  15  -9   7    1.89    1.00
  15   9   7    2.60    1.96
  16  -9   7    0.98    0.99
  16   9   7    1.37    1.91
  17  10  -7    2.86    1.84
  16  10  -7    5.93    2.02
  16 -10  -7    4.65    1.40
  15  10  -7    0.13    1.46
  15 -10  -7    0.12    1.14
  14  10  -7    2.33    1.65
  14 -10  -7    2.63    1.24
  13  10  -7    1.55    1.48
  13 -10  -7    0.07    1.13
  12  10  -7   -0.61    1.24
  12 -10  -7   -1.42    0.86
  11  10  -7   -0.35    1.20
  11 -10  -7   -0.85    0.91
  10  10  -7    2.02    1.29
  10 -10  -7    1.89    0.98
  -9 -10   7    6.64    1.54
   9  10  -7    7.77    1.56
   8  10  -7   26.71    2.38
  -8 -10   7   29.76    2.50
   8 -10  -7   27.84    2.04
  -7 -10   7   10.45    1.57
   7 -10  -7   11.10    1.41
  -7 -10   7   10.74    1.63
   7  10  -7    9.03    1.52
   6  10  -7   19.26    1.89
  -6  10   7   17.07    1.25
   6 -10  -7   14.63    1.60
  -6 -10   7   21.27    1.95
  -6 -10   7   16.44    1.84
   5  10  -7   22.96    1.95
  -5 -10   7   22.48    2.03
   5 -10  -7   18.63    1.72
  -5  10   7   19.51    1.43
  -5 -10   7   22.04    1.96
  -4  10   7   35.75    1.93
   4  10  -7   34.06    2.26
  -4 -10   7   34.45    2.31
   4 -10  -7   32.24    2.23
  -4 -10   7   34.69    2.37
   3  10  -7    2.79    0.97
  -3 -10   7    4.62    1.13
  -3  10   7    3.50    0.90
   3 -10  -7    3.17    1.07
  -3 -10   7    3.29    1.05
   2  10  -7    1.95    0.80
  -2  10   7    0.26    0.44
   2 -10  -7    2.05    1.00
  -2 -10   7    1.60    0.91
  -2 -10   7    3.39    1.04
   1  10  -7   -0.24    0.71
  -1 -10   7    0.49    0.82
  -1  10   7   -0.74    0.61
  -1 -10   7    0.92    0.81
   1 -10  -7   -0.32    0.86
   0 -10   7   -0.12    0.70
   0 -10   7   -1.00    0.67
   0 -10  -7    0.27    0.89
   0  10  -7   -0.22    0.64
   0  10   7   -0.19    0.64
   1 -10   7    5.32    1.06
  -1 -10  -7    6.94    1.37
   1 -10   7    6.21    1.07
   1  10   7    5.70    1.07
  -1  10  -7    5.18    0.78
   2 -10   7    0.59    0.79
  -2 -10  -7    1.07    1.04
   2 -10   7    0.34    0.80
   2  10   7   -0.11    0.70
   3 -10   7    0.30    0.70
   3 -10   7   -0.79    0.76
   3  10   7    0.18    0.81
  -3 -10  -7    1.00    1.07
  -4 -10  -7    1.66    1.25
   4  10   7    2.17    0.99
   4 -10   7    1.15    0.82
   4 -10   7    0.43    0.82
   5 -10   7   33.48    1.93
   5  10   7   35.66    2.51
   5 -10   7   28.92    1.86
   6  10   7    0.35    0.91
   6 -10   7    0.41    0.71
   6 -10   7   -0.51    0.73
   7 -10   7    8.63    1.10
   7  10   7    8.22    1.57
   7 -10   7    6.90    0.98
   8 -10   7    6.42    0.95
   8  10   7    9.44    1.70
   8 -10   7    6.51    0.99
   9  10   7    0.13    1.07
   9 -10   7    0.23    0.66
  10 -10   7    1.44    0.76
  10  10   7    0.82    1.28
  11 -10   7   -1.34    0.66
  11  10   7    0.59    1.27
  12  10   7   -1.21    1.19
  12 -10   7    0.29    0.73
  13  10   7   -0.30    1.40
  13 -10   7    0.74    0.77
  14  10   7   -1.26    1.39
  14 -10   7    2.01    0.82
  15 -10   7   -0.31    0.85
  15  10   7   -1.12    1.66
  16 -11  -7   -1.25    1.11
  16  11  -7   -1.29    1.56
  15 -11  -7   -0.06    1.15
  15  11  -7    2.21    1.66
  14  11  -7    0.77    1.47
  14 -11  -7    1.07    1.17
  13 -11  -7   -0.47    0.99
  13  11  -7    1.09    1.44
  12  11  -7   -0.34    1.29
  12 -11  -7   -2.00    0.85
  11 -11  -7   -0.01    0.90
  11  11  -7   -1.00    1.20
  10  11  -7   -1.00    1.12
   9  11  -7   -0.51    1.15
  -8 -11   7    1.04    1.13
   8  11  -7   -0.52    1.09
  -7 -11   7    5.05    1.39
   7  11  -7    2.93    1.25
  -7 -11   7    5.74    1.45
  -6 -11   7    0.59    1.11
   6  11  -7   -1.20    0.94
  -6 -11   7    0.56    0.99
   6 -11  -7    0.03    0.87
   5 -11  -7   11.38    1.52
   5  11  -7    9.90    1.45
  -5 -11   7   13.04    1.71
  -5  11   7   11.19    1.09
  -5 -11   7   13.02    1.70
  -4 -11   7    0.46    0.93
  -4 -11   7   -0.16    0.99
  -4  11   7   -0.46    0.62
   4  11  -7    0.84    0.91
   4 -11  -7   -1.34    0.88
   3 -11  -7    2.25    1.10
  -3  11   7    3.03    0.89
  -3 -11   7    3.11    1.11
   3  11  -7    0.41    0.64
  -3 -11   7    2.08    1.08
   2 -11  -7   -1.04    0.87
   2  11  -7    2.42    0.95
  -2 -11   7    1.98    1.01
  -2  11   7    1.30    0.78
  -2 -11   7    2.24    1.09
  -1 -11   7    2.62    0.98
  -1  11   7    0.99    0.73
  -1 -11   7    0.74    0.93
   1  11  -7    1.14    0.79
   1 -11  -7    1.48    1.06
   0  11   7    0.19    0.68
   0 -11   7    0.56    0.82
   0 -11  -7    0.79    1.06
   0  11  -7    0.51    0.74
   0 -11   7    0.58    0.87
   1  11   7    5.23    1.13
   1 -11   7    3.78    1.00
   1 -11   7    2.63    1.03
  -1 -11  -7    5.05    1.38
  -1  11  -7    4.17    0.71
  -2 -11  -7   -2.42    0.95
   2  11   7    1.06    0.88
   2 -11   7    0.27    0.83
   2 -11   7   -0.85    0.86
   3 -11   7    1.43    0.93
   3 -11   7    1.50    0.93
  -3 -11  -7    0.53    1.31
   3  11   7    3.10    1.12
   4  11   7   16.43    1.84
   4 -11   7   15.30    1.53
   4 -11   7   15.05    1.48
   5  11   7    4.55    1.32
   5 -11   7    3.71    1.00
   5 -11   7    4.37    1.03
   6 -11   7    4.75    1.01
   6 -11   7    5.52    1.07
   6  11   7    3.54    1.28
   7 -11   7    0.74    0.78
   7  11   7    0.17    1.02
   8  11   7    3.73    1.43
   8 -11   7    5.04    0.96
   9 -11   7    6.98    1.05
   9  11   7    7.24    1.72
  10  11   7    1.57    1.38
  10 -11   7   -0.52    0.70
  11 -11   7   -1.03    0.62
  11  11   7   -0.22    1.36
  12 -11   7    0.48    0.71
  12  11   7   -0.83    1.41
  13  11   7    0.10    1.59
  14  11   7    1.22    1.79
  15 -12  -7   -0.50    1.18
  14 -12  -7    0.06    1.09
  13 -12  -7   -1.29    0.91
  12 -12  -7   -1.32    0.88
  11  12  -7    1.40    1.38
  11 -12  -7    1.05    0.96
  10  12  -7    0.71    1.31
   9  12  -7    7.88    1.66
  -8 -12   7    6.80    1.56
   8  12  -7    4.96    1.46
   7  12  -7    0.61    1.13
  -7 -12   7    0.50    1.08
  -6 -12   7    4.07    1.31
   6  12  -7    3.82    1.25
  -5 -12   7   -1.73    0.87
   5  12  -7   -0.25    0.97
   4  12  -7    3.39    1.22
  -4 -12   7    5.03    1.34
  -3  12   7   -0.67    0.69
  -3 -12   7    0.35    1.03
   3  12  -7    0.33    0.85
  -2  12   7    0.33    0.76
   2  12  -7    0.64    0.92
  -2 -12   7    0.49    1.01
   1 -12  -7    1.81    1.16
  -1 -12   7    0.10    0.99
  -1  12   7   -0.92    0.44
   1  12  -7   -0.16    0.79
   0  12  -7   -0.59    0.64
   0 -12  -7    0.87    1.15
   0 -12   7    1.33    0.93
   0  12   7    0.46    0.83
   1  12   7    1.97    1.03
   1 -12   7    3.70    1.13
  -1 -12  -7    3.62    1.39
   2 -12   7    6.72    1.26
  -2 -12  -7    5.65    1.54
   2  12   7    8.01    1.38
   3 -12   7    5.96    1.20
   3  12   7    7.29    1.43
  -3 -12  -7    5.59    1.62
   4 -12   7   -0.24    0.86
   4  12   7    0.93    1.07
   5 -12   7   14.50    1.53
   5  12   7   20.96    2.14
   6 -12   7    3.63    1.04
   6  12   7    4.58    1.43
   7 -12   7    0.45    0.88
   7  12   7   -1.69    0.99
   8 -12   7    2.42    0.96
   8  12   7    7.05    1.72
   9  12   7   -1.56    1.15
   9 -12   7   -1.10    0.78
  10  12   7    0.03    1.40
  10 -12   7    0.98    0.82
  11  12   7   -0.46    1.38
  11 -12   7    0.46    0.71
  12  12   7    0.39    1.52
  13  12   7    0.51    1.83
  14 -13  -7   -1.19    1.05
  13 -13  -7   -1.26    0.95
  12 -13  -7    1.13    1.05
  -7 -13   7   10.83    1.86
  -6 -13   7    1.42    1.21
  -5 -13   7    2.42    1.32
  -4 -13   7    4.76    1.45
  -3 -13   7    3.36    1.35
  -2 -13   7   -1.38    0.94
  -1 -13   7    2.45    1.23
   0 -13   7   10.19    1.57
   1 -13   7    2.92    1.16
   2 -13   7   20.66    1.94
   3  13   7   -0.06    1.03
   3 -13   7    0.33    0.96
   4 -13   7    2.06    1.07
   4  13   7    2.30    1.25
   5 -13   7    5.03    1.19
   5  13   7    6.18    1.56
   6  13   7   -0.78    1.07
   6 -13   7   -0.75    0.91
   7 -13   7    9.34    1.33
   7  13   7   10.14    1.88
   8 -13   7    0.83    0.96
   9 -13   7    1.96    0.96
  10 -13   7    0.23    0.83
  11 -13   7    2.42    0.85
  13 -14  -7   -0.68    0.97
  12 -14  -7    1.29    1.04
  -5 -14   7    0.18    1.19
  -4 -14   7   13.26    1.98
  -3 -14   7   10.54    1.82
  -2 -14   7    6.47    1.57
  -1 -14   7    2.45    1.32
   0 -14   7   -0.63    1.00
   1 -14   7    0.28    1.08
   2 -14   7   11.37    1.64
   3 -14   7    0.48    1.06
   4 -14   7    2.59    1.15
   5 -14   7    6.94    1.40
   6 -14   7   11.19    1.50
   7 -14   7    0.93    1.00
   8 -14   7    1.18    1.01
   9 -14   7    2.74    1.04
  10 -14   7    1.68    0.95
  -4 -15   7   -0.09    1.27
  -3 -15   7    1.81    1.39
  -2 -15   7    1.20    1.29
  -1 -15   7   -0.46    1.22
   0 -15   7    0.17    1.40
   1 -15   7   -1.02    1.09
   2 -15   7    1.15    1.27
   3 -15   7    1.65    1.19
   4 -15   7   -2.05    1.06
   5 -15   7   -1.31    1.05
   6 -15   7    1.02    1.09
   7 -15   7    1.34    1.05
   8 -15   7    2.28    1.04
   9 -15   7    1.71    0.97
  10 -15   7    1.59    0.96
  -2 -16   7    4.89    1.71
  -1 -16   7    0.89    1.51
   0 -16   7   -0.10    1.33
   1 -16   7    3.29    1.45
   2 -16   7    0.47    1.29
   3 -16   7    0.15    1.14
   4 -16   7    0.36    1.23
   5 -16   7   -0.51    1.11
   6 -16   7    2.97    1.30
   7 -16   7   -0.34    1.15
   8 -16   7    2.64    1.21
   9 -16   7   -0.52    0.98
   0 -17   7    9.76    1.98
   1 -17   7    1.59    1.49
   2 -17   7    5.64    1.65
   3 -17   7    1.11    1.37
   4 -17   7    0.81    1.29
   5 -17   7   -2.51    1.16
   6 -17   7    1.07    1.30
  19   0  -8    0.79    1.76
  18   0  -8    2.09    1.82
  17   0  -8    0.46    1.46
  15   0  -8    1.07    1.38
  14   0  -8    1.27    1.23
  13   0  -8    0.86    1.13
 -12   0   8    0.35    0.75
  12   0  -8    3.54    1.24
  12   0  -8   -0.25    0.99
  11   0  -8   -1.37    0.86
  11   0  -8   -0.57    0.92
 -11   0   8   -0.06    0.66
  10   0  -8   15.02    1.68
 -10   0   8   14.51    1.45
  10   0  -8   14.38    1.63
   9   0  -8   -0.84    0.76
  -9   0   8   -0.03    0.64
   9   0  -8   -0.64    0.79
   8   0  -8   10.73    1.32
  -8   0   8   12.76    1.28
   8   0  -8   11.11    1.33
   7   0  -8    0.17    0.74
   7   0  -8   -0.33    0.66
  -7   0   8    1.03    0.54
  -7   0   8   -0.40    0.55
  -6   0   8   40.25    1.97
   6   0  -8   41.33    2.15
  -6   0   8   38.42    2.08
   6   0  -8   42.91    2.23
  -5   0   8    0.16    0.53
   5   0  -8    0.17    0.64
   5   0  -8   -0.83    0.59
  -5   0   8   -0.49    0.43
  -4   0   8  113.54    3.94
  -4   0   8  111.80    3.77
   4   0  -8  119.61    4.06
   4   0  -8  113.66    3.94
  -3   0   8   -0.10    0.53
   3   0  -8   -1.43    0.56
   3   0  -8   -0.78    0.57
   2   0  -8  252.10    7.27
  -2   0   8  248.86    7.26
   2   0  -8  254.54    7.22
   1   0  -8   -0.65    0.51
  -1   0   8    0.44    0.51
   1   0  -8    0.06    0.56
   0   0  -8   23.24    1.50
   0   0   8   20.98    1.43
   0   0  -8   21.16    1.42
  -1   0  -8   -0.18    0.54
   1   0   8    0.06    0.48
  -1   0  -8   -1.17    0.47
  -2   0  -8   21.77    1.47
   2   0   8   18.52    1.42
  -2   0  -8   21.19    1.41
  -3   0  -8   -0.61    0.53
  -3   0  -8   -0.44    0.55
   3   0   8    0.59    0.59
  -4   0  -8    9.56    1.04
   4   0   8    7.39    1.03
  -4   0  -8    8.76    1.02
   5   0   8    0.30    0.65
  -5   0  -8   -0.20    0.55
   6   0   8    1.02    0.71
  -6   0  -8   -0.29    0.40
  -7   0  -8   -0.55    0.60
   7   0   8    0.36    0.72
   8   0   8   10.18    1.38
  -8   0  -8    9.12    1.19
  -9   0  -8   -0.22    0.83
   9   0   8   -1.32    0.78
  10   0   8  100.03    4.43
 -10   0  -8  100.16    3.78
  11   0   8    0.10    0.98
  12   0   8   33.56    2.73
  13   0   8   -0.83    1.12
  14   0   8   15.96    2.21
  15   0   8   -0.45    1.23
  16   0   8    7.52    1.90
  19   1  -8    1.70    1.92
  19  -1  -8   -0.40    1.53
  18   1  -8    4.01    1.95
  18  -1  -8   -0.36    1.56
  17   1  -8    3.62    1.75
  17  -1  -8   -0.06    1.45
  16  -1  -8    1.39    1.44
  16   1  -8    0.79    1.42
  15   1  -8    5.72    1.67
  15  -1  -8    5.23    1.63
  14  -1  -8    6.91    1.56
  14   1  -8    6.21    1.62
  13   1  -8    0.79    1.18
  13   1  -8    2.27    1.30
  13  -1  -8    1.83    1.18
  12   1  -8   20.44    2.06
 -12   1   8   15.91    1.45
  12   1  -8   16.78    1.88
 -12  -1   8   21.18    1.84
  12  -1  -8   20.43    2.00
  12  -1  -8   18.23    1.91
  11  -1  -8   -0.52    0.93
  11  -1  -8    1.15    1.02
 -11  -1   8    1.17    0.78
  11   1  -8    0.82    1.01
 -11   1   8    0.46    0.60
  11   1  -8    1.82    1.07
  10  -1  -8   19.36    1.80
 -10  -1   8   21.90    1.79
  10   1  -8   16.89    1.71
  10   1  -8   18.46    1.80
 -10   1   8   19.75    1.63
  10  -1  -8   17.63    1.71
  -9   1   8    0.68    0.67
   9  -1  -8    0.77    0.88
  -9  -1   8    0.31    0.65
   9   1  -8   -0.80    0.73
   9   1  -8   -0.18    0.81
   9  -1  -8    0.90    0.89
  -8  -1   8    4.13    0.91
  -8   1   8    4.35    0.89
   8  -1  -8    4.18    1.03
   8   1  -8    4.16    1.03
   8  -1  -8    4.60    1.04
   8   1  -8    4.56    1.04
   7   1  -8    6.02    1.08
  -7   1   8    7.78    1.03
  -7  -1   8    9.28    1.14
   7   1  -8    8.98    1.18
  -7  -1   8    8.42    0.98
   7  -1  -8    8.82    1.19
   7  -1  -8    8.46    1.15
   6   1  -8   10.84    1.20
  -6   1   8   11.48    1.15
   6  -1  -8    9.79    1.20
   6   1  -8   10.91    1.26
   6  -1  -8   12.58    1.28
  -6  -1   8   11.07    1.18
  -6  -1   8   12.18    1.11
   5   1  -8   16.04    1.42
   5  -1  -8   19.52    1.46
   5   1  -8   19.93    1.49
  -5  -1   8   15.76    1.39
  -5  -1   8   17.04    1.30
  -5   1   8   18.34    1.42
   5  -1  -8   19.67    1.54
  -4   1   8  137.70    4.42
   4   1  -8  134.25    4.39
  -4  -1   8  128.42    4.39
  -4  -1   8  127.51    4.25
   4  -1  -8  135.82    4.39
   4   1  -8  133.45    4.50
   4  -1  -8  132.07    4.44
   3   1  -8  210.51    6.24
   3   1  -8  219.33    6.38
  -3   1   8  208.32    6.29
   3  -1  -8  206.64    6.31
  -3  -1   8  206.56    6.30
   3  -1  -8  214.75    6.27
  -3  -1   8  209.17    6.14
   2  -1  -8    1.84    0.71
  -2   1   8    1.78    0.65
   2  -1  -8    0.63    0.67
  -2  -1   8    1.73    0.66
   2   1  -8    1.33    0.73
  -2  -1   8    0.95    0.59
   2   1  -8    1.90    0.72
   1  -1  -8   -0.78    0.58
   1   1  -8    1.09    0.64
  -1   1   8    0.66    0.59
  -1  -1   8    0.71    0.56
   1   1  -8    0.40    0.60
   1  -1  -8    0.29    0.64
  -1  -1   8    0.22    0.49
   0  -1  -8    1.14    0.65
   0   1  -8    0.22    0.57
   0   1   8   -0.70    0.45
   0  -1  -8   -0.13    0.56
   0   1  -8    0.39    0.56
   0  -1   8   -0.30    0.46
   1   1   8    3.75    0.74
  -1   1  -8    2.74    0.72
  -1   1  -8    4.35    0.76
  -1  -1  -8    2.49    0.72
  -1  -1  -8    0.97    0.65
   1  -1   8    2.50    0.69
  -2  -1  -8    9.03    1.01
   2   1   8    9.25    1.07
  -2  -1  -8    9.34    1.07
  -2   1  -8   11.47    1.03
  -2   1  -8   10.22    1.03
   2  -1   8    7.94    0.99
  -3  -1  -8    5.71    0.92
  -3   1  -8    4.12    0.78
  -3   1  -8    5.73    0.81
   3   1   8    3.90    0.82
   3  -1   8    5.07    0.88
   4   1   8    9.61    1.15
  -4  -1  -8    9.11    1.08
  -4   1  -8   11.05    1.08
   4  -1   8    9.91    1.12
   5  -1   8   22.80    1.66
   5   1   8   26.50    1.81
   6  -1   8    5.63    1.03
   6   1   8    9.05    1.21
  -6   1  -8    7.76    1.00
   7  -1   8   14.11    1.45
  -7   1  -8   14.52    1.26
   7   1   8   14.64    1.51
   8   1   8   68.90    3.35
  -8   1  -8   74.25    2.85
   8  -1   8   64.57    3.16
   9   1   8   11.75    1.59
   9  -1   8   12.13    1.50
  -9   1  -8   13.47    1.26
 -10   1  -8    1.14    0.81
  10   1   8    2.12    1.17
  10  -1   8    1.25    1.02
  11  -1   8    5.00    1.32
  11   1   8    6.39    1.50
  12   1   8    6.46    1.54
  12  -1   8    6.42    1.45
  13  -1   8    3.26    1.33
  13   1   8    3.12    1.43
  14   1   8    1.86    1.40
  14  -1   8    2.89    1.36
  15   1   8   -0.66    1.32
  15  -1   8   -1.28    1.21
  16   1   8    0.20    1.54
  16  -1   8    0.86    1.47
  19   2  -8   -0.14    1.85
  18   2  -8    1.38    1.80
  18  -2  -8    0.08    1.57
  17   2  -8    4.46    1.87
  17  -2  -8    3.33    1.66
  16  -2  -8    0.56    1.33
  16   2  -8   -0.65    1.40
  15   2  -8   -0.83    1.32
  15  -2  -8    0.64    1.29
  14   2  -8   -0.52    1.23
  14  -2  -8    0.84    1.14
  13   2  -8    5.60    1.49
  13   2  -8    8.24    1.60
  13  -2  -8    5.51    1.42
 -12   2   8    1.08    0.81
  12   2  -8    0.16    1.12
 -12  -2   8    0.60    0.85
  12  -2  -8   -0.65    0.90
  12   2  -8    2.99    1.25
  12  -2  -8    1.25    1.12
  11   2  -8   -1.15    0.90
  11  -2  -8   -1.27    0.83
  11  -2  -8   -0.25    0.90
 -11  -2   8   -0.49    0.66
  11   2  -8    0.32    1.00
 -11   2   8   -0.40    0.60
 -10  -2   8    0.33    0.72
  10  -2  -8    2.21    0.99
  10  -2  -8    0.80    0.91
 -10   2   8    0.35    0.40
  10   2  -8    1.01    0.93
  10   2  -8    0.75    0.98
   9  -2  -8   -1.72    0.72
   9   2  -8    0.24    0.83
   9  -2  -8   -1.14    0.79
   9   2  -8    0.15    0.83
  -9  -2   8   -0.79    0.61
  -9   2   8    0.20    0.56
  -8  -2   8    1.86    0.80
   8  -2  -8    5.11    1.06
  -8   2   8    3.46    0.84
   8   2  -8    2.64    0.95
   8  -2  -8    2.78    0.98
   8   2  -8    4.05    1.04
   7   2  -8   10.51    1.31
   7  -2  -8    9.21    1.19
  -7  -2   8    8.58    1.15
   7   2  -8    9.04    1.19
  -7   2   8    8.67    1.06
  -7  -2   8    8.93    1.04
   7  -2  -8    8.11    1.16
  -6   2   8    0.40    0.60
   6  -2  -8   -0.25    0.66
   6   2  -8    0.85    0.76
  -6  -2   8    0.75    0.59
   6  -2  -8    0.48    0.73
   6   2  -8   -0.32    0.68
  -6  -2   8    0.58    0.60
   5   2  -8   29.26    1.91
   5  -2  -8   28.99    1.84
  -5  -2   8   31.67    1.75
   5  -2  -8   29.68    1.78
   5   2  -8   29.50    1.79
  -5   2   8   29.31    1.72
  -5  -2   8   29.11    1.82
   4  -2  -8    9.84    1.15
  -4   2   8   11.16    1.11
  -4  -2   8   11.00    1.05
   4   2  -8   10.65    1.20
  -4  -2   8   11.27    1.15
   4   2  -8   10.94    1.18
   4  -2  -8   12.95    1.20
  -3  -2   8   42.40    2.02
  -3   2   8   44.04    2.12
   3  -2  -8   44.71    2.16
   3  -2  -8   44.65    2.18
   3   2  -8   47.31    2.28
  -3  -2   8   45.07    2.18
   3   2  -8   46.94    2.14
   2  -2  -8   32.75    1.82
   2   2  -8   34.82    1.81
  -2   2   8   33.03    1.84
  -2  -2   8   35.57    1.87
  -2  -2   8   32.17    1.71
   2   2  -8   33.60    1.89
   2  -2  -8   34.41    1.90
   1   2  -8   -0.19    0.56
  -1  -2   8    0.85    0.57
  -1   2   8    1.23    0.58
   1   2  -8    0.13    0.57
   1  -2  -8    0.09    0.61
  -1  -2   8    0.41    0.50
   1  -2  -8   -0.47    0.58
   0   2   8    0.45    0.57
   0  -2   8    0.15    0.47
   0   2  -8   -0.04    0.56
   0   2  -8    0.65    0.58
   0  -2  -8   -0.03    0.61
   0  -2   8    0.32    0.50
   1  -2   8    1.37    0.61
  -1  -2  -8    1.27    0.71
   1   2   8    1.80    0.67
  -1   2  -8    2.19    0.66
  -1   2  -8    1.11    0.64
  -2   2  -8    0.84    0.57
   2  -2   8    1.46    0.63
  -2   2  -8    1.14    0.62
  -2  -2  -8    0.50    0.67
   2   2   8    0.96    0.63
  -3   2  -8    0.75    0.61
   3  -2   8    2.45    0.69
  -3   2  -8   -0.13    0.28
   3   2   8    1.47    0.68
  -3  -2  -8    2.46    0.78
  -4   2  -8    0.68    0.60
  -4   2  -8    1.48    0.61
   4   2   8    0.86    0.65
  -4  -2  -8    2.74    0.79
   4  -2   8    0.44    0.62
   5  -2   8   -0.19    0.58
  -5   2  -8   -0.96    0.51
   5   2   8   -0.44    0.59
   6  -2   8    5.22    0.97
  -6   2  -8    5.62    0.83
   6   2   8    4.38    1.00
   7   2   8   -0.87    0.63
  -7   2  -8   -0.42    0.58
   7  -2   8    1.25    0.75
   8  -2   8    1.07    0.84
  -8   2  -8    1.95    0.69
   8   2   8    2.00    0.95
   9   2   8    1.22    0.93
   9  -2   8   -0.04    0.77
  -9   2  -8   -0.20    0.61
  10  -2   8    3.86    1.10
  10   2   8    2.76    1.18
 -10   2  -8    3.11    0.72
  11  -2   8    7.19    1.38
  11   2   8    6.80    1.56
  12   2   8    0.51    1.17
  12  -2   8    0.21    0.99
  13   2   8    6.24    1.65
  13  -2   8    3.76    1.32
  14   2   8   -0.23    1.18
  14  -2   8    1.14    1.19
  15  -2   8   -1.21    1.08
  15   2   8    0.24    1.42
  16   2   8    0.33    1.50
  16  -2   8   -0.54    1.26
  19   3  -8   -0.91    1.80
  18  -3  -8   -2.20    1.27
  18   3  -8   -1.58    1.61
  17  -3  -8    4.71    1.68
  17   3  -8    0.63    1.64
  16  -3  -8   -0.75    1.11
  16   3  -8    3.06    1.63
  15  -3  -8    0.06    1.17
  15   3  -8   -1.40    1.28
  14   3  -8    8.57    1.81
  14  -3  -8    4.67    1.42
  13   3  -8    3.63    1.42
  13  -3  -8    2.72    1.30
  13   3  -8    2.42    1.42
  12   3  -8    5.82    1.46
 -12   3   8    5.25    1.06
  12  -3  -8    8.48    1.47
 -12  -3   8    9.02    1.39
  12  -3  -8    6.18    1.40
  12   3  -8    6.73    1.50
  11  -3  -8    0.14    1.00
  11   3  -8    0.58    1.03
 -11   3   8   -0.04    0.68
 -11  -3   8    0.98    0.87
  11   3  -8    1.28    1.11
  11  -3  -8    1.71    1.04
 -10   3   8    1.23    0.72
  10  -3  -8    2.53    1.05
  10  -3  -8    1.22    0.97
  10   3  -8    3.10    1.13
  10   3  -8    0.93    1.02
 -10  -3   8    1.30    0.89
   9  -3  -8    0.51    0.89
  -9   3   8    0.16    0.57
   9  -3  -8   -0.01    0.84
  -9  -3   8    0.52    0.75
   9   3  -8    0.62    0.91
   9   3  -8    0.88    0.90
  -8   3   8    0.12    0.39
   8  -3  -8    2.35    0.89
   8  -3  -8    0.35    0.79
  -8  -3   8    1.31    0.80
   8   3  -8    1.22    0.88
   8   3  -8    0.94    0.87
   7   3  -8   13.55    1.42
   7  -3  -8   12.98    1.34
  -7   3   8   15.03    1.31
  -7  -3   8   15.18    1.43
   7  -3  -8   13.57    1.39
   7   3  -8   12.98    1.43
  -7  -3   8   15.55    1.35
  -6  -3   8   60.61    2.61
  -6  -3   8   56.08    2.68
   6  -3  -8   58.52    2.62
   6   3  -8   61.56    2.85
   6  -3  -8   62.15    2.75
   6   3  -8   59.52    2.72
  -6   3   8   55.16    2.49
   5   3  -8   12.42    1.32
  -5  -3   8   14.22    1.22
  -5   3   8   11.87    1.14
   5  -3  -8   13.24    1.32
   5  -3  -8   12.27    1.23
  -5  -3   8   14.41    1.34
   5   3  -8   11.40    1.26
  -4  -3   8   78.47    3.01
   4   3  -8   76.33    3.13
   4  -3  -8   78.29    3.07
   4   3  -8   79.45    3.07
  -4  -3   8   84.08    3.20
   4  -3  -8   75.66    3.07
  -4   3   8   80.46    3.05
   3   3  -8   62.92    2.63
   3  -3  -8   63.96    2.64
  -3  -3   8   64.89    2.71
  -3   3   8   60.41    2.61
  -3  -3   8   63.49    2.60
   3   3  -8   68.51    2.80
   3  -3  -8   65.54    2.74
  -2  -3   8   10.84    1.10
   2   3  -8   11.67    1.15
  -2   3   8   12.56    1.16
  -2  -3   8   12.50    1.10
   2   3  -8   12.53    1.13
   2  -3  -8   11.94    1.23
  -1  -3   8    0.21    0.51
  -1   3   8   -0.05    0.52
   1   3  -8   -0.47    0.52
   1  -3  -8   -0.21    0.62
  -1  -3   8    0.71    0.53
   1   3  -8   -0.07    0.54
   0  -3   8   -0.36    0.47
   0   3  -8   -0.04    0.54
   0   3  -8    0.42    0.57
   0   3   8    0.29    0.57
   0  -3   8    0.18    0.49
   0  -3  -8   -0.58    0.59
  -1  -3  -8    5.99    0.96
   1   3   8    4.23    0.82
   1  -3   8    5.35    0.85
   1  -3   8    5.53    0.82
  -1   3  -8    4.80    0.79
  -1   3  -8    5.44    0.81
   2   3   8    0.41    0.63
   2  -3   8    0.23    0.55
  -2   3  -8    0.00    0.25
  -2   3  -8    0.55    0.57
   2  -3   8    0.86    0.56
  -2  -3  -8    0.31    0.68
   3   3   8   47.57    2.39
  -3  -3  -8   46.35    2.35
  -3   3  -8   48.73    2.07
  -3   3  -8   45.96    1.97
   3  -3   8   46.74    2.21
  -4  -3  -8    0.60    0.71
   4   3   8    0.98    0.69
  -4   3  -8   -1.06    0.53
   4  -3   8   -0.17    0.57
  -4   3  -8   -0.29    0.56
   5  -3   8    0.91    0.68
   5   3   8    1.89    0.83
  -5   3  -8    0.59    0.64
   6  -3   8   10.22    1.21
  -6   3  -8    9.37    0.91
   6   3   8    9.88    1.31
  -7   3  -8    7.48    0.80
   7   3   8    5.22    1.11
   7  -3   8    6.93    1.07
   8  -3   8    7.28    1.16
  -8   3  -8    7.38    0.75
   8   3   8    8.37    1.39
   9  -3   8   18.70    1.69
   9   3   8   17.54    1.88
  10   3   8   10.10    1.65
  10  -3   8    9.46    1.39
  11  -3   8    1.96    0.97
  11   3   8    3.28    1.29
  12  -3   8    2.13    1.04
  12   3   8   -1.00    1.04
  13   3   8   -0.52    1.11
  13  -3   8    2.00    1.12
  14  -3   8   -0.61    1.04
  14   3   8   -1.40    1.12
  15  -3   8    0.31    1.22
  15   3   8   -0.21    1.44
  16  -3   8    1.04    1.37
  16   3   8    1.12    1.70
  19   4  -8   -1.55    1.67
  18  -4  -8    0.10    1.45
  18   4  -8    2.18    1.80
  17  -4  -8   -0.80    1.29
  17   4  -8   -1.03    1.50
  16  -4  -8    1.99    1.32
  16   4  -8    4.19    1.90
  15   4  -8    0.52    1.50
  15  -4  -8    1.36    1.22
  14  -4  -8   -1.20    1.05
  14   4  -8   -0.91    1.26
  13  -4  -8    3.90    1.29
  13   4  -8    2.73    1.57
  13   4  -8    1.85    1.42
  12  -4  -8   12.85    1.74
  12   4  -8   12.46    1.90
 -12  -4   8   18.65    1.89
  12   4  -8   11.07    1.78
  12  -4  -8   12.62    1.68
  11   4  -8   13.29    1.78
 -11  -4   8   14.04    1.70
  11  -4  -8   11.60    1.60
  11  -4  -8   16.67    1.76
 -11   4   8   14.38    1.30
  11   4  -8   18.68    2.01
  10  -4  -8    8.89    1.39
  10   4  -8   10.02    1.58
 -10   4   8    8.16    1.04
 -10  -4   8    9.30    1.43
  10   4  -8    6.95    1.51
  10  -4  -8    9.14    1.40
   9   4  -8    2.30    1.09
  -9   4   8    3.33    0.80
  -9  -4   8    2.95    1.00
   9   4  -8    1.91    1.06
   9  -4  -8    2.29    0.97
   9  -4  -8    2.17    0.96
   8  -4  -8   25.06    1.87
  -8   4   8   27.52    1.71
   8   4  -8   28.52    2.05
   8  -4  -8   24.64    1.92
  -8  -4   8   26.12    1.94
   8   4  -8   28.41    2.17
  -7  -4   8   22.07    1.71
   7  -4  -8   23.57    1.73
   7   4  -8   23.82    1.82
   7  -4  -8   22.30    1.76
   7   4  -8   20.59    1.80
  -7  -4   8   22.57    1.77
  -6  -4   8   77.07    3.28
   6   4  -8   76.76    3.23
   6  -4  -8   80.47    3.23
   6  -4  -8   80.39    3.21
  -6   4   8   77.18    3.00
  -6  -4   8   76.10    3.12
   6   4  -8   79.90    3.41
  -5  -4   8   21.94    1.62
   5  -4  -8   25.13    1.67
   5  -4  -8   20.82    1.64
  -5  -4   8   19.15    1.55
  -5   4   8   21.09    1.50
   5   4  -8   22.91    1.78
   5   4  -8   20.04    1.58
  -4   4   8   26.12    1.67
   4   4  -8   29.63    1.80
   4  -4  -8   27.11    1.80
   4  -4  -8   29.00    1.78
  -4  -4   8   29.26    1.83
   4   4  -8   30.54    1.92
  -4  -4   8   28.50    1.78
  -3  -4   8   33.83    1.96
   3   4  -8   38.44    2.05
  -3   4   8   33.44    1.87
   3  -4  -8   36.73    2.04
  -3  -4   8   38.80    1.93
   3   4  -8   36.49    1.94
   2   4  -8    5.11    0.92
  -2   4   8    4.88    0.84
  -2  -4   8    5.05    0.87
   2  -4  -8    3.91    0.87
   2   4  -8    5.46    0.89
  -2  -4   8    6.04    0.84
   1   4  -8   15.32    1.32
  -1   4   8   15.20    1.31
  -1  -4   8   11.29    1.15
  -1  -4   8   14.64    1.25
   1   4  -8   14.07    1.20
   1  -4  -8   16.34    1.40
   0   4   8   12.09    1.19
   0   4  -8   14.36    1.19
   0  -4  -8   18.32    1.48
   0   4  -8   14.96    1.29
   0  -4   8   13.57    1.21
   0  -4   8   14.40    1.24
   1  -4   8    4.63    0.83
  -1  -4  -8    5.55    1.00
   1   4   8    4.97    0.89
  -1   4  -8    3.31    0.74
   1  -4   8    4.73    0.83
  -2   4  -8    0.01    0.55
   2   4   8    0.14    0.58
   2  -4   8    0.30    0.55
   2  -4   8    0.41    0.59
  -2   4  -8    0.05    0.56
  -2  -4  -8    0.77    0.74
  -3   4  -8  132.64    4.03
   3  -4   8  132.72    4.25
   3   4   8  128.64    4.62
  -3  -4  -8  129.27    4.56
  -3   4  -8  136.17    4.11
   3  -4   8  124.41    4.30
  -4   4  -8   98.17    3.18
  -4   4  -8   99.78    3.23
   4  -4   8   98.74    3.57
   4   4   8   97.52    3.89
  -4  -4  -8   97.97    3.82
  -5   4  -8   38.37    1.64
   5   4   8   40.22    2.36
   5  -4   8   38.96    2.08
   6   4   8   60.68    3.05
   6  -4   8   65.04    2.80
  -6   4  -8   61.60    2.09
   7  -4   8    0.84    0.74
   7   4   8    1.43    0.88
   8   4   8   34.49    2.48
   8  -4   8   33.69    2.11
   9  -4   8    3.50    0.99
   9   4   8    4.55    1.27
  10  -4   8    2.34    0.95
  10   4   8    0.52    1.03
  11  -4   8   20.32    1.85
  11   4   8   17.49    2.13
  12  -4   8    6.43    1.27
  12   4   8    5.61    1.61
  13  -4   8    3.25    1.14
  13   4   8    0.20    1.21
  14   4   8    7.37    1.90
  14  -4   8    5.78    1.40
  15   4   8    0.84    1.54
  15  -4   8    1.41    1.22
  16   4   8    1.06    1.73
  16  -4   8    0.41    1.17
  19   5  -8   -0.97    1.69
  18   5  -8    1.74    1.78
  18  -5  -8    0.57    1.39
  17   5  -8    0.91    1.57
  17  -5  -8    0.93    1.40
  16   5  -8    0.77    1.48
  16  -5  -8   -0.08    1.20
  15  -5  -8    1.55    1.34
  15   5  -8   -0.04    1.50
  14  -5  -8    3.43    1.32
  14   5  -8    4.24    1.69
  13  -5  -8    7.07    1.50
  13   5  -8    9.13    1.84
  12   5  -8    1.84    1.35
  12  -5  -8    3.84    1.30
 -12  -5   8    3.54    1.24
  11  -5  -8   14.91    1.72
 -11   5   8   10.19    1.09
  11  -5  -8   10.79    1.61
  11   5  -8    9.43    1.74
 -11  -5   8    8.87    1.52
 -10  -5   8    9.81    1.54
  10  -5  -8   10.44    1.49
 -10   5   8   11.62    1.17
  10   5  -8    8.49    1.62
  10  -5  -8   13.80    1.56
   9  -5  -8    2.58    1.01
  -9  -5   8    1.87    0.94
  -9   5   8    2.60    0.76
   9   5  -8    1.78    1.16
   9  -5  -8    0.39    0.86
   9   5  -8    1.73    1.12
   8  -5  -8    3.09    0.98
  -8  -5   8    2.33    0.95
   8   5  -8    2.40    1.07
   8   5  -8    3.84    1.16
   8  -5  -8    2.64    0.97
  -8   5   8    2.97    0.78
   7   5  -8   35.40    2.23
  -7  -5   8   31.79    2.12
   7  -5  -8   36.53    2.15
   7   5  -8   33.32    2.31
   7  -5  -8   29.38    2.05
  -7   5   8   35.49    1.90
  -7  -5   8   34.53    2.11
   6   5  -8   -0.29    0.81
   6  -5  -8    0.14    0.76
  -6  -5   8   -0.03    0.66
   6   5  -8    1.76    0.87
  -6   5   8    0.02    0.31
   6  -5  -8    0.45    0.75
  -6  -5   8    0.81    0.71
   5   5  -8   25.55    1.92
  -5   5   8   22.74    1.56
   5   5  -8   25.38    1.80
  -5  -5   8   22.62    1.75
  -5  -5   8   22.91    1.70
   5  -5  -8   25.72    1.77
   4   5  -8    6.38    1.03
  -4  -5   8    5.10    0.91
  -4   5   8    6.17    0.91
   4   5  -8    6.58    1.08
   4  -5  -8    3.37    0.91
  -4  -5   8    5.75    1.01
   3   5  -8   10.86    1.24
   3   5  -8   10.54    1.18
  -3  -5   8   12.46    1.22
   3  -5  -8   12.57    1.27
  -3   5   8   11.05    1.12
  -3  -5   8   11.84    1.24
   2  -5  -8   61.55    2.77
   2   5  -8   65.57    2.65
  -2   5   8   64.76    2.72
   2   5  -8   62.63    2.74
  -2  -5   8   64.43    2.75
  -2  -5   8   64.57    2.69
  -1   5   8    0.97    0.64
  -1  -5   8    1.93    0.70
   1   5  -8    1.26    0.69
  -1  -5   8    2.47    0.71
   1  -5  -8    0.90    0.74
   1   5  -8    0.77    0.69
   0  -5   8   17.12    1.36
   0  -5   8   17.82    1.36
   0  -5  -8   17.43    1.51
   0   5   8   15.00    1.34
   0   5  -8   15.52    1.34
   1   5   8   11.24    1.21
  -1  -5  -8    8.34    1.16
  -1   5  -8    7.78    0.93
   1  -5   8    8.05    1.02
  -1   5  -8    8.61    0.93
   1  -5   8    9.42    1.02
  -2   5  -8    5.05    0.82
  -2  -5  -8    4.92    1.01
   2  -5   8    5.92    0.89
  -2   5  -8    6.72    0.85
   2   5   8    4.13    0.89
   2  -5   8    3.41    0.78
   3  -5   8   24.27    1.54
  -3   5  -8   21.89    1.32
   3  -5   8   20.78    1.49
  -3   5  -8   22.76    1.31
  -3  -5  -8   22.70    1.80
   3   5   8   21.09    1.70
   4  -5   8   73.57    2.84
  -4   5  -8   71.92    2.44
   4   5   8   68.15    3.22
   4  -5   8   73.97    2.90
  -4   5  -8   72.51    2.43
  -4  -5  -8   69.41    3.18
  -5   5  -8    5.22    0.64
   5   5   8    6.27    1.15
   5  -5   8    4.53    0.87
   6   5   8    6.43    1.20
   6  -5   8    8.91    1.08
   7   5   8    0.67    0.86
   7  -5   8    0.49    0.70
   8  -5   8    6.40    1.05
   8   5   8    4.87    1.28
   9   5   8   -0.53    0.87
   9  -5   8    0.34    0.75
  10  -5   8    8.32    1.25
  10   5   8    6.19    1.48
  11   5   8    1.48    1.19
  11  -5   8   -0.11    0.83
  12   5   8    1.39    1.26
  12  -5   8   -0.23    0.87
  13  -5   8    0.87    1.06
  13   5   8    0.74    1.20
  14   5   8    0.25    1.35
  14  -5   8    0.38    1.06
  15  -5   8    3.19    1.35
  15   5   8    4.23    1.91
  16  -5   8    2.18    1.28
  16   5   8    0.41    1.64
  19   6  -8    0.46    1.92
  18   6  -8   -2.48    1.58
  18  -6  -8   -0.93    1.30
  17  -6  -8    1.38    1.41
  17   6  -8    0.11    1.56
  16   6  -8   -1.14    1.45
  16  -6  -8   -0.04    1.27
  15   6  -8   -1.53    1.30
  15  -6  -8    0.25    1.23
  14  -6  -8    0.98    1.25
  14   6  -8    2.42    1.56
  13  -6  -8    2.92    1.34
  13   6  -8    2.30    1.54
  12  -6  -8    4.23    1.34
  12   6  -8    3.64    1.53
 -12  -6   8    3.16    1.28
  11  -6  -8   64.68    3.30
 -11  -6   8   61.64    3.46
  11  -6  -8   66.45    3.37
  11   6  -8   65.86    3.65
  10   6  -8    2.93    1.38
 -10  -6   8    1.34    1.08
  10  -6  -8    3.84    1.22
  10  -6  -8    4.31    1.25
 -10   6   8    3.71    0.85
   9  -6  -8   -0.59    0.86
  -9  -6   8    0.64    0.98
   9  -6  -8    0.36    0.94
  -9   6   8    0.62    0.73
   9   6  -8   -0.11    1.10
   8  -6  -8    1.51    0.97
   8   6  -8    2.93    1.18
   8  -6  -8    3.04    1.01
  -8  -6   8    2.81    1.06
  -8   6   8    2.45    0.77
  -7  -6   8    7.54    1.22
   7   6  -8   11.19    1.48
   7  -6  -8   10.66    1.31
  -7  -6   8    8.65    1.29
   7  -6  -8   10.45    1.32
  -7   6   8   10.71    1.09
  -6   6   8    0.95    0.68
   6   6  -8   -1.30    0.73
   6  -6  -8    0.88    0.82
  -6  -6   8    1.02    0.81
  -6  -6   8    2.31    0.88
   5  -6  -8   -0.02    0.70
   5   6  -8   -0.65    0.73
  -5  -6   8   -0.45    0.64
  -5  -6   8   -0.46    0.59
  -5   6   8   -0.19    0.30
   4  -6  -8    0.32    0.72
  -4   6   8    0.25    0.54
   4   6  -8    0.64    0.70
  -4  -6   8   -0.15    0.65
  -4  -6   8    0.22    0.64
  -3   6   8   30.58    1.79
   3  -6  -8   28.64    1.90
  -3  -6   8   28.87    1.90
  -3  -6   8   30.46    1.86
   3   6  -8   29.87    1.84
   2  -6  -8    6.48    1.06
  -2   6   8    4.85    0.87
  -2  -6   8    4.85    0.90
  -2  -6   8    5.26    0.94
   2   6  -8    7.28    1.00
  -1   6   8   17.04    1.45
  -1  -6   8   20.46    1.55
   1   6  -8   16.42    1.33
  -1  -6   8   19.56    1.53
   1  -6  -8   18.70    1.62
   0  -6  -8    0.00    0.77
   0   6   8    0.24    0.59
   0  -6   8    0.36    0.63
   0   6  -8    0.39    0.47
   0  -6   8    0.02    0.58
  -1  -6  -8   17.98    1.61
  -1   6  -8   20.93    1.37
   1  -6   8   22.14    1.50
   1  -6   8   22.08    1.54
   1   6   8   18.86    1.58
   2  -6   8   -0.38    0.54
   2  -6   8    0.27    0.59
   2   6   8   -0.36    0.58
  -2   6  -8    0.03    0.54
  -2  -6  -8   -1.12    0.65
   3  -6   8    0.30    0.56
   3   6   8    1.78    0.80
   3  -6   8    0.34    0.59
  -3   6  -8   -0.69    0.50
  -3  -6  -8    0.60    0.82
  -4   6  -8    4.27    0.60
   4   6   8    6.60    1.17
   4  -6   8    4.54    0.90
   4  -6   8    4.88    0.90
  -4  -6  -8    7.05    1.23
   5  -6   8    5.24    0.93
   5   6   8    4.65    1.08
   5  -6   8    5.57    0.91
   6  -6   8    4.29    0.85
   6   6   8    4.21    1.11
   7   6   8   13.51    1.63
   7  -6   8   14.49    1.33
   8   6   8    0.38    0.93
   8  -6   8    0.17    0.69
   9  -6   8    1.57    0.84
   9   6   8    2.95    1.19
  10  -6   8    0.92    0.84
  10   6   8    0.40    1.04
  11  -6   8    0.91    0.86
  11   6   8    1.77    1.24
  12  -6   8    1.09    0.97
  12   6   8    1.38    1.32
  13   6   8    1.14    1.36
  13  -6   8    0.62    0.98
  14   6   8    0.33    1.49
  14  -6   8    3.58    1.24
  15   6   8   -2.58    1.35
  15  -6   8   -0.55    1.05
  16   6   8   -0.38    1.71
  16  -6   8   -1.01    1.10
  18   7  -8    3.04    2.08
  17  -7  -8    0.69    1.34
  17   7  -8   -2.05    1.56
  16   7  -8    3.90    1.75
  16  -7  -8    2.90    1.48
  15  -7  -8    4.03    1.41
  15   7  -8    1.13    1.49
  14  -7  -8   11.41    1.82
  14   7  -8    9.36    1.90
  13   7  -8    1.22    1.33
  13  -7  -8   -0.96    1.14
  12   7  -8   21.73    2.39
  11   7  -8    9.55    1.77
 -11  -7   8    9.21    1.61
  11  -7  -8    9.55    1.60
  10  -7  -8    2.41    1.16
  10  -7  -8    5.19    1.29
  10   7  -8    4.09    1.48
 -10  -7   8    4.30    1.34
   9  -7  -8   79.31    3.52
  -9  -7   8   74.80    3.71
   9  -7  -8   75.38    3.47
   9   7  -8   71.85    3.69
  -9   7   8   73.94    2.74
  -8   7   8    2.73    0.80
   8   7  -8    3.42    1.21
   8  -7  -8    2.22    1.00
   8  -7  -8    0.51    0.90
  -8  -7   8    1.42    1.02
  -7  -7   8   -0.50    0.78
  -7  -7   8    1.06    0.91
  -7   7   8    0.22    0.65
   7   7  -8   -0.49    0.95
   7  -7  -8   -0.34    0.82
  -6   7   8   11.67    1.16
   6   7  -8   12.19    1.49
  -6  -7   8   14.12    1.56
   6  -7  -8   12.57    1.40
  -6  -7   8   12.17    1.45
  -5  -7   8    9.76    1.23
   5  -7  -8    9.48    1.25
  -5  -7   8    7.75    1.24
  -5   7   8    7.93    1.03
   5   7  -8    7.24    1.23
  -4  -7   8    3.61    0.94
  -4   7   8    1.63    0.61
   4   7  -8    2.55    0.95
   4  -7  -8    2.93    0.93
  -4  -7   8    2.10    0.84
   3   7  -8    9.23    1.22
   3  -7  -8   10.46    1.29
  -3  -7   8   12.04    1.27
  -3  -7   8   12.06    1.32
  -3   7   8   10.56    1.15
   2  -7  -8    3.24    0.97
  -2  -7   8    4.65    0.95
  -2   7   8    4.02    0.85
  -2  -7   8    2.28    0.82
   2   7  -8    3.95    0.92
  -1   7   8   10.27    1.18
  -1  -7   8   12.38    1.27
  -1  -7   8   11.77    1.21
   1  -7  -8   11.45    1.35
   0  -7   8   24.14    1.66
   0   7  -8   24.65    1.52
   0   7   8   20.06    1.63
   0  -7  -8   21.51    1.81
   0  -7   8   22.63    1.60
   1   7   8    9.12    1.20
  -1   7  -8    9.79    1.03
  -1  -7  -8    9.60    1.29
   1  -7   8   11.12    1.15
   1  -7   8    9.68    1.13
  -2   7  -8    6.13    0.82
   2   7   8    6.22    1.07
   2  -7   8    7.01    1.00
   2  -7   8    5.28    0.93
  -2  -7  -8    5.07    1.16
  -3  -7  -8  100.52    4.05
   3   7   8   95.88    4.02
  -3   7  -8  105.24    3.09
   3  -7   8   99.54    3.57
   3  -7   8   99.89    3.66
  -4  -7  -8   11.72    1.58
   4  -7   8   16.41    1.36
   4   7   8   15.26    1.60
   4  -7   8   15.67    1.31
   5  -7   8    0.00    0.64
   5   7   8    1.43    0.89
   5  -7   8    1.72    0.71
   6  -7   8   17.25    1.41
   6   7   8   14.99    1.71
   6  -7   8   16.94    1.46
   7   7   8    2.99    1.12
   7  -7   8    3.12    0.83
   8   7   8   13.74    1.79
   8  -7   8   17.14    1.47
   9  -7   8    0.17    0.72
   9   7   8    0.93    1.06
  10   7   8   19.79    2.22
  10  -7   8   16.62    1.58
  11  -7   8    0.14    0.77
  11   7   8    2.05    1.35
  12  -7   8   -0.02    0.87
  12   7   8    0.72    1.30
  13   7   8    2.29    1.54
  13  -7   8    1.96    1.01
  14   7   8    1.64    1.59
  14  -7   8    0.72    1.00
  15  -7   8   -0.09    1.03
  15   7   8    0.45    1.63
  16   7   8    2.06    1.84
  18   8  -8    2.89    2.13
  17   8  -8    4.58    2.08
  17  -8  -8    2.60    1.50
  16   8  -8    3.09    1.82
  16  -8  -8    3.63    1.47
  15  -8  -8   -1.63    1.16
  15   8  -8   -1.11    1.19
  14  -8  -8    4.27    1.49
  14   8  -8    3.42    1.55
  13  -8  -8   -1.62    1.10
  13   8  -8   -0.42    1.20
  12  -8  -8   -0.79    1.08
  12   8  -8    0.92    1.26
  11  -8  -8   10.08    1.61
  11   8  -8   12.78    1.90
 -11  -8   8   15.12    1.92
  10  -8  -8    3.54    1.22
 -10  -8   8    4.57    1.33
  10   8  -8    5.64    1.50
   9   8  -8    9.49    1.66
  -9  -8   8    9.19    1.55
   9  -8  -8    7.78    1.43
   9  -8  -8    8.30    1.42
  -8  -8   8   28.22    2.38
   8   8  -8   29.73    2.39
  -8   8   8   27.32    1.64
   8  -8  -8   29.02    2.18
  -7  -8   8    6.67    1.27
   7   8  -8    5.83    1.36
   7  -8  -8    3.82    1.17
  -7  -8   8    6.42    1.29
  -7   8   8    4.44    0.92
  -6  -8   8   61.57    3.21
   6  -8  -8   62.57    3.00
   6   8  -8   64.07    3.19
  -6   8   8   65.02    2.67
  -6  -8   8   66.96    3.17
   5   8  -8    9.43    1.38
  -5  -8   8   10.75    1.36
   5  -8  -8   10.52    1.37
  -5  -8   8    9.40    1.36
  -5   8   8    9.27    1.16
  -4  -8   8   41.39    2.42
   4  -8  -8   32.56    2.23
   4   8  -8   40.40    2.35
  -4  -8   8   43.23    2.41
  -3   8   8    8.23    1.09
  -3  -8   8    8.74    1.27
   3  -8  -8    6.09    1.17
  -3  -8   8    8.41    1.19
   3   8  -8    6.52    1.10
   2  -8  -8   14.82    1.54
   2   8  -8   16.35    1.44
  -2  -8   8   15.55    1.47
  -2  -8   8   14.48    1.44
  -2   8   8   17.72    1.52
   1  -8  -8    0.61    0.89
  -1  -8   8    0.20    0.66
  -1  -8   8    0.28    0.69
   1   8  -8    0.66    0.65
  -1   8   8   -0.52    0.55
   0  -8  -8   80.59    3.55
   0  -8   8   82.20    3.31
   0   8   8   77.55    3.38
   0   8  -8   91.38    3.19
   0  -8   8   80.44    3.35
  -1   8  -8   38.44    1.85
   1  -8   8   35.30    2.07
   1   8   8   36.83    2.24
  -1  -8  -8   35.09    2.34
   1  -8   8   39.33    2.12
  -2  -8  -8   48.73    2.76
  -2   8  -8   51.20    2.01
   2  -8   8   50.44    2.41
   2   8   8   47.51    2.61
   2  -8   8   48.69    2.38
  -3  -8  -8    8.36    1.41
   3   8   8    9.14    1.33
   3  -8   8   10.54    1.18
   3  -8   8    9.71    1.16
   4  -8   8   42.91    2.14
   4  -8   8   38.84    2.10
   4   8   8   40.75    2.57
   5  -8   8    7.62    1.02
   5   8   8    7.44    1.30
   5  -8   8    7.36    1.01
   6   8   8   -0.57    0.75
   6  -8   8    1.69    0.80
   6  -8   8    0.77    0.69
   7  -8   8    1.21    0.76
   7  -8   8    0.95    0.82
   7   8   8    0.84    0.97
   8   8   8    0.03    0.94
   8  -8   8    0.93    0.72
   9  -8   8    0.69    0.77
   9   8   8    1.95    1.23
  10  -8   8    2.63    0.91
  10   8   8    1.04    1.19
  11  -8   8    0.83    0.84
  11   8   8    0.44    1.25
  12  -8   8    8.29    1.28
  12   8   8    6.40    1.87
  13  -8   8    0.77    0.96
  13   8   8    1.41    1.46
  14   8   8    7.15    2.12
  14  -8   8    5.12    1.27
  15  -8   8    0.50    1.04
  15   8   8    0.63    1.73
  17   9  -8    5.70    2.32
  16  -9  -8   -0.28    1.20
  16   9  -8   -2.31    1.44
  15   9  -8    0.08    1.54
  15  -9  -8   -0.17    1.22
  14   9  -8    1.86    1.52
  14  -9  -8    1.02    1.28
  13  -9  -8    2.12    1.26
  13   9  -8   -1.58    1.13
  12  -9  -8    2.29    1.28
  12   9  -8    0.84    1.25
  11   9  -8    2.92    1.32
  11  -9  -8    0.47    1.06
 -11  -9   8    1.20    1.19
  10   9  -8    6.04    1.55
  10  -9  -8    6.24    1.34
 -10  -9   8    7.00    1.54
  -9  -9   8    1.69    1.16
   9  -9  -8    3.53    1.13
   9   9  -8    0.92    1.16
  -8  -9   8    2.09    1.11
   8   9  -8    2.49    1.24
  -8   9   8    1.94    0.68
   8  -9  -8    0.64    1.02
  -7  -9   8    1.32    1.02
   7   9  -8   -0.73    0.90
  -7   9   8   -1.15    0.63
   7  -9  -8   -0.44    0.91
[truncated: 283,265 more chars]
