# Supplementary material for: Ethyl 2-amino-4-(4-methyl-1,3-thia­zol-5-yl)-5-oxo-4H,5H-pyrano[3,2-c]chromene-3-carboxyl­ate
Source: Acta Crystallogr Sect E Struct Rep Online. 2013 Aug 10;69(Pt 9):o1411–2. doi: 10.1107/S1600536813021703 (PMC3884413; doi:10.1107/S1600536813021703)
Supplement: Supplementary file 2 [file e-69-o1411-Isup2.hkl]

#
# h,k,l, Fc-squared, Fo-squared, sigma(Fo-squared), status flag
#
data_I
_shelx_title ' 4e in P2(1)/n'
_shelx_refln_list_code          4
_shelx_F_calc_maximum      660.95
_exptl_crystal_F_000      1600.00
_reflns_d_resolution_high  0.8409

loop_
 _space_group_symop_operation_xyz
 'x, y, z'
 '-x+1/2, y+1/2, -z+1/2'
 '-x, -y, -z'
 'x-1/2, -y-1/2, z-1/2'

_cell_length_a    15.6232
_cell_length_b    15.0696
_cell_length_c    15.9063
_cell_angle_alpha  90.000
_cell_angle_beta   98.873
_cell_angle_gamma  90.000

_shelx_F_squared_multiplier     1.000

loop_
 _refln_index_h
 _refln_index_k
 _refln_index_l
 _refln_F_squared_calc
 _refln_F_squared_meas
 _refln_F_squared_sigma
 _refln_observed_status
   4   0   0       5882.95       5480.59       168.06 o
   6   0   0      24094.64      23575.81       422.03 o
   8   0   0       2020.42       2030.09        57.66 o
  10   0   0       5067.14       5439.66       191.03 o
  12   0   0       2708.01       2861.53        92.39 o
  14   0   0       1036.29       1140.61        89.56 o
  16   0   0        120.99         39.25        46.35 o
  18   0   0         60.24        270.15        69.31 o
   2   1   0      21606.40      19247.48       343.37 o
   3   1   0       3061.09       2389.72        42.42 o
   4   1   0       7627.78       6896.44       113.18 o
   5   1   0       4066.83       3771.92        57.30 o
   6   1   0        153.36        161.93        11.26 o
   7   1   0        350.06        346.74        25.37 o
   8   1   0       4357.02       4340.90        68.99 o
   9   1   0        168.29        189.51        18.50 o
  10   1   0          7.54          6.33        13.41 o
  11   1   0        416.09        346.42        34.97 o
  12   1   0        147.92        143.68        20.88 o
  13   1   0        186.42        204.00        24.43 o
  14   1   0          7.97        -15.31        18.92 o
  15   1   0         47.35         79.97        32.71 o
  16   1   0         35.03         42.07        33.95 o
  17   1   0          2.97        -45.90        30.60 o
  18   1   0        122.25         91.39        40.71 o
   0   2   0        425.11        339.51        39.23 o
   1   2   0        103.00         82.22         7.71 o
   2   2   0          3.58          6.89         9.59 o
   3   2   0          0.38        -15.92        10.62 o
   4   2   0       1083.18        956.81        35.26 o
   5   2   0        606.00        536.73        21.41 o
   6   2   0         47.70          6.86        17.08 o
   7   2   0          3.51        -17.29        11.53 o
   8   2   0         27.25          6.78        13.99 o
   9   2   0         26.46         14.00        13.94 o
  10   2   0         31.93         40.43        21.22 o
  11   2   0         21.62         10.21        34.99 o
  12   2   0          2.56        -15.99        17.00 o
  13   2   0         24.17         15.68        18.27 o
  14   2   0          4.70         21.50        23.48 o
  15   2   0         20.23         -3.17        29.13 o
  16   2   0          0.24         64.97        34.28 o
  17   2   0         68.86         20.33        35.71 o
  18   2   0          5.05        -39.75        35.06 o
   1   3   0       5709.69       4986.25        57.98 o
   2   3   0       4978.83       4629.18        84.08 o
   3   3   0          7.69          8.77        12.55 o
   4   3   0       4432.36       3724.65        85.47 o
   5   3   0        883.39        984.46        40.15 o
   6   3   0       3291.53       3059.99        77.59 o
   7   3   0        573.66        557.50        44.46 o
   8   3   0       3049.06       2876.93        70.09 o
   9   3   0         67.81         70.16        16.15 o
  10   3   0         25.36         27.70        17.02 o
  11   3   0         16.40        -16.77        21.87 o
  12   3   0        238.60        225.23        30.30 o
  13   3   0          7.22         14.72        18.12 o
  14   3   0        419.11        491.95        36.56 o
  15   3   0         84.94         13.57        30.98 o
  16   3   0        147.15        196.12        41.13 o
  17   3   0         19.34         12.08        33.70 o
  18   3   0        171.84        130.94        43.57 o
   0   4   0        344.68        432.38        19.93 o
   1   4   0       6825.25       6596.67        75.27 o
   2   4   0        395.04        401.96        21.16 o
   3   4   0       2772.59       3005.85        67.80 o
   4   4   0         78.49         80.02        14.14 o
   5   4   0       1717.40       1886.14        82.88 o
   6   4   0       1424.67       1604.10        55.79 o
   7   4   0       4640.90       5018.62       124.93 o
   8   4   0       1297.76       1172.11        32.37 o
   9   4   0       1062.36       1216.67        37.00 o
  10   4   0       2082.40       2149.89        58.35 o
  11   4   0         16.93         50.48        18.81 o
  12   4   0        956.65        913.43        35.99 o
  13   4   0         16.71         16.05        22.36 o
  14   4   0       1005.02        999.99        47.03 o
  15   4   0         21.61         57.35        31.07 o
  16   4   0          8.27        -38.56        30.08 o
  17   4   0        111.05         79.03        37.78 o
   1   5   0        247.88        246.49        10.08 o
   2   5   0       1432.81       1423.33        26.03 o
   3   5   0       1153.14       1157.36        35.35 o
   4   5   0        428.07        422.06        23.11 o
   5   5   0       4223.18       4433.99        87.80 o
   6   5   0        270.30        292.25        23.69 o
   7   5   0         10.28         24.41        15.65 o
   8   5   0        110.73        105.31        22.07 o
   9   5   0         33.89         23.97        13.91 o
  10   5   0        279.63        282.45        23.42 o
  11   5   0        123.80        125.62        17.31 o
  12   5   0          0.46         -1.28        15.26 o
  13   5   0         24.57         -2.63        17.09 o
  14   5   0         32.13         30.62        22.56 o
  15   5   0        203.28        233.13        51.15 o
  16   5   0         41.51         55.88        36.33 o
  17   5   0         48.36         14.73        35.29 o
   0   6   0       4279.53       4090.95        73.18 o
   1   6   0          4.84         -1.29         6.41 o
   2   6   0       4374.89       4297.99        68.13 o
   3   6   0         54.90         54.80         8.62 o
   4   6   0         38.71         25.85        18.20 o
   5   6   0          5.24         -6.70        14.37 o
   6   6   0         13.24         -3.60        18.96 o
   7   6   0        259.26        278.34        26.10 o
   8   6   0        404.51        369.41        30.16 o
   9   6   0        227.08        265.04        35.47 o
  10   6   0          0.89         -8.47        14.73 o
  11   6   0        585.77        601.98        26.51 o
  12   6   0        162.28        136.42        19.01 o
  13   6   0         89.81         72.95        19.21 o
  14   6   0          2.95        -29.59        19.72 o
  15   6   0        357.53        406.96        56.37 o
  16   6   0         16.82        -33.28        30.37 o
  17   6   0          4.99          0.19        40.29 o
   1   7   0         10.95          1.00         6.21 o
   2   7   0        873.74        988.44        28.13 o
   3   7   0         47.26         23.18        11.04 o
   4   7   0        397.94        344.09        22.84 o
   5   7   0         12.05          3.49        16.00 o
   6   7   0       1217.54       1312.86        47.30 o
   7   7   0       8015.93       8847.92       161.02 o
   8   7   0        242.58        280.56        28.39 o
   9   7   0          0.04         12.23        35.70 o
  10   7   0         65.90         52.64        41.13 o
  11   7   0        380.22        419.85        47.74 o
  12   7   0          0.82        -20.68        13.79 o
  13   7   0        355.55        358.30        29.24 o
  14   7   0         61.96         77.09        21.77 o
  15   7   0          1.05          9.60        37.16 o
  16   7   0        185.20        131.21        36.37 o
   0   8   0       6984.86       7703.34       128.44 o
   1   8   0        190.50        228.62        13.15 o
   2   8   0       4471.44       5068.02        82.36 o
   3   8   0        255.30        274.76        18.27 o
   4   8   0        606.86        691.83        39.85 o
   5   8   0         21.44         16.00        11.52 o
   6   8   0        307.37        413.92        52.78 o
   7   8   0        459.99        488.89        33.88 o
   8   8   0        469.84        565.51        66.00 o
   9   8   0        261.97        149.06        45.51 o
  10   8   0        693.83        694.79        75.99 o
  11   8   0         83.03         32.57        43.01 o
  12   8   0        934.72        873.50        90.19 o
  13   8   0          3.67         -1.71        28.60 o
  14   8   0        162.08        196.09        31.25 o
  15   8   0        176.71        216.06        33.35 o
  16   8   0         25.63         -5.83        29.02 o
   1   9   0         13.27         15.96         7.98 o
   2   9   0         48.15         53.53        13.51 o
   3   9   0        263.68        247.51        19.08 o
   4   9   0         56.98         34.05        15.15 o
   5   9   0          7.10         -9.11        14.19 o
   6   9   0        404.86        367.30        24.46 o
   7   9   0         82.36         41.36        26.27 o
   8   9   0         16.21         -3.34        35.49 o
   9   9   0        206.27        164.09        48.85 o
  10   9   0          0.08        -37.58        33.40 o
  11   9   0         76.89         17.95        40.92 o
  12   9   0         58.46         -9.19        43.84 o
  13   9   0        229.07        157.00        61.80 o
  14   9   0          8.08         47.18        57.62 o
  15   9   0          2.04          2.51        57.62 o
   0  10   0        857.89        821.61        40.72 o
   1  10   0         60.22         64.14        11.23 o
   2  10   0        437.26        439.28        31.79 o
   3  10   0        178.11        162.17        32.42 o
   4  10   0        168.79        153.88        21.17 o
   5  10   0         15.41         29.98        17.06 o
   6  10   0        994.50       1041.42        40.10 o
   7  10   0        286.80        260.90        37.76 o
   8  10   0        642.18        598.34        70.15 o
   9  10   0          5.68         -8.77        37.58 o
  10  10   0        208.08        170.36        53.03 o
  11  10   0        119.72        124.85        52.61 o
  12  10   0        132.85         58.04        53.45 o
  13  10   0         32.00        -18.79        48.02 o
  14  10   0          5.67        -57.62        48.44 o
  15  10   0          2.06        -25.89        58.87 o
   1  11   0        489.96        468.44        23.99 o
   2  11   0        100.73         80.57        29.13 o
   3  11   0       1433.70       1387.50        48.91 o
   4  11   0       2907.55       3209.60        77.83 o
   5  11   0        552.99        565.25        34.25 o
   6  11   0       5201.77       5491.25       112.45 o
   7  11   0        383.36        361.42        28.54 o
   8  11   0        461.02        600.43        73.91 o
   9  11   0         17.87         67.64        44.26 o
  10  11   0        410.02        403.35        70.56 o
  11  11   0         37.36         -4.59        46.35 o
  12  11   0        173.34        187.89        65.14 o
  13  11   0         17.59         32.57        57.20 o
  14  11   0         52.80         -0.42        59.29 o
   0  12   0       6202.60       6959.78       159.09 o
   1  12   0         39.57         32.25        15.86 o
   2  12   0        730.85        710.98        48.51 o
   3  12   0         76.22         92.19        24.14 o
   4  12   0          0.83        -15.94        20.64 o
   5  12   0          0.02         -0.45        20.76 o
   6  12   0        898.40        902.07        45.09 o
   7  12   0        177.70        184.27        29.72 o
   8  12   0        106.66          2.22        38.41 o
   9  12   0         38.95        -22.55        44.26 o
  10  12   0        138.74         44.68        53.45 o
  11  12   0         42.77         30.06        53.86 o
  12  12   0       1051.38        961.18       108.14 o
  13  12   0          2.40         32.57        58.87 o
   1  13   0       2764.35       2721.62        61.17 o
   2  13   0         80.89         37.24        28.28 o
   3  13   0        359.09        370.59        36.55 o
   4  13   0          0.02        -16.84        26.66 o
   5  13   0          2.76         10.28        24.97 o
   6  13   0        251.21        221.50        46.80 o
   7  13   0         52.54         69.34        27.95 o
   8  13   0        151.00        147.89        36.74 o
   9  13   0         53.43         64.72        55.12 o
  10  13   0         65.02        124.43        60.96 o
  11  13   0        167.68        174.95        67.64 o
  12  13   0          5.01        -43.01        54.28 o
   0  14   0          0.54        -12.53        28.81 o
   1  14   0        159.22        180.38        29.65 o
 -17   0   1         18.51         -4.59        49.27 o
 -15   0   1          0.21         -3.34        43.01 o
 -13   0   1        676.16        624.53        64.09 o
 -11   0   1          4.72         14.52        21.07 o
  -9   0   1       1730.68       1787.21        49.63 o
  -7   0   1         36.29         25.59        10.87 o
  -5   0   1       1355.66       1139.29        29.36 o
  -3   0   1       3222.62       2632.24        45.55 o
   1   0   1          4.82          0.89         4.01 o
   3   0   1        823.71        702.85        28.39 o
   5   0   1        222.11        179.84        24.01 o
   7   0   1        488.11        463.58        27.64 o
   9   0   1          2.10         -5.95        15.24 o
  11   0   1          9.84         13.78        30.48 o
  13   0   1        141.75        131.94        43.84 o
  15   0   1         33.94         24.64        38.41 o
  17   0   1        205.01        122.76        56.79 o
 -18   1   1        285.35        314.14        51.04 o
 -17   1   1          0.14          2.22        35.13 o
 -16   1   1        306.94        345.98        48.24 o
 -15   1   1          5.12         46.31        31.26 o
 -14   1   1        485.46        614.80        35.83 o
 -13   1   1        173.22        150.84        23.29 o
 -12   1   1        575.42        511.24        29.45 o
 -11   1   1        296.63        264.38        21.82 o
 -10   1   1       1628.00       1701.51        36.67 o
  -9   1   1       1597.80       1555.81        30.18 o
  -8   1   1       1768.98       1824.47        35.64 o
  -7   1   1       1061.59        992.38        21.37 o
  -6   1   1        653.47        597.60        15.98 o
  -5   1   1        815.15        819.56        17.15 o
  -4   1   1       8473.17       7912.37        86.28 o
  -3   1   1      18046.48      16054.73       154.75 o
  -2   1   1      14149.83      13043.54       168.78 o
  -1   1   1      20101.10      17028.86       251.84 o
   0   1   1         48.90         30.95         3.90 o
   1   1   1      16478.04      13900.57       265.73 o
   2   1   1      24815.83      21106.32       404.11 o
   3   1   1      14905.23      12795.44       182.49 o
   4   1   1       5028.61       4670.09        67.14 o
   5   1   1         24.36         10.11         8.02 o
   6   1   1        523.33        514.24        17.99 o
   7   1   1       1352.90       1244.35        28.60 o
   8   1   1       1543.91       1437.73        33.26 o
   9   1   1        364.24        337.96        21.27 o
  10   1   1        318.47        316.45        32.49 o
  11   1   1        231.01        231.42        32.17 o
  12   1   1        102.80         82.11        27.38 o
  13   1   1        170.72        153.77        33.05 o
  14   1   1        361.98        374.26        46.14 o
  15   1   1        201.86        136.32        36.58 o
  16   1   1        236.90        154.01        40.28 o
  17   1   1         75.20         11.00        36.95 o
  18   1   1          0.47        -20.54        35.41 o
 -18   2   1          0.53        -27.03        35.13 o
 -17   2   1         22.67         -2.02        33.61 o
 -16   2   1         16.81         47.05        39.88 o
 -15   2   1         45.28         36.26        30.90 o
 -14   2   1        806.41        935.64        42.28 o
 -13   2   1         12.25         11.77        18.38 o
 -12   2   1        954.54        971.89        37.89 o
 -11   2   1        583.08        632.56        28.98 o
 -10   2   1       1915.25       1819.70        44.95 o
  -9   2   1        161.70        180.02        19.17 o
  -8   2   1        965.29        976.76        26.00 o
  -7   2   1        383.28        392.27        16.43 o
  -6   2   1         44.24         15.92         7.95 o
  -5   2   1        687.34        659.20        17.25 o
  -4   2   1      19211.28      20203.50       242.40 o
  -3   2   1       1092.71       1172.39        25.51 o
  -2   2   1      28377.84      29786.27       407.53 o
  -1   2   1       3069.89       3611.10        62.09 o
   0   2   1       7217.35       7356.53        96.66 o
   1   2   1       2198.76       1928.77        30.34 o
   2   2   1       1343.61       1310.92        54.91 o
   3   2   1        576.16        549.43        25.98 o
   4   2   1        350.20        374.17        23.60 o
   5   2   1       1174.59        954.92        27.00 o
   6   2   1      14632.65      14317.94       218.36 o
   7   2   1       4946.81       4864.57       104.56 o
   8   2   1       5301.27       5532.56       100.70 o
   9   2   1         99.95        112.05        17.95 o
  10   2   1       1317.93       1390.89        56.77 o
  11   2   1        126.87        132.58        26.86 o
  12   2   1        104.05         61.62        26.36 o
  13   2   1         33.27         52.23        28.14 o
  14   2   1         50.06         -2.61        27.19 o
  15   2   1         25.07         -7.03        28.12 o
  16   2   1         36.49         19.60        32.38 o
  17   2   1         12.83          8.88        33.76 o
  18   2   1        220.25        171.83        46.35 o
 -18   3   1         11.19         -9.51        37.03 o
 -17   3   1         13.59         21.38        33.89 o
 -16   3   1          1.36          8.04        41.34 o
 -15   3   1         12.95         36.12        43.22 o
 -14   3   1          8.06        -24.73        21.60 o
 -13   3   1         43.51         36.58        18.96 o
 -12   3   1          4.38         -6.68        15.81 o
 -11   3   1        268.62        268.80        21.06 o
 -10   3   1        243.37        228.43        19.16 o
  -9   3   1       1248.42       1162.06        30.11 o
  -8   3   1       1034.77       1000.27        26.55 o
  -7   3   1         23.79          6.79         8.70 o
  -6   3   1       3309.00       3081.21        52.54 o
  -5   3   1        882.59        885.24        22.87 o
  -4   3   1        406.72        322.04        22.86 o
  -3   3   1       6069.51       5829.14        84.65 o
  -2   3   1       1833.78       2064.38        31.68 o
  -1   3   1        277.98        277.03        14.93 o
   0   3   1       1385.93       1323.50        24.35 o
   1   3   1       6047.49       5457.53       100.10 o
   2   3   1       1386.82       1037.44        34.40 o
   3   3   1        185.38        169.19        18.01 o
   4   3   1       2480.67       2058.98       127.56 o
   5   3   1        725.37        690.95        34.48 o
   6   3   1         18.39         12.85        14.54 o
   7   3   1       1020.51        918.16        30.55 o
   8   3   1        408.76        323.70        21.54 o
   9   3   1        228.86        289.88        22.56 o
  10   3   1        432.98        438.22        33.91 o
  11   3   1         19.04          6.00        21.96 o
  12   3   1        637.48        569.74        44.09 o
  13   3   1         38.98         22.42        26.90 o
  14   3   1        384.50        427.40       116.49 o
  15   3   1         69.73         -9.79        29.75 o
  16   3   1          3.36        -40.43        26.96 o
  17   3   1          6.73        -23.48        70.98 o
 -18   4   1          3.14        -52.15        34.76 o
 -17   4   1         33.71         75.22        37.50 o
 -16   4   1          5.30         59.46        33.53 o
 -15   4   1         72.30         64.87        31.26 o
 -14   4   1         13.87         -6.54        22.08 o
 -13   4   1        131.69        108.34        20.71 o
 -12   4   1        371.44        402.87        28.39 o
 -11   4   1         19.98          7.13        14.30 o
 -10   4   1        161.71        183.33        17.94 o
  -9   4   1        159.54        156.24        18.32 o
  -8   4   1         11.20         24.92         9.95 o
  -7   4   1         40.02         40.15        13.08 o
  -6   4   1        367.30        456.60        25.71 o
  -5   4   1          5.15         14.54        14.09 o
  -4   4   1         30.54         22.71        12.26 o
  -3   4   1        144.48        122.23         9.92 o
  -2   4   1        317.75        305.99        12.98 o
  -1   4   1        568.50        555.66        15.61 o
   0   4   1         60.35         55.84         7.18 o
   1   4   1        253.84        206.32         9.59 o
   2   4   1         26.80         46.37        13.87 o
   3   4   1        133.43        130.25        30.27 o
   4   4   1        158.88        187.37        35.70 o
   5   4   1          0.00          4.30        15.05 o
   6   4   1        393.66        401.99        42.17 o
   7   4   1        329.12        322.04        28.93 o
   8   4   1         75.83         88.31        15.01 o
   9   4   1        294.76        260.84        24.32 o
  10   4   1         95.86         58.45        20.92 o
  11   4   1          0.72         -1.23        26.72 o
  12   4   1        130.17         65.13        22.69 o
  13   4   1         16.22         -7.71        21.35 o
  14   4   1         13.08          7.32        43.42 o
  15   4   1         70.44         45.40        30.67 o
  16   4   1         46.53          6.04        37.58 o
  17   4   1         19.69         62.49        37.47 o
 -17   5   1          5.33         23.39        35.01 o
 -16   5   1          8.49         -7.68        30.43 o
 -15   5   1        139.81        115.53        35.01 o
 -14   5   1          0.07        -29.59        20.05 o
 -13   5   1          2.33          5.43        17.53 o
 -12   5   1        327.97        307.94        23.83 o
 -11   5   1        191.62        175.96        18.98 o
 -10   5   1        511.15        475.54        27.90 o
  -9   5   1        925.83       1018.33        27.53 o
  -8   5   1       1279.53       1226.12        40.02 o
  -7   5   1        513.34        552.54        30.89 o
  -6   5   1        189.33        129.68        28.30 o
  -5   5   1         30.83         -7.53        13.48 o
  -4   5   1         62.15         73.95        12.78 o
  -3   5   1          4.21        -11.04         7.98 o
  -2   5   1        105.83         79.81         6.47 o
  -1   5   1      11023.08      11251.46       121.44 o
   0   5   1         15.70          5.96         5.34 o
   1   5   1       8058.81       7724.85       112.02 o
   2   5   1       2981.61       2855.82        56.05 o
   3   5   1       6341.90       6753.67       173.28 o
   4   5   1        618.55        568.42        55.95 o
   5   5   1       9303.08      10158.06       251.57 o
   6   5   1       2327.64       2318.78        72.46 o
   7   5   1       1254.92       1257.15        53.85 o
   8   5   1       3071.66       3377.58        97.11 o
   9   5   1         20.81        -10.79        13.85 o
  10   5   1         24.48          4.67        16.95 o
  11   5   1         72.02         56.05        20.04 o
  12   5   1        999.04       1009.06        76.44 o
  13   5   1        131.18        156.43        28.24 o
  14   5   1        803.66        942.82        45.78 o
  15   5   1          5.44        -23.47        43.42 o
  16   5   1         68.48          5.92        33.28 o
  17   5   1         18.21         -6.66        33.94 o
 -17   6   1          0.51         17.68        44.26 o
 -16   6   1        146.72        120.44        36.77 o
 -15   6   1          4.12        -25.23        27.06 o
 -14   6   1       2312.34       2619.82       101.92 o
 -13   6   1         18.47          6.01        17.72 o
 -12   6   1         91.72         77.72        17.66 o
 -11   6   1        289.98        291.42        26.69 o
 -10   6   1       1646.91       1576.91        63.16 o
  -9   6   1       1528.16       1810.64        49.42 o
  -8   6   1       6581.59       7371.22       165.46 o
  -7   6   1        827.67        837.10        39.74 o
  -6   6   1         17.55        -20.47        15.05 o
  -5   6   1       5428.11       6382.89       117.47 o
  -4   6   1       9129.63       9376.08       132.43 o
  -3   6   1         70.97         49.88        12.17 o
  -2   6   1      16067.90      17424.58       183.96 o
  -1   6   1       1657.24       1807.12        29.01 o
   0   6   1      13340.80      13784.64       156.90 o
   1   6   1       2018.43       2066.47        29.53 o
   2   6   1       2015.46       2058.63        50.64 o
   3   6   1        338.05        427.89        16.94 o
   4   6   1         10.59         60.39        20.88 o
   5   6   1         31.84          5.46        19.13 o
   6   6   1      15252.21      16069.77       314.58 o
   7   6   1         94.64         83.77        24.65 o
   8   6   1       1430.61       1414.98        77.04 o
   9   6   1        642.43        618.80        64.30 o
  10   6   1        272.71        254.78        49.03 o
  11   6   1         26.97          8.50        28.08 o
  12   6   1       1353.49       1458.48        54.03 o
  13   6   1         20.89         47.80        32.53 o
  14   6   1          1.46        -28.41        18.94 o
  15   6   1          1.05        -27.56        27.10 o
  16   6   1          6.47        -18.34        29.96 o
  17   6   1          7.80         37.96        35.05 o
 -17   7   1         39.26         28.33        33.00 o
 -16   7   1        215.03        223.91        59.29 o
 -15   7   1        177.85        130.17        32.60 o
 -14   7   1         13.60          0.77        20.25 o
 -13   7   1        831.40        802.68        37.81 o
 -12   7   1          0.79        -16.58        15.13 o
 -11   7   1        105.16        118.28        16.57 o
 -10   7   1         11.18          0.30        15.77 o
  -9   7   1         64.58         31.17        25.68 o
  -8   7   1         19.66         22.65        19.53 o
  -7   7   1       5955.38       5916.93       119.46 o
  -6   7   1        624.87        573.13        32.81 o
  -5   7   1       1515.48       1711.91        39.30 o
  -4   7   1          3.19         -4.98        10.62 o
  -3   7   1        258.81        254.59        19.47 o
  -2   7   1        224.21        278.55        12.15 o
  -1   7   1        167.82        179.25        11.05 o
   0   7   1       1497.50       1584.19        31.34 o
   1   7   1        205.33        189.19         9.60 o
   2   7   1        477.45        575.97        19.61 o
   3   7   1        478.22        483.04        17.67 o
   4   7   1       1505.00       1419.23        34.07 o
   5   7   1       1639.10       1820.97        72.52 o
   6   7   1        160.26        205.15        24.26 o
   7   7   1        458.51        553.59        35.21 o
   8   7   1        183.43        184.98        26.06 o
   9   7   1        102.18        128.14        41.13 o
  10   7   1        115.33         49.63        31.53 o
  11   7   1        278.41        319.24       120.88 o
  12   7   1         44.73         16.99        19.89 o
  13   7   1          0.25        -15.66        16.20 o
  14   7   1        114.28        110.59        22.66 o
  15   7   1         21.69         -2.87        26.80 o
  16   7   1          5.60        -12.36        27.93 o
 -16   8   1         79.66         11.78        33.61 o
 -15   8   1         23.30         33.66        35.49 o
 -14   8   1        161.87        179.94        30.74 o
 -13   8   1         88.20         97.79        23.05 o
 -12   8   1         39.37         82.64        23.63 o
 -11   8   1         42.78        -46.76        34.24 o
 -10   8   1         29.97         26.31        37.16 o
  -9   8   1         93.40        186.64        45.93 o
  -8   8   1         62.32         48.88        21.51 o
  -7   8   1        227.90        242.26        27.08 o
  -6   8   1          0.06          1.02        11.72 o
  -5   8   1         23.68         14.73        11.75 o
  -4   8   1       1262.56       1368.09        36.97 o
  -3   8   1        163.33        143.48        15.77 o
  -2   8   1       1971.57       2004.70        38.57 o
  -1   8   1         45.17         44.04         8.86 o
   0   8   1       1019.09       1026.82        32.19 o
   1   8   1        155.06        145.10        10.56 o
   2   8   1         21.86         22.00        10.56 o
   3   8   1          5.22          5.67         9.63 o
   4   8   1         34.73         25.63        10.02 o
   5   8   1        400.26        411.04        29.31 o
   6   8   1        194.10        209.99        25.29 o
   7   8   1        150.00        172.39        25.13 o
   8   8   1        692.63        682.40        50.17 o
   9   8   1         15.61         32.57        38.00 o
  10   8   1        111.87        131.53        50.52 o
  11   8   1          1.91         27.56        42.17 o
  12   8   1         13.29         30.90        47.60 o
  13   8   1         16.87         30.48        49.69 o
  14   8   1          1.72         -6.79        23.33 o
  15   8   1          0.11         -7.36        43.01 o
  16   8   1          0.74         19.44        27.20 o
 -15   9   1          0.56        -23.06        24.94 o
 -14   9   1          4.69        -28.86        21.68 o
 -13   9   1        136.72         46.76        52.19 o
 -12   9   1        111.97         96.45        52.19 o
 -11   9   1         80.27         17.54        42.59 o
 -10   9   1        390.46        260.96        54.70 o
  -9   9   1          0.71        -34.66        31.73 o
  -8   9   1       2492.12       2282.29       122.76 o
  -7   9   1       1825.71       1878.78        51.11 o
  -6   9   1       2535.53       2463.84        60.69 o
  -5   9   1       2160.19       2277.86        58.30 o
  -4   9   1        563.67        557.50        28.93 o
  -3   9   1       1405.07       1422.48        40.29 o
  -2   9   1        223.24        245.29        13.22 o
  -1   9   1         84.64        100.80        11.51 o
   0   9   1        742.08        814.89        21.90 o
   1   9   1        315.04        274.08        14.44 o
   2   9   1       1500.79       1602.87        35.69 o
   3   9   1        409.61        408.54        21.69 o
   4   9   1        854.19        762.51        26.61 o
   5   9   1          3.21         -4.05        10.29 o
   6   9   1        858.43        998.24        55.78 o
   7   9   1          4.01         12.11        23.16 o
   8   9   1         62.63        103.13        41.34 o
   9   9   1        445.02        334.45        60.13 o
  10   9   1        167.76        156.58        51.36 o
  11   9   1        575.42        387.06        68.06 o
  12   9   1        459.32        517.75        78.50 o
  13   9   1        160.54        202.09        64.30 o
  14   9   1        106.52         42.17        58.04 o
  15   9   1         16.31        -44.68        54.28 o
 -15  10   1         31.57        -76.41        50.94 o
 -14  10   1        204.66        130.69        66.39 o
 -13  10   1         24.53        -38.00        48.02 o
 -12  10   1        589.20        418.80        76.41 o
 -11  10   1          0.51         15.03        46.35 o
 -10  10   1        341.35        325.27        62.63 o
  -9  10   1         33.54        -15.03        38.41 o
  -8  10   1         60.93         85.60        43.01 o
  -7  10   1         98.03         84.87        19.07 o
  -6  10   1         18.56         20.90        19.68 o
  -5  10   1          0.46        -19.64        15.55 o
  -4  10   1        462.26        464.00        28.85 o
  -3  10   1          0.47         -0.93        15.87 o
  -2  10   1       1288.34       1423.47        33.16 o
  -1  10   1         92.68         94.02        14.61 o
   0  10   1       2029.18       2088.11        41.10 o
   1  10   1         15.96        -12.62         8.41 o
   2  10   1          3.66          5.14        14.60 o
   3  10   1        640.01        697.04        52.61 o
   4  10   1       1250.61       1154.84        42.18 o
   5  10   1         33.41         30.83        17.39 o
   6  10   1        806.10        753.12        40.71 o
   7  10   1         83.80        123.71        40.29 o
   8  10   1        779.23        611.28        71.82 o
   9  10   1        423.88        408.77        64.72 o
  10  10   1        475.87        421.72        66.39 o
  11  10   1         48.31        169.11        56.79 o
  12  10   1         70.63         84.76        51.78 o
  13  10   1         67.59         81.42        54.70 o
  14  10   1         51.10         65.14        59.29 o
  15  10   1         23.76         -6.68        57.20 o
 -14  11   1          0.46        -68.06        53.86 o
 -13  11   1        206.65         64.72        60.13 o
 -12  11   1         24.32        -18.79        48.44 o
 -11  11   1          3.00         30.48        49.27 o
 -10  11   1         80.95        123.18        53.03 o
  -9  11   1          1.50        -30.06        35.91 o
  -8  11   1        237.87        207.61        28.30 o
  -7  11   1          2.21        -14.01        18.46 o
  -6  11   1          0.14        -20.85        18.94 o
  -5  11   1         46.20         27.17        20.53 o
  -4  11   1        171.59        156.14        23.91 o
  -3  11   1         58.85         62.43        20.83 o
  -2  11   1         53.56         36.52        36.56 o
  -1  11   1        581.93        599.51        26.96 o
   0  11   1         15.97         13.54        13.24 o
   1  11   1          0.85         -6.66        11.74 o
   2  11   1        275.47        292.51        26.06 o
   3  11   1          4.59         14.70        21.08 o
   4  11   1          0.02         12.08        19.08 o
   5  11   1        148.71        107.93        22.91 o
   6  11   1          3.99         -6.84        32.61 o
   7  11   1        208.78        195.83        51.78 o
   8  11   1         61.48         67.22        43.01 o
   9  11   1          7.24         -9.60        38.41 o
  10  11   1         45.77        -26.31        43.01 o
  11  11   1          0.04        -51.78        42.59 o
  12  11   1         55.74          0.84        53.86 o
  13  11   1         49.18         20.04        57.62 o
  14  11   1         21.12        -75.16        50.52 o
 -13  12   1         35.46         11.27        57.20 o
 -12  12   1        194.50        124.43        65.97 o
 -11  12   1         35.10         65.55        55.95 o
 -10  12   1          0.43        -46.35        44.26 o
  -9  12   1         54.38         31.33        24.05 o
  -8  12   1        264.14        259.73        32.12 o
  -7  12   1         18.25        -33.95        22.64 o
  -6  12   1       1805.64       1757.62        61.10 o
  -5  12   1         27.97        -23.80        21.85 o
  -4  12   1         24.72         13.08        22.76 o
  -3  12   1        419.32        420.36        33.05 o
  -2  12   1        459.03        482.31        33.34 o
  -1  12   1        147.75        139.56        18.82 o
   0  12   1          8.42         11.02        33.21 o
   1  12   1        344.97        351.69        22.73 o
   2  12   1         57.06         24.86        17.81 o
   3  12   1        337.09        325.48        31.58 o
   4  12   1        169.73        173.91        41.88 o
   5  12   1         22.16        -27.52        36.23 o
   6  12   1         15.55        -30.75        28.18 o
   7  12   1          5.57         18.53        21.97 o
   8  12   1          3.45        -50.73        33.82 o
   9  12   1         38.24        -58.87        39.25 o
  10  12   1        595.00        531.53        82.26 o
  11  12   1         14.34         39.67        52.61 o
  12  12   1         40.81         73.49        60.54 o
  13  12   1         64.23         73.91        65.55 o
 -12  13   1        384.13        399.17        84.76 o
 -11  13   1          5.81         10.86        52.61 o
 -10  13   1        146.56        153.66        63.88 o
  -9  13   1         27.35        -55.04        39.25 o
  -8  13   1         91.12         60.81        29.64 o
  -7  13   1        230.07        345.92        68.69 o
  -6  13   1       1442.21       1422.99        58.64 o
  -5  13   1        170.03        194.14        43.41 o
  -4  13   1       4360.12       4228.08       101.65 o
  -3  13   1        158.08        166.33        62.23 o
  -2  13   1       2825.48       2900.54        79.99 o
  -1  13   1       3197.19       3506.72        71.83 o
   0  13   1       1535.97       1569.13        47.14 o
   1  13   1        257.22        428.85        59.85 o
   2  13   1      10430.25      11039.04       244.21 o
   3  13   1         54.19         65.07        28.53 o
   4  13   1       3959.49       4041.60        99.64 o
   5  13   1        838.79        928.70        65.66 o
   6  13   1          3.07        -25.39        22.55 o
   7  13   1          1.63         -7.60        24.59 o
   8  13   1        110.54        125.19        62.42 o
   9  13   1          2.06         -8.35        47.18 o
  10  13   1        143.30         64.30        58.46 o
  11  13   1         77.22        141.96        67.22 o
  12  13   1        152.58        165.76        75.16 o
  -1  14   1         43.15         94.78        29.23 o
   0  14   1       1540.29       1468.92        79.75 o
 -18   0   2         17.21         47.60        57.62 o
 -16   0   2          0.11         41.75        47.60 o
 -14   0   2          6.07        -30.47        26.53 o
 -12   0   2        240.05        274.98        35.57 o
 -10   0   2       8563.83       8888.06       151.76 o
  -8   0   2       5767.69       6175.33       154.78 o
  -6   0   2        290.21        253.37        16.48 o
  -4   0   2      52452.84      47940.83       683.67 o
  -2   0   2       3762.57       3810.44        54.43 o
   0   0   2      35286.25      31748.83       462.45 o
   2   0   2        670.96        519.22        20.37 o
   4   0   2     436852.72     416002.25      7213.91 o
   6   0   2        897.87        818.46        33.52 o
   8   0   2       2964.60       2980.59        76.50 o
  10   0   2        647.16        780.81        66.81 o
  12   0   2       2398.72       2598.79       129.02 o
  14   0   2        194.04        148.65        48.85 o
  16   0   2        473.97        341.97        67.64 o
 -18   1   2        117.22        110.19        56.99 o
 -17   1   2          7.95         42.26        38.41 o
 -16   1   2         69.96         86.80        37.54 o
 -15   1   2          8.32        -67.03        48.85 o
 -14   1   2        341.45        336.07        29.56 o
 -13   1   2        212.44        187.79        24.11 o
 -12   1   2       1841.76       1896.32        52.39 o
 -11   1   2        741.25        665.29        30.91 o
 -10   1   2       1125.08       1040.68        29.91 o
  -9   1   2       2421.21       2402.11        39.86 o
  -8   1   2        208.22        209.13        12.61 o
  -7   1   2       2912.91       2725.23        39.85 o
  -6   1   2        559.65        537.51        16.07 o
  -5   1   2       2005.42       1715.61        25.17 o
  -4   1   2       5107.27       5106.75        51.51 o
  -3   1   2       9296.60       8461.89        79.23 o
  -2   1   2       1518.29       1310.14        21.60 o
  -1   1   2       2958.43       2574.23        34.43 o
   0   1   2       3535.55       3181.73        48.43 o
   1   1   2       3348.88       3045.74        35.65 o
   2   1   2       5566.79       4939.65        60.53 o
   3   1   2      72674.74      65371.12       724.42 o
   4   1   2       2915.69       2674.57        43.57 o
   5   1   2       3456.08       3390.08        53.41 o
   6   1   2        377.48        365.71        21.52 o
   7   1   2        183.14        232.70        14.35 o
   8   1   2        542.25        507.00        21.12 o
   9   1   2       2920.36       2919.60        54.49 o
  10   1   2       1343.56       1167.33        37.84 o
  11   1   2        136.04         71.19        48.02 o
  12   1   2       1151.77       1331.87       207.10 o
  13   1   2         23.38        -40.91        47.18 o
  14   1   2          2.46        -34.95        23.30 o
  15   1   2         17.13        -22.54        29.32 o
  16   1   2         27.52         -1.21        34.66 o
  17   1   2         59.49         42.85        37.42 o
 -18   2   2         67.40         67.17        42.02 o
 -17   2   2        106.95         94.18        39.18 o
 -16   2   2        159.35        158.17        39.23 o
 -15   2   2         33.10         65.52        32.70 o
 -14   2   2         59.37          3.26        20.19 o
 -13   2   2        222.82        201.82        23.66 o
 -12   2   2         24.24          2.35        16.15 o
 -11   2   2        319.61        300.23        22.69 o
 -10   2   2        489.76        503.27        38.19 o
  -9   2   2         13.89         12.36        10.97 o
  -8   2   2        301.89        214.21        14.90 o
  -7   2   2        999.81       1029.03        25.51 o
  -6   2   2        516.65        516.22        18.00 o
  -5   2   2        323.27        259.51        13.66 o
  -4   2   2         92.02         97.64         8.56 o
  -3   2   2         56.60         46.04         6.63 o
  -2   2   2          4.43         -3.32         5.10 o
  -1   2   2        107.43         79.76         6.89 o
   0   2   2          0.46         -3.63         4.05 o
   1   2   2         50.38         41.59         4.67 o
   2   2   2        489.32        396.33        12.18 o
   3   2   2        273.77        258.80        11.16 o
   4   2   2          0.05         -4.59         8.77 o
   5   2   2         56.74         44.59        11.02 o
   6   2   2          0.01         -7.52        10.75 o
   7   2   2         40.42         30.21        13.21 o
   8   2   2          5.08        -19.24        12.83 o
   9   2   2        214.58        221.99        21.90 o
  10   2   2          2.89        -25.93        18.13 o
  11   2   2         17.41          5.32        20.86 o
  12   2   2        257.11        217.20        33.08 o
  13   2   2          4.57        -13.64        41.96 o
  14   2   2         47.33         22.89        29.29 o
  15   2   2          0.78        -21.41        28.87 o
  16   2   2          5.62        -14.14        43.01 o
  17   2   2          3.00        -18.05        63.26 o
 -18   3   2        116.79        189.80        45.18 o
 -17   3   2         33.74          1.48        39.25 o
 -16   3   2          2.75         -0.71        32.20 o
 -15   3   2         16.53         25.10        32.78 o
 -14   3   2        392.37        350.65        32.77 o
 -13   3   2         92.77         86.33        20.59 o
 -12   3   2        315.58        238.74        23.07 o
 -11   3   2         21.41        -13.61        13.81 o
 -10   3   2       1154.27       1097.23        35.12 o
  -9   3   2       1443.37       1642.82        36.76 o
  -8   3   2       2408.87       2337.33        42.85 o
  -7   3   2        556.14        609.91        20.44 o
  -6   3   2       6080.32       6038.28       119.23 o
  -5   3   2          0.00         -6.29         6.72 o
  -4   3   2        274.69        276.85        12.86 o
  -3   3   2       4906.19       4852.56        57.83 o
  -2   3   2       1295.64       1040.32        18.92 o
  -1   3   2       2495.51       2300.15        38.10 o
   0   3   2       6754.17       6197.84       111.14 o
   1   3   2       3180.68       3086.38        66.52 o
   2   3   2       6476.79       5660.94        86.22 o
   3   3   2       1887.72       1850.11        52.84 o
   4   3   2       7758.83       7446.05       151.89 o
   5   3   2       2267.04       2189.36        63.47 o
   6   3   2         11.52          0.82        10.33 o
   7   3   2        976.19       1084.78        35.04 o
   8   3   2        534.30        496.02        32.48 o
   9   3   2        191.46        193.23        25.18 o
  10   3   2       2117.58       2099.18        71.09 o
  11   3   2        195.45        198.26        29.58 o
  12   3   2       1960.28       1940.53        75.98 o
  13   3   2        272.94        356.81        39.83 o
  14   3   2        596.79        546.59        49.23 o
  15   3   2        187.73        130.64        67.02 o
  16   3   2          0.33        -31.57        30.32 o
  17   3   2         34.42         -4.90        34.60 o
 -18   4   2        141.01         85.84        41.26 o
 -17   4   2        234.79        236.29        44.12 o
 -16   4   2        104.23        110.35        36.85 o
 -15   4   2        212.26        236.95        46.76 o
 -14   4   2        428.92        414.78        34.43 o
 -13   4   2          5.64         -4.37        26.64 o
 -12   4   2        410.20        410.91        27.08 o
 -11   4   2          0.12          1.31        17.42 o
 -10   4   2         14.75          6.34        13.18 o
  -9   4   2          8.18         34.46        12.55 o
  -8   4   2        785.84        804.73        26.67 o
  -7   4   2        385.11        407.44        17.12 o
  -6   4   2       1922.94       2281.35        45.22 o
  -5   4   2         16.58         22.56         9.75 o
  -4   4   2       3766.54       3970.54        57.22 o
  -3   4   2       2961.38       3324.30        43.31 o
  -2   4   2       8281.30       8228.66        91.69 o
  -1   4   2       3978.71       3704.67        50.51 o
   0   4   2       1031.47       1045.05        18.84 o
   1   4   2       2217.96       2164.62        28.84 o
   2   4   2       2651.85       2518.78        51.65 o
   3   4   2         88.39         57.77        15.79 o
   4   4   2        634.57        694.05        39.88 o
   5   4   2        144.50         96.82        19.77 o
   6   4   2       1856.23       1921.53        63.46 o
   7   4   2          9.34          7.78        10.83 o
   8   4   2        283.10        211.77        25.37 o
   9   4   2         32.46         43.16        32.15 o
  10   4   2         48.58         35.89        20.16 o
  11   4   2         30.16         67.72        23.84 o
  12   4   2        150.58        136.21        30.27 o
  13   4   2          2.08        -34.45        22.97 o
  14   4   2        105.31        177.22        53.65 o
  15   4   2         39.04         -4.07        44.26 o
  16   4   2        156.44        182.29        41.60 o
  17   4   2         19.59         34.97        35.77 o
 -17   5   2          3.54         14.38        34.16 o
 -16   5   2         61.22        111.96        38.41 o
 -15   5   2        601.03        595.82        50.89 o
 -14   5   2        331.69        353.69        32.01 o
 -13   5   2        108.35        105.64        20.94 o
 -12   5   2         79.95         88.47        18.94 o
 -11   5   2         59.64         67.60        21.21 o
 -10   5   2        214.33        247.03        19.42 o
  -9   5   2        152.40        134.19        14.57 o
  -8   5   2          2.39         15.60        10.36 o
  -7   5   2        280.93        330.17        19.05 o
  -6   5   2       1567.00       1423.23        34.76 o
  -5   5   2         14.58          5.45         9.81 o
  -4   5   2         72.68         66.90        10.20 o
  -3   5   2       1366.80       1267.39        27.27 o
  -2   5   2        198.18        210.16        10.58 o
  -1   5   2       4713.17       4481.02        60.91 o
   0   5   2       4025.23       3686.73        50.99 o
   1   5   2        774.68        694.66        19.78 o
   2   5   2        459.58        384.30        18.21 o
   3   5   2          8.35          5.60        14.61 o
   4   5   2        104.94         93.70        19.34 o
   5   5   2       1459.03       1611.08        62.01 o
   6   5   2       1252.53       1288.46        54.07 o
   7   5   2        145.37        135.80        25.24 o
   8   5   2        993.70       1109.21        54.77 o
   9   5   2        165.67        181.66        24.22 o
  10   5   2        366.26        374.55        31.20 o
  11   5   2         90.85         73.11        24.95 o
  12   5   2        159.62        114.71        39.67 o
  13   5   2          9.22        -19.26        23.55 o
  14   5   2         50.77         66.57        30.12 o
  15   5   2          6.86        -54.75        42.17 o
  16   5   2          0.56         -9.40        31.05 o
  17   5   2         51.75         22.60        53.45 o
 -17   6   2        218.59        258.55        46.23 o
 -16   6   2         14.37         25.70        40.71 o
 -15   6   2        230.75        223.49        37.62 o
 -14   6   2        130.30        119.67        27.06 o
 -13   6   2          0.21          8.10        17.76 o
 -12   6   2         14.56         14.32        16.37 o
 -11   6   2        378.44        425.74        41.40 o
 -10   6   2          1.41        -11.83        13.01 o
  -9   6   2         47.01         20.43        12.39 o
  -8   6   2         86.08         70.49        19.53 o
  -7   6   2       1518.38       1690.59        40.86 o
  -6   6   2        745.91        717.90        26.08 o
  -5   6   2        707.82        757.87        26.03 o
  -4   6   2       1827.84       1779.44        38.88 o
  -3   6   2        837.27        941.51        25.16 o
  -2   6   2         64.31         45.79        14.16 o
  -1   6   2        264.43        262.63        13.42 o
   0   6   2         47.10         19.38         7.25 o
   1   6   2        137.28        149.53         9.01 o
   2   6   2        581.40        554.67        27.95 o
   3   6   2        119.31        135.73        18.08 o
   4   6   2       2326.56       2211.52       126.72 o
   5   6   2        421.70        475.02        35.13 o
   6   6   2       1638.73       1450.09        59.74 o
   7   6   2          3.80         16.92        21.10 o
   8   6   2         15.91         22.89        23.18 o
   9   6   2         81.43         35.49        37.58 o
  10   6   2         68.92         55.95        40.08 o
  11   6   2         25.71          5.70        22.02 o
  12   6   2         48.01          8.41        39.88 o
  13   6   2         10.92        -25.94        22.69 o
  14   6   2         53.71         61.28        28.33 o
  15   6   2         89.38         36.12        29.87 o
  16   6   2         92.04         68.80        34.52 o
 -17   7   2        580.39        541.13        58.46 o
 -16   7   2        270.39        259.14        86.22 o
 -15   7   2         98.25        121.53        33.83 o
 -14   7   2        167.53        171.68        35.28 o
 -13   7   2         38.15         35.15        20.25 o
 -12   7   2        112.19        167.14        21.47 o
 -11   7   2         94.50        108.50        25.37 o
 -10   7   2        683.11        663.36        27.63 o
  -9   7   2        548.38        608.21        24.65 o
  -8   7   2        109.89        146.52        16.84 o
  -7   7   2       4342.00       4862.27        83.61 o
  -6   7   2        264.45        217.72        18.08 o
  -5   7   2        304.00        325.66        19.18 o
  -4   7   2        100.62         78.56        17.82 o
  -3   7   2      18510.96      20241.46       238.84 o
  -2   7   2        149.67        200.87        10.97 o
  -1   7   2         84.88         81.34         8.90 o
   0   7   2       1920.82       1903.66        38.42 o
   1   7   2        993.03       1069.13        21.58 o
   2   7   2       2405.20       2376.64        45.36 o
   3   7   2        239.24        303.02        26.64 o
   4   7   2       6055.64       6087.93       107.33 o
   5   7   2        669.78        766.06        45.30 o
   6   7   2       2602.66       2709.64       113.15 o
   7   7   2        163.24        139.88        28.06 o
   8   7   2          0.54          7.10        32.15 o
   9   7   2        150.65        116.49        43.42 o
  10   7   2       1536.24       1518.19       106.47 o
  11   7   2        744.75        787.90        83.93 o
  12   7   2        250.98        230.39        29.95 o
  13   7   2         23.04         23.63        22.55 o
  14   7   2         91.27        134.09        39.46 o
  15   7   2          1.27          4.87        26.20 o
  16   7   2          1.22         34.67        29.43 o
 -16   8   2        430.46        406.66        44.50 o
 -15   8   2         14.30         19.71        27.49 o
 -14   8   2        166.22        140.77        31.23 o
 -13   8   2        236.81        177.81        30.92 o
 -12   8   2        111.11        120.54        20.63 o
 -11   8   2        228.27        213.51        20.98 o
 -10   8   2        565.73        561.73        27.76 o
  -9   8   2         15.09         42.79        18.53 o
  -8   8   2       1895.15       1958.97        52.94 o
  -7   8   2        468.50        438.01        24.07 o
  -6   8   2       1104.66       1200.09        35.62 o
  -5   8   2        614.73        705.07        53.64 o
  -4   8   2       1672.04       1882.25        66.35 o
  -3   8   2       5215.90       5706.51        91.90 o
  -2   8   2        186.02        122.16        10.41 o
  -1   8   2         89.99         85.75         9.73 o
   0   8   2         14.40         22.93         8.05 o
   1   8   2        928.41        929.73        20.00 o
   2   8   2       3620.85       3601.90        63.09 o
   3   8   2       1073.52       1070.65        30.86 o
   4   8   2       2254.45       2311.37        68.22 o
   5   8   2          0.53         12.57        20.51 o
   6   8   2       1068.24       1160.10        56.65 o
   7   8   2        179.23        223.52        33.00 o
   8   8   2        922.09        952.83        80.17 o
   9   8   2        215.63        302.30        55.12 o
  10   8   2       1277.27       1337.81       102.30 o
  11   8   2          0.20         54.70        43.84 o
  12   8   2          6.24        -15.45        39.67 o
  13   8   2         16.03         27.98        46.76 o
  14   8   2         77.16        112.32        61.38 o
  15   8   2          4.00         42.62        30.69 o
  16   8   2        299.73        327.95        39.39 o
 -16   9   2          1.54         11.27        28.78 o
 -15   9   2          5.47          7.39        26.21 o
 -14   9   2          1.61          9.72        46.56 o
 -13   9   2         17.24         -0.97        18.07 o
 -12   9   2          1.89        -13.91        16.82 o
 -11   9   2         66.39         53.98        16.84 o
 -10   9   2         89.25        115.75        22.50 o
  -9   9   2         82.42         59.98        20.07 o
  -8   9   2        514.03        474.70        50.79 o
  -7   9   2        277.01        257.50        39.04 o
  -6   9   2        180.12        141.87        24.82 o
  -5   9   2        118.06        109.94        18.35 o
  -4   9   2         17.54          3.92        14.54 o
  -3   9   2        120.23        102.19        16.12 o
  -2   9   2        520.00        596.17        23.47 o
  -1   9   2         64.45         68.99         9.84 o
   0   9   2          6.73         14.31         8.45 o
   1   9   2         15.55         17.92         7.93 o
   2   9   2         15.12          7.45        11.29 o
   3   9   2         20.05          6.79        12.75 o
   4   9   2         19.88         -0.72        11.55 o
   5   9   2          0.01         -7.04        12.90 o
   6   9   2          8.66        -16.02        21.98 o
   7   9   2         94.69         85.19        38.21 o
   8   9   2         20.01         31.73        37.16 o
   9   9   2          1.36        -25.89        33.82 o
  10   9   2         41.43         22.96        44.68 o
  11   9   2         62.40          2.09        44.68 o
  12   9   2         12.38        -60.96        40.92 o
  13   9   2          0.03         12.11        52.19 o
  14   9   2         57.78         37.16        57.20 o
  15   9   2          0.83        -52.19        53.03 o
 -15  10   2         35.69         17.53        25.32 o
 -14  10   2        190.21        181.60        46.76 o
 -13  10   2         12.78        -40.50        44.26 o
 -12  10   2        187.14        138.81        27.51 o
 -11  10   2         47.46         -3.30        15.45 o
 -10  10   2         39.64         26.25        20.01 o
  -9  10   2         26.33         28.31        19.12 o
  -8  10   2         95.21         85.35        50.11 o
  -7  10   2        181.61        168.33        22.58 o
  -6  10   2        594.59        601.21        53.94 o
  -5  10   2        663.38        684.74        35.06 o
  -4  10   2       1328.99       1336.17        46.92 o
  -3  10   2        157.60        145.71        20.92 o
  -2  10   2       1021.76       1079.18        30.94 o
  -1  10   2         70.23         92.98        22.54 o
   0  10   2        133.88        125.44        13.85 o
   1  10   2         47.90         35.74         8.81 o
   2  10   2        175.06        173.38        19.92 o
   3  10   2          3.87         -4.01        15.42 o
   4  10   2        439.44        391.90        22.81 o
   5  10   2         15.43         28.63        13.93 o
   6  10   2        163.63        131.64        29.53 o
   7  10   2          0.02         41.34        38.00 o
   8  10   2          9.54         73.07        40.92 o
   9  10   2         47.33         58.04        43.01 o
  10  10   2          0.52        -30.90        35.91 o
  11  10   2          9.56         11.27        46.35 o
  12  10   2          2.78         34.24        49.27 o
  13  10   2         11.29        -55.12        44.68 o
  14  10   2         52.67         19.21        56.37 o
 -14  11   2         17.65         37.58        64.30 o
 -13  11   2          0.18          3.34        53.86 o
 -12  11   2        333.67        256.79        69.31 o
 -11  11   2          0.07         -9.60        45.09 o
 -10  11   2        186.83        290.68        67.22 o
  -9  11   2          0.64         20.95        21.80 o
  -8  11   2        926.85       1035.64        51.13 o
  -7  11   2        252.83        277.65        32.67 o
  -6  11   2       1375.81       1411.65        52.10 o
  -5  11   2       1034.64       1021.49        45.20 o
  -4  11   2         14.65        -24.52        18.41 o
  -3  11   2       1821.03       1889.70        57.73 o
  -2  11   2       1874.42       2055.19       121.97 o
  -1  11   2        314.45        279.23        20.92 o
   0  11   2       1416.02       1508.80        41.09 o
   1  11   2        190.82        184.93        26.96 o
   2  11   2         94.25         69.31        17.07 o
   3  11   2         42.16         42.93        16.31 o
   4  11   2        458.99        451.42        26.22 o
   5  11   2        133.49         76.67        22.53 o
   6  11   2        242.14        209.31        20.03 o
   7  11   2         21.89         11.27        37.58 o
   8  11   2        223.48        235.91        55.53 o
   9  11   2        217.55        149.48        54.70 o
  10  11   2        821.73        854.29        93.11 o
  11  11   2         14.08         40.92        51.36 o
  12  11   2        277.34        347.81        75.58 o
  13  11   2         15.54        -40.08        48.44 o
  14  11   2          1.07        -37.16        54.70 o
 -13  12   2         26.72         23.80        61.38 o
 -12  12   2        267.01        262.63        77.25 o
 -11  12   2        228.10        224.22        68.89 o
 -10  12   2        251.20        279.39        33.88 o
  -9  12   2         61.93         19.22        26.10 o
  -8  12   2       2177.30       2092.66        77.51 o
  -7  12   2        193.09        168.51        28.46 o
  -6  12   2       1490.32       1427.72        55.30 o
  -5  12   2         59.99         79.81        24.82 o
  -4  12   2       1216.87       1366.95        53.67 o
  -3  12   2        487.90        540.48        35.50 o
  -2  12   2       1672.29       1665.31        44.71 o
  -1  12   2        408.94        375.35        24.62 o
   0  12   2        103.23        148.09        20.26 o
   1  12   2       3575.28       3895.71        91.09 o
   2  12   2        408.28        501.95        45.19 o
   3  12   2         37.47         37.13        23.86 o
   4  12   2       6107.99       6510.90       131.64 o
   5  12   2       1066.05       1224.37        52.72 o
   6  12   2         32.58          8.10        22.45 o
   7  12   2        270.29        344.12        33.38 o
   8  12   2         63.39         12.11        42.59 o
   9  12   2         17.75         -5.01        43.01 o
  10  12   2          3.20          5.85        46.76 o
  11  12   2         83.12        181.63        64.72 o
  12  12   2         23.10          9.60        56.79 o
  13  12   2          0.95        -22.96        56.79 o
 -12  13   2          1.97        -49.69        57.20 o
 -11  13   2          0.00        -57.62        50.52 o
 -10  13   2        118.36        102.30        58.87 o
  -9  13   2        314.72        194.99        65.14 o
  -8  13   2         15.56         10.84        36.74 o
  -7  13   2       1149.31       1098.23        61.67 o
  -6  13   2         72.29         79.64        27.25 o
  -5  13   2          0.10        -34.07        22.71 o
  -4  13   2         50.22        -27.78        37.45 o
  -3  13   2        178.94        204.91        40.01 o
  -2  13   2        390.91        409.81        25.80 o
  -1  13   2        330.78        330.01        37.49 o
   0  13   2         34.50         37.74        18.94 o
   1  13   2         64.38        110.22        26.73 o
   2  13   2         62.50         34.30        37.09 o
   3  13   2       1491.94       1575.17        63.73 o
   4  13   2          8.98        -28.89        36.69 o
   5  13   2        760.40        773.46        66.67 o
   6  13   2         23.34         19.75        27.59 o
   7  13   2        428.09        361.19        83.93 o
   8  13   2        184.56        184.47        62.21 o
   9  13   2         91.23         36.33        53.03 o
  10  13   2         77.83        -21.71        48.85 o
  11  13   2         17.48        -51.78        50.94 o
  12  13   2         53.86         85.60        62.21 o
 -17   0   3         51.25          2.51        48.44 o
 -15   0   3          0.32         45.51        45.09 o
 -13   0   3          2.07         26.60        26.39 o
 -11   0   3          9.60          0.00        34.66 o
  -9   0   3       1764.23       1485.16        43.90 o
  -7   0   3         13.32          0.57        10.95 o
  -5   0   3       1678.85       1634.53        44.54 o
  -3   0   3        132.29         81.63         9.81 o
  -1   0   3         64.81         65.24         7.76 o
   1   0   3         93.99         86.27        11.95 o
   3   0   3       2883.62       2581.80        61.24 o
   5   0   3          0.92         -5.30        30.06 o
   7   0   3       3092.84       3128.25        78.46 o
   9   0   3        621.09        579.93        37.57 o
  11   0   3         11.68          0.00        31.32 o
  13   0   3          3.02         25.47        38.41 o
  15   0   3          4.15        -33.40        40.50 o
  17   0   3        160.70        191.23        65.55 o
 -18   1   3         75.11         55.88        41.42 o
 -17   1   3         84.70         89.79        41.48 o
 -16   1   3         12.84        -13.87        47.60 o
 -15   1   3        222.01        154.00        57.62 o
 -14   1   3        487.86        488.63        51.95 o
 -13   1   3         74.64         34.18        19.75 o
 -12   1   3        778.88        774.46        36.46 o
 -11   1   3        181.00        200.00        21.31 o
 -10   1   3       6617.59       6663.05        94.34 o
  -9   1   3        904.53        846.97        23.58 o
  -8   1   3        404.76        382.42        16.00 o
  -7   1   3        151.97        189.23        11.82 o
  -6   1   3         20.54         22.65         6.79 o
  -5   1   3       2705.77       2810.84        33.88 o
  -4   1   3       9156.15       8905.96        91.14 o
  -3   1   3       3098.90       2796.01        37.18 o
  -2   1   3        928.73        911.15        16.17 o
  -1   1   3        897.44        850.46        16.29 o
   0   1   3       4416.77       4159.56        55.58 o
   1   1   3         22.97         25.91         6.38 o
   2   1   3         81.39         87.23         7.81 o
   3   1   3      73548.92      68258.06       751.52 o
   4   1   3      14952.41      13383.18       174.75 o
   5   1   3       5763.21       5310.59        78.19 o
   6   1   3       1330.85       1252.84        29.94 o
   7   1   3       1843.09       1912.56        39.94 o
   8   1   3       3347.15       3254.96        58.63 o
   9   1   3        697.28        750.79        28.25 o
  10   1   3       2146.18       2200.61        67.87 o
  11   1   3        164.14        214.94        31.61 o
  12   1   3        803.06        813.31        53.02 o
  13   1   3         38.71         58.11        30.62 o
  14   1   3         55.55        102.64        34.45 o
  15   1   3         53.63         99.25        36.14 o
  16   1   3          9.98         26.83        35.84 o
  17   1   3         97.42         30.76        58.66 o
 -18   2   3        114.77        138.37        44.82 o
 -17   2   3         45.21         27.90        36.18 o
 -16   2   3         39.79         77.66        37.47 o
 -15   2   3        103.42        117.07        35.26 o
 -14   2   3         95.61         90.20        23.60 o
 -13   2   3          0.00        -24.64        16.42 o
 -12   2   3          3.84         -7.70        16.11 o
 -11   2   3        333.37        338.05        24.53 o
 -10   2   3       1656.56       1671.80        44.38 o
  -9   2   3        650.44        571.64        23.00 o
  -8   2   3       6046.03       6227.48        86.64 o
  -7   2   3       1315.00       1326.93        30.03 o
  -6   2   3       3579.25       3374.48        43.18 o
  -5   2   3        755.02        631.45        16.02 o
  -4   2   3         45.87         14.47         6.50 o
  -3   2   3      14496.41      14324.59       180.72 o
  -2   2   3         56.62         53.71         8.42 o
  -1   2   3      33074.33      33317.98       338.71 o
   0   2   3        922.11        913.06        18.74 o
   1   2   3      10174.57      10378.19       110.82 o
   2   2   3      18867.19      18142.24       188.31 o
   3   2   3      21410.35      21258.77       220.22 o
   4   2   3       2106.05       1973.88        43.54 o
   5   2   3       7174.43       7526.88       123.95 o
   6   2   3       1577.66       1631.81        42.53 o
   7   2   3       1871.02       1916.92        49.26 o
   8   2   3        498.55        562.48        29.38 o
   9   2   3         22.12        -19.05        18.36 o
  10   2   3        743.47        721.77        74.74 o
  11   2   3       1984.80       2234.30        80.01 o
  12   2   3          1.45         -0.93        23.67 o
  13   2   3        614.41        730.92        53.26 o
  14   2   3        133.64        208.77        37.61 o
  15   2   3        482.04        492.21        52.82 o
  16   2   3         30.35         63.58        36.67 o
  17   2   3          2.47         50.20        38.81 o
 -18   3   3         16.98         15.54        39.15 o
 -17   3   3        143.18        152.69        42.54 o
 -16   3   3          0.84        -41.24        64.51 o
 -15   3   3        160.11        178.68        38.04 o
 -14   3   3        214.23        237.08        27.78 o
 -13   3   3          3.71          2.72        18.19 o
 -12   3   3        405.10        353.73        26.10 o
 -11   3   3         94.12        126.95        18.57 o
 -10   3   3        563.34        544.57        26.76 o
  -9   3   3         31.07         12.47        13.11 o
  -8   3   3        233.47        252.59        16.31 o
  -7   3   3          3.54        -12.45         9.78 o
  -6   3   3       1051.66        909.17        22.25 o
  -5   3   3          1.58          2.91         6.54 o
  -4   3   3       3333.52       3435.55        45.81 o
  -3   3   3       2538.05       2587.41        36.59 o
  -2   3   3      11696.83      10949.53       130.44 o
  -1   3   3       2290.47       2274.18        31.90 o
   0   3   3       3867.62       3612.94        49.17 o
   1   3   3        560.65        458.86        12.44 o
   2   3   3        988.59        879.36        15.70 o
   3   3   3       3435.40       3182.17        71.06 o
   4   3   3        540.79        568.28        22.12 o
   5   3   3        407.15        377.33        28.61 o
   6   3   3        109.03        100.23        14.12 o
   7   3   3        837.03        805.41        31.84 o
   8   3   3        682.13        610.14        30.03 o
   9   3   3        634.17        607.43        39.11 o
  10   3   3       1262.40       1268.69        57.08 o
  11   3   3        194.48        251.98        59.08 o
  12   3   3        904.77        914.73        55.32 o
  13   3   3         32.60         79.16        44.68 o
  14   3   3         76.82         99.67        33.40 o
  15   3   3          3.07        -42.26        28.69 o
  16   3   3         44.21         50.64        35.71 o
  17   3   3         22.55          7.01        36.12 o
 -18   4   3          0.38          6.13        37.01 o
 -17   4   3         14.00        -13.86        38.41 o
 -16   4   3         35.69         47.07        34.98 o
 -15   4   3        458.49        457.57        48.34 o
 -14   4   3         14.22         -9.45        22.17 o
 -13   4   3        251.17        221.48        25.05 o
 -12   4   3          4.34        -17.65        16.04 o
 -11   4   3         30.44         31.65        16.07 o
 -10   4   3         10.83         19.22        14.52 o
  -9   4   3         31.05         16.56        11.84 o
  -8   4   3        851.69        851.15        26.07 o
  -7   4   3        332.19        315.12        16.19 o
  -6   4   3        715.97        700.66        20.09 o
  -5   4   3        450.32        461.17        18.16 o
  -4   4   3          6.31         -0.89         6.99 o
  -3   4   3        257.20        268.01        11.65 o
  -2   4   3          0.34          7.71         8.00 o
  -1   4   3         26.76         13.70         6.00 o
   0   4   3        340.30        328.61        11.81 o
   1   4   3          5.00          6.93         5.76 o
   2   4   3          0.03          5.01         7.30 o
   3   4   3          2.83          2.31         7.23 o
   4   4   3        202.95        179.76        12.77 o
   5   4   3          1.75         -5.77         7.26 o
   6   4   3         28.44         26.94        11.45 o
   7   4   3        209.66        205.62        20.23 o
   8   4   3        158.01        156.28        18.17 o
   9   4   3         97.13         98.26        21.39 o
  10   4   3          5.17          0.17        24.22 o
  11   4   3         71.37         60.93        24.09 o
  12   4   3          0.79         -4.48        23.14 o
  13   4   3         80.46         98.16        51.78 o
  14   4   3          7.81         15.11        28.99 o
  15   4   3          0.15        -21.94        28.69 o
  16   4   3         52.37         35.55        36.33 o
  17   4   3          9.23         30.49        35.98 o
 -17   5   3         82.80         98.93        43.22 o
 -16   5   3        200.69        220.54        42.24 o
 -15   5   3        285.01        294.84        42.75 o
 -14   5   3       1416.51       1589.49        74.58 o
 -13   5   3         17.87         17.91        22.24 o
 -12   5   3        222.35        214.70        22.89 o
 -11   5   3          8.23        -12.69        14.57 o
 -10   5   3       1128.22       1140.00        36.49 o
  -9   5   3        320.78        300.58        18.54 o
  -8   5   3         56.34         47.15        11.96 o
  -7   5   3       2618.69       2997.75        50.49 o
  -6   5   3       1087.65       1043.73        28.53 o
  -5   5   3       4783.17       5430.10        77.45 o
  -4   5   3       3204.39       3298.46        46.02 o
  -3   5   3       1465.64       1632.52        28.59 o
  -2   5   3       4622.07       4586.73        58.09 o
  -1   5   3        777.48        764.72        27.42 o
   0   5   3      14356.69      14256.17       152.62 o
   1   5   3        574.90        602.26        15.33 o
   2   5   3        956.17        912.15        23.59 o
   3   5   3       2233.21       2453.42        42.82 o
   4   5   3        180.98        166.86        10.91 o
   5   5   3        165.47        166.40        24.21 o
   6   5   3          3.58         43.88        20.21 o
   7   5   3         67.95         50.51        22.29 o
   8   5   3        207.55        182.14        20.63 o
   9   5   3       1206.90       1339.55        59.71 o
  10   5   3       1681.85       1530.15        59.23 o
  11   5   3        220.38        217.31        30.28 o
  12   5   3       1639.72       1671.97        69.57 o
  13   5   3          0.32          3.67        31.52 o
  14   5   3         44.52         19.30        28.12 o
  15   5   3          3.96          3.22        28.65 o
  16   5   3        166.02        180.29        70.98 o
 -17   6   3         16.28         56.67        37.59 o
 -16   6   3        653.82        587.51        53.55 o
 -15   6   3         23.16         -2.73        30.10 o
 -14   6   3        504.40        516.72        47.19 o
 -13   6   3         36.89         49.10        20.18 o
 -12   6   3        403.59        424.44        27.81 o
 -11   6   3         18.05         11.18        16.20 o
 -10   6   3       1009.12       1039.83        35.28 o
  -9   6   3        112.84         93.71        15.06 o
  -8   6   3        560.07        565.12        32.55 o
  -7   6   3        143.93        200.03        32.48 o
  -6   6   3       2706.88       2803.26        50.57 o
  -5   6   3       2636.25       3403.95        56.38 o
  -4   6   3      14560.50      17036.65       204.02 o
  -3   6   3       5730.81       6715.27        81.36 o
  -2   6   3        696.71        787.93        20.81 o
  -1   6   3       3490.99       3928.93        64.81 o
   0   6   3       1381.41       1190.36        23.58 o
   1   6   3          5.43          0.93         6.68 o
   2   6   3       3012.77       2822.33        49.87 o
   3   6   3       3005.20       3160.84        53.49 o
   4   6   3      14179.03      14526.78       193.22 o
   5   6   3        725.13        706.70        69.10 o
   6   6   3       5013.92       5321.75       131.36 o
   7   6   3        237.22        261.48        49.27 o
   8   6   3       3055.00       3661.44       155.33 o
   9   6   3          4.34         17.12        33.82 o
  10   6   3       3106.12       3320.90        90.90 o
  11   6   3         42.92         58.18        28.81 o
  12   6   3          0.53         14.51        22.50 o
  13   6   3         24.40          9.39        25.89 o
  14   6   3        255.75        302.13        43.01 o
  15   6   3          8.38         45.82        29.52 o
  16   6   3        151.69        167.23        53.45 o
 -17   7   3        498.23        451.38        53.25 o
 -16   7   3        262.77        240.77        49.90 o
 -15   7   3        371.79        381.56        50.52 o
 -14   7   3        458.77        353.86        59.50 o
 -13   7   3          0.35        -22.41        20.70 o
 -12   7   3        693.24        761.20        38.17 o
 -11   7   3        138.90        158.71        22.21 o
 -10   7   3        250.74        230.05        24.77 o
  -9   7   3        403.24        418.67        23.17 o
  -8   7   3         61.10         55.34        15.87 o
  -7   7   3         29.67          5.79        13.64 o
  -6   7   3        715.92        710.84        28.16 o
  -5   7   3        394.11        444.95        20.66 o
  -4   7   3       1522.37       1589.82        36.09 o
  -3   7   3       8686.33       9937.79       115.01 o
  -2   7   3         80.01         90.61        10.78 o
  -1   7   3       2947.66       3316.84        52.60 o
   0   7   3        973.76        945.70        22.31 o
   1   7   3        101.25        107.47         9.53 o
   2   7   3        282.05        304.97        17.38 o
   3   7   3          0.37        -13.66         9.11 o
   4   7   3         28.52         20.76        10.04 o
   5   7   3        592.18        581.91        39.39 o
   6   7   3         62.95         50.80        36.95 o
   7   7   3        588.01        590.60        43.55 o
   8   7   3        325.67        248.86        49.27 o
   9   7   3       1056.29        947.82        83.51 o
  10   7   3         11.29         46.35        43.01 o
  11   7   3        257.65        282.68        60.96 o
  12   7   3         85.14         42.83        27.77 o
  13   7   3          0.09         -8.77        32.36 o
  14   7   3          4.06          4.97        37.37 o
  15   7   3         26.31        -30.65        35.70 o
  16   7   3          1.11         -1.03        28.59 o
 -16   8   3          3.73         -5.03        30.79 o
 -15   8   3         44.64        -13.43        27.63 o
 -14   8   3        290.84        301.91        38.00 o
 -13   8   3        273.37        261.89        27.97 o
 -12   8   3          3.67        -16.95        37.44 o
 -11   8   3         17.50         22.20        23.70 o
 -10   8   3        336.83        377.32        25.82 o
  -9   8   3        967.69        977.86        47.19 o
  -8   8   3        531.45        581.08        32.21 o
  -7   8   3         18.87         35.05        14.99 o
  -6   8   3        458.32        464.51        24.32 o
  -5   8   3        190.33        178.25        16.04 o
  -4   8   3        225.93        211.96        16.59 o
  -3   8   3        162.12        214.19        13.27 o
  -2   8   3          2.76          5.12         8.71 o
  -1   8   3        327.40        332.31        15.45 o
   0   8   3       2107.88       2200.43        40.30 o
   1   8   3        328.47        391.36        15.01 o
   2   8   3       1867.03       1884.38        50.93 o
   3   8   3        354.40        372.53        20.91 o
   4   8   3        591.46        645.64        30.74 o
   5   8   3         12.46          5.17         9.69 o
   6   8   3          9.48          1.66        27.35 o
   7   8   3          1.85        -18.76        21.79 o
   8   8   3         44.26         53.03        38.00 o
   9   8   3         80.60         63.88        41.34 o
  10   8   3         62.87         23.38        41.34 o
  11   8   3          8.02        -25.89        37.58 o
  12   8   3         41.69        -10.44        41.75 o
  13   8   3          3.23        -15.45        44.26 o
  14   8   3         77.70         67.30        26.03 o
  15   8   3          1.76        -35.69        28.81 o
 -16   9   3        180.68        146.61        35.72 o
 -15   9   3        102.16         47.39        30.77 o
 -14   9   3         94.23        123.69        43.42 o
 -13   9   3         42.29         15.71        40.29 o
 -12   9   3        395.33        458.82        45.65 o
 -11   9   3          0.08        -23.27        15.52 o
 -10   9   3         51.19         69.94        23.71 o
  -9   9   3          0.10        -17.40        18.45 o
  -8   9   3         19.93         -7.08        30.01 o
  -7   9   3         15.99         20.18        17.11 o
  -6   9   3          8.87         -8.69        15.41 o
  -5   9   3         48.56         39.14        17.33 o
  -4   9   3        875.04        906.46        34.53 o
  -3   9   3        121.99        139.48        11.74 o
  -2   9   3       3534.58       3633.25        53.65 o
  -1   9   3        156.29        190.49        12.69 o
   0   9   3       1506.36       1474.75        45.18 o
   1   9   3        465.67        567.11        17.99 o
   2   9   3        260.47        331.01        20.39 o
   3   9   3        691.47        796.58        28.84 o
   4   9   3        354.66        382.96        20.84 o
   5   9   3         19.74         30.38        12.29 o
   6   9   3        251.69        198.74        32.99 o
   7   9   3        104.11         52.19        36.74 o
   8   9   3       1391.07       1406.29       100.21 o
   9   9   3        334.26        269.32        56.79 o
  10   9   3        883.25       1004.61        92.69 o
  11   9   3         17.29        -15.03        42.17 o
  12   9   3        177.93        177.46        60.96 o
  13   9   3          8.06         14.61        50.52 o
  14   9   3          1.90        -15.87        50.94 o
  15   9   3          1.52        -17.95        55.95 o
 -15  10   3         38.36         37.62        35.28 o
 -14  10   3         68.86         33.61        52.61 o
 -13  10   3        394.38        451.64        87.27 o
 -12  10   3         18.39          5.50        28.52 o
 -11  10   3         10.78        -24.79        16.53 o
 -10  10   3        159.51        164.34        27.57 o
  -9  10   3         79.83         90.33        24.43 o
  -8  10   3        943.22        972.25        49.28 o
  -7  10   3        186.10        216.14        25.06 o
  -6  10   3       1062.79       1028.97        43.19 o
  -5  10   3       1036.95       1174.39        45.79 o
  -4  10   3       1765.85       1852.23        56.17 o
  -3  10   3       1598.72       1745.33        33.50 o
  -2  10   3        781.00        772.32        30.03 o
  -1  10   3          0.14        -13.53        10.25 o
   0  10   3          0.22          2.45        10.49 o
   1  10   3         31.11         23.81         9.29 o
   2  10   3        714.91        771.88        30.84 o
   3  10   3        128.59        179.33        20.19 o
   4  10   3       1546.69       1541.24        41.65 o
   5  10   3       1178.19       1191.30        35.96 o
   6  10   3        139.47        156.15        16.71 o
   7  10   3        326.28        330.28        56.37 o
   8  10   3         43.04         32.57        38.00 o
   9  10   3        124.47        166.60        50.52 o
  10  10   3        106.55         82.26        48.02 o
  11  10   3         67.28         87.68        52.61 o
  12  10   3        324.19        286.85        70.15 o
  13  10   3         21.20         27.14        55.95 o
  14  10   3        362.41        325.68        82.67 o
 -14  11   3          2.02        -20.41        25.95 o
 -13  11   3          2.32        -37.36        24.91 o
 -12  11   3         73.62         12.36        25.12 o
 -11  11   3         52.53         78.17        35.49 o
 -10  11   3          2.19        -13.09        22.51 o
  -9  11   3        251.86        239.55        46.14 o
  -8  11   3         80.68         36.08        24.44 o
  -7  11   3        107.79        122.07        27.03 o
  -6  11   3          1.10        -34.87        23.25 o
  -5  11   3        348.08        342.71        36.88 o
  -4  11   3         73.54         97.35        23.20 o
  -3  11   3          5.37         26.23        19.20 o
  -2  11   3          0.03          2.06        12.90 o
  -1  11   3          0.08         -9.70        18.11 o
   0  11   3        128.67        113.26        25.52 o
   1  11   3        102.62         73.48        17.26 o
   2  11   3        631.87        680.93        30.97 o
   3  11   3        325.82        335.99        24.61 o
   4  11   3         15.34         17.84        22.51 o
   5  11   3         88.67         83.10        18.27 o
   6  11   3        217.72        188.83        21.88 o
   7  11   3         54.96         54.28        25.47 o
   8  11   3         73.36        143.22        50.11 o
   9  11   3         31.77         30.06        42.59 o
  10  11   3          1.64        -32.57        40.08 o
  11  11   3         13.71         -1.25        44.68 o
  12  11   3         11.79         20.88        52.61 o
  13  11   3         34.51         39.67        58.87 o
 -13  12   3          1.62        -36.00        24.00 o
 -12  12   3         57.46          0.45        24.87 o
 -11  12   3        210.91        164.09        64.72 o
 -10  12   3        490.35        276.00        66.81 o
  -9  12   3          5.73        -15.42        27.14 o
  -8  12   3        415.73        387.82        41.16 o
  -7  12   3          0.95        -33.34        22.23 o
  -6  12   3        273.30        243.42        43.01 o
  -5  12   3         90.94         42.26        23.66 o
  -4  12   3        118.55        128.45        37.66 o
  -3  12   3          2.96         22.99        18.06 o
  -2  12   3        385.03        339.50        42.25 o
  -1  12   3        956.26        888.13        35.79 o
   0  12   3         60.38         72.90        20.16 o
   1  12   3       1097.50       1069.29        49.49 o
   2  12   3        707.82        696.51        34.52 o
   3  12   3          7.82          4.09        19.70 o
   4  12   3         47.31         24.29        25.27 o
   5  12   3       2180.61       2143.32        56.97 o
   6  12   3        526.76        553.95        32.19 o
   7  12   3        511.83        489.33        29.19 o
   8  12   3         20.23         71.40        49.27 o
   9  12   3          8.81        -21.29        42.17 o
  10  12   3         60.41        -33.82        44.68 o
  11  12   3         78.71        111.07        59.71 o
  12  12   3         16.88         28.81        52.19 o
 -12  13   3          2.98        -19.21        25.05 o
 -11  13   3         53.32         38.83        59.29 o
 -10  13   3        139.60        157.83        65.97 o
  -9  13   3        239.07        205.01        66.81 o
  -8  13   3        683.90        763.69        90.19 o
  -7  13   3         11.19         25.05        50.94 o
  -6  13   3        357.19        327.93        41.75 o
  -5  13   3         43.54         34.88        30.43 o
  -4  13   3        389.60        416.14        37.48 o
  -3  13   3        625.20        733.01        54.75 o
  -2  13   3       2148.35       2177.69        77.99 o
  -1  13   3       1093.70       1179.34        41.99 o
   0  13   3       1220.68       1238.09        42.21 o
   1  13   3         62.64         23.57        24.93 o
   2  13   3        285.19        333.72        38.50 o
   3  13   3       2902.66       2994.05        76.58 o
   4  13   3          7.30          1.92        24.77 o
   5  13   3        124.75         92.12        24.08 o
   6  13   3        614.75        545.11        35.68 o
   7  13   3         25.26         17.25        19.72 o
   8  13   3        387.62        367.77        35.23 o
   9  13   3        380.20        301.88        73.91 o
  10  13   3          6.74        -45.93        49.69 o
  11  13   3         84.53         73.49        60.96 o
 -18   0   4          7.12        -48.02        52.61 o
 -16   0   4        107.21        240.92        63.47 o
 -14   0   4          0.27        -17.85        51.78 o
 -12   0   4        222.88        220.23        34.10 o
 -10   0   4          8.37         -5.52        21.53 o
  -8   0   4       1231.26       1359.66        45.30 o
  -6   0   4      24702.76      24867.50       542.95 o
  -4   0   4      30437.21      30741.50       386.43 o
  -2   0   4      33235.27      31940.09       399.33 o
   0   0   4     211622.45     203764.91      2896.11 o
   2   0   4      36764.25      37951.17       668.88 o
   4   0   4      14958.23      15587.35       288.43 o
   6   0   4        528.17        402.97        34.03 o
   8   0   4      20306.58      21839.54       405.27 o
  10   0   4        977.74       1133.21        81.84 o
  12   0   4        140.96        114.41        43.01 o
  14   0   4        388.94        227.14        55.53 o
  16   0   4        437.32        568.28        83.51 o
 -18   1   4         25.06         59.26        41.35 o
 -17   1   4          0.11        -15.90        42.80 o
 -16   1   4         94.39        131.75        68.89 o
 -15   1   4          2.84         19.58        31.48 o
 -14   1   4        775.03        776.65        39.93 o
 -13   1   4        234.13        186.84        24.24 o
 -12   1   4        484.69        456.94        31.30 o
 -11   1   4       1051.70       1032.61        39.05 o
 -10   1   4         21.77        -13.79        14.82 o
  -9   1   4        237.66        253.04        15.13 o
  -8   1   4       3177.51       3359.12        43.02 o
  -7   1   4       1129.45       1198.51        22.51 o
  -6   1   4        173.42        184.96        14.12 o
  -5   1   4       2286.27       2241.47        32.25 o
  -4   1   4       3315.14       3023.51        36.10 o
  -3   1   4      24298.50      23150.08       222.29 o
  -2   1   4       3497.41       3329.87        40.19 o
  -1   1   4        580.45        636.17        16.10 o
   0   1   4       7095.17       6519.35        74.11 o
   1   1   4       2414.62       2260.19        35.29 o
   2   1   4        264.08        240.63        13.24 o
   3   1   4       9915.01       9331.38       113.03 o
   4   1   4          3.77          1.12         7.89 o
   5   1   4       5479.29       5281.09        80.04 o
   6   1   4         97.59        110.82        17.25 o
   7   1   4       9844.24       9760.25       138.08 o
   8   1   4       3971.86       4118.33        71.68 o
   9   1   4        110.38        102.05        18.12 o
  10   1   4        607.69        651.29        43.97 o
  11   1   4          0.03         -0.28        39.88 o
  12   1   4        978.60        954.86        58.32 o
  13   1   4        309.44        406.32        44.26 o
  14   1   4         82.24        115.51        35.17 o
  15   1   4         11.99         51.12        33.40 o
  16   1   4        231.08        232.83        46.43 o
  17   1   4          4.62        -29.84        35.28 o
 -18   2   4          2.22        -42.53        35.72 o
 -17   2   4         23.81         29.55        52.40 o
 -16   2   4          3.78         18.44        32.75 o
 -15   2   4        173.35        166.66        38.40 o
 -14   2   4         63.21         62.86        22.73 o
 -13   2   4        723.07        829.57        38.40 o
 -12   2   4        310.12        298.66        25.80 o
 -11   2   4        145.22        187.12        21.34 o
 -10   2   4         58.29         47.49        16.44 o
  -9   2   4         11.13         20.04        12.10 o
  -8   2   4        225.15        232.60        15.09 o
  -7   2   4        380.94        402.71        15.26 o
  -6   2   4         14.34          5.69         7.55 o
  -5   2   4        118.30         90.32         8.76 o
  -4   2   4        108.80         86.37         9.55 o
  -3   2   4       3158.61       3027.18        40.08 o
  -2   2   4        127.33        128.45         9.39 o
  -1   2   4         11.14          7.85         6.60 o
   0   2   4         89.47         97.09         8.04 o
   1   2   4          7.37         13.79         5.72 o
   2   2   4         75.98         75.76         7.67 o
   3   2   4        148.91        138.07         9.99 o
   4   2   4         59.51         33.81         9.69 o
   5   2   4         13.10          7.48         7.36 o
   6   2   4        146.48        157.96        10.42 o
   7   2   4        150.52        147.16        19.03 o
   8   2   4          0.07        -21.81        14.54 o
   9   2   4          7.05         -8.14        45.93 o
  10   2   4          8.10         -1.23        20.33 o
  11   2   4          6.13         16.74        23.35 o
  12   2   4          1.08         38.20        26.03 o
  13   2   4          1.07          0.40        26.72 o
  14   2   4          2.16         -1.19        29.01 o
  15   2   4         43.28         -7.60        46.56 o
  16   2   4         69.41          4.42        55.12 o
  17   2   4          0.12        -37.66        34.81 o
 -18   3   4         13.12        -52.75        35.40 o
 -17   3   4          4.13        -27.03        32.91 o
 -16   3   4         57.72         70.27        35.61 o
 -15   3   4         32.40         46.78        31.56 o
 -14   3   4        645.04        651.38        68.69 o
 -13   3   4         52.41         76.38        21.14 o
 -12   3   4         97.23         90.04        20.14 o
 -11   3   4         75.54         89.28        18.15 o
 -10   3   4         23.49         42.95        15.22 o
  -9   3   4        368.57        289.33        18.45 o
  -8   3   4        114.86        107.84        12.41 o
  -7   3   4        431.57        429.43        15.59 o
  -6   3   4        261.80        273.50        12.52 o
  -5   3   4        741.66        741.01        18.39 o
  -4   3   4       6873.02       6783.95        80.88 o
  -3   3   4          6.68          6.36         4.81 o
  -2   3   4      22873.64      22643.62       235.86 o
  -1   3   4        113.76        112.56         9.12 o
   0   3   4       4032.54       3901.43        54.14 o
   1   3   4       1826.98       1531.67        24.98 o
   2   3   4        302.13        362.17        12.10 o
   3   3   4       1838.67       1849.24        27.28 o
   4   3   4        644.37        532.45        19.50 o
   5   3   4         14.35         34.93        12.21 o
   6   3   4       3370.80       3347.48        69.60 o
   7   3   4        795.83        758.58        33.28 o
   8   3   4       5039.25       4618.70       143.43 o
   9   3   4        138.43        102.33        24.05 o
  10   3   4       1297.43       1379.54       101.05 o
  11   3   4          0.22         50.44        24.38 o
  12   3   4         19.76         20.10        24.48 o
  13   3   4          0.03         -1.74        26.69 o
  14   3   4        254.94        247.77        44.05 o
  15   3   4          1.52        -37.26        30.10 o
  16   3   4        472.75        467.45        55.98 o
  17   3   4          0.00        -15.97        35.59 o
 -18   4   4          9.12        -21.65        37.72 o
 -17   4   4          6.97        -49.66        62.84 o
 -16   4   4         95.73        131.61        39.41 o
 -15   4   4        344.86        260.70        42.48 o
 -14   4   4        427.19        401.57        44.14 o
 -13   4   4          0.06         -9.81        17.90 o
 -12   4   4        620.04        618.83        32.47 o
 -11   4   4         12.42         14.77        16.14 o
 -10   4   4       1714.80       1986.75        49.90 o
  -9   4   4         14.06         11.25        12.08 o
  -8   4   4       1322.46       1334.91        30.66 o
  -7   4   4        144.64        172.43        13.37 o
  -6   4   4        180.24        145.42        12.66 o
  -5   4   4       2826.67       3364.48        48.11 o
  -4   4   4          1.67         -6.02         7.46 o
  -3   4   4        735.92        771.93        19.87 o
  -2   4   4       1728.81       1769.03        32.93 o
  -1   4   4          1.79         17.74         7.28 o
   0   4   4        340.57        375.26        13.54 o
   1   4   4        498.90        558.57        18.30 o
   2   4   4         92.25         90.43         7.62 o
   3   4   4       1125.93       1373.73        41.34 o
   4   4   4       1694.56       1690.87        35.11 o
   5   4   4       3989.28       4523.85        71.58 o
   6   4   4         18.53         43.58        13.07 o
   7   4   4        203.54        252.99        20.67 o
   8   4   4         28.54         50.59        35.91 o
   9   4   4         20.96         13.83        18.21 o
  10   4   4        997.51       1032.10        52.23 o
  11   4   4        102.03         91.00        25.95 o
  12   4   4        144.40        172.96        31.33 o
  13   4   4          4.63        -22.61        37.79 o
  14   4   4        180.90        249.63        71.40 o
  15   4   4         16.00        -32.71        30.04 o
  16   4   4         17.54        -49.48        32.99 o
 -17   5   4          8.92        -26.91        67.22 o
 -16   5   4         48.23         79.30        40.92 o
 -15   5   4          4.30         12.09        32.40 o
 -14   5   4        821.99        866.70       126.93 o
 -13   5   4        243.87        243.36        26.27 o
 -12   5   4        518.15        537.95        30.88 o
 -11   5   4        594.91        746.09        46.63 o
 -10   5   4        533.97        526.93        27.48 o
  -9   5   4        189.71        205.06        23.64 o
  -8   5   4        101.65        115.46        13.21 o
  -7   5   4        281.63        269.49        15.64 o
  -6   5   4         34.79         21.75        11.26 o
  -5   5   4       1939.15       2041.78        44.91 o
  -4   5   4       3255.61       2998.37        44.86 o
  -3   5   4        297.68        360.93        15.12 o
  -2   5   4       5790.93       5411.81        74.84 o
  -1   5   4       2580.76       2547.17        42.19 o
   0   5   4       1035.54       1075.61        24.56 o
   1   5   4        207.79        186.96        10.21 o
   2   5   4         84.13        104.25         9.00 o
   3   5   4        292.36        350.71        17.13 o
   4   5   4       3044.44       2791.71        49.71 o
   5   5   4         50.56         52.34        11.33 o
   6   5   4          7.41        -10.29        11.15 o
   7   5   4         40.06         58.17        14.81 o
   8   5   4          4.05          0.50        15.11 o
   9   5   4        316.17        340.82        30.20 o
  10   5   4        696.49        720.13        70.77 o
  11   5   4         73.25         56.32        24.56 o
  12   5   4        407.26        302.75        36.51 o
  13   5   4          1.50        -15.66        24.01 o
  14   5   4        131.93        103.96        33.37 o
  15   5   4          7.21        -33.58        27.96 o
  16   5   4        104.86         57.87        51.78 o
 -17   6   4        476.36        483.11        54.81 o
 -16   6   4          6.35         -1.77        33.25 o
 -15   6   4        317.88        290.32        43.82 o
 -14   6   4         29.09         10.10        41.13 o
 -13   6   4        482.54        545.75        33.69 o
 -12   6   4         85.76         60.27        20.55 o
 -11   6   4         75.19         56.74        18.66 o
 -10   6   4         30.23          9.29        15.82 o
  -9   6   4         41.46         30.30        14.76 o
  -8   6   4        289.54        323.38        18.96 o
  -7   6   4          3.15        -10.59        11.39 o
  -6   6   4         39.00         21.23        11.91 o
  -5   6   4         43.60         36.76         9.24 o
  -4   6   4        595.32        602.77        19.68 o
  -3   6   4          4.23         -0.93         9.12 o
  -2   6   4       2548.52       2528.64        40.26 o
  -1   6   4          0.02         -9.55         6.37 o
   0   6   4        303.75        297.15        13.94 o
   1   6   4        162.53        156.16        10.33 o
   2   6   4        778.16        719.71        24.24 o
   3   6   4        272.34        300.88        16.47 o
   4   6   4       1090.50       1190.67        30.01 o
   5   6   4        458.37        480.32        21.52 o
   6   6   4        276.36        332.08        20.82 o
   7   6   4         11.30         -6.00        10.02 o
   8   6   4        346.33        287.26        25.14 o
   9   6   4        271.38        295.80        27.69 o
  10   6   4        120.07        120.68        24.91 o
  11   6   4          9.05        -30.82        20.55 o
  12   6   4         62.34         90.50        26.05 o
  13   6   4         34.17         24.91        25.85 o
  14   6   4         53.79         52.05        63.05 o
  15   6   4          0.02        -10.18        35.07 o
  16   6   4         92.16         67.01        65.35 o
 -17   7   4        136.39         46.14        38.00 o
 -16   7   4         69.83         83.68        54.49 o
 -15   7   4         33.40        -18.37        30.81 o
 -14   7   4        249.63        269.35        41.16 o
 -13   7   4       1929.57       2065.42        65.86 o
 -12   7   4        440.09        534.03        35.21 o
 -11   7   4         85.87         89.65        22.02 o
 -10   7   4         22.36         47.66        18.50 o
  -9   7   4         54.40         59.71        30.01 o
  -8   7   4         69.57         58.12        16.51 o
  -7   7   4       3262.93       3097.94        62.65 o
  -6   7   4         22.36         19.34        12.38 o
  -5   7   4        132.65        127.50        15.35 o
  -4   7   4         50.44         27.72         9.64 o
  -3   7   4       1852.65       2329.89        39.94 o
  -2   7   4       1041.66        995.63        25.55 o
  -1   7   4       5354.71       6131.75        95.28 o
   0   7   4       3121.27       3202.13        46.90 o
   1   7   4       8471.16       9340.05       106.99 o
   2   7   4       2345.35       2362.50        53.16 o
   3   7   4         97.17         73.28        12.27 o
   4   7   4        387.77        346.00        17.87 o
   5   7   4        836.49        830.86        25.39 o
   6   7   4       1334.72       1299.56        39.07 o
   7   7   4         34.49         38.41        34.66 o
   8   7   4       2375.94       2321.54       123.59 o
   9   7   4       1021.07        972.93        44.64 o
  10   7   4       2459.91       2288.09        73.45 o
  11   7   4          0.02         -0.40        24.84 o
  12   7   4        257.34        211.39        29.60 o
  13   7   4         48.77         28.84        24.43 o
  14   7   4        235.15        180.16        54.28 o
  15   7   4         52.09         17.91        33.82 o
 -16   8   4        340.51        252.91        43.02 o
 -15   8   4        252.40        277.40        90.40 o
 -14   8   4        193.36        181.25        37.92 o
 -13   8   4        473.00        497.72        55.53 o
 -12   8   4        322.47        308.98        37.69 o
 -11   8   4          9.90         17.97        19.75 o
 -10   8   4        303.07        259.00        25.47 o
  -9   8   4          3.85         45.96        24.10 o
  -8   8   4       1660.48       1779.49        55.20 o
  -7   8   4        642.61        650.21        34.27 o
  -6   8   4        271.62        222.83        31.18 o
  -5   8   4        528.54        509.51        27.67 o
  -4   8   4         11.38          3.75         9.27 o
  -3   8   4        863.00       1053.55        26.76 o
  -2   8   4       2302.79       2356.24        44.84 o
  -1   8   4        615.86        618.62        23.16 o
   0   8   4       7476.93       8633.96       102.69 o
   1   8   4       3627.20       4130.10        56.00 o
   2   8   4       3385.09       3972.65        70.19 o
   3   8   4        106.80        114.47        14.86 o
   4   8   4        772.96        710.61        25.85 o
   5   8   4        694.59        699.53        26.32 o
   6   8   4        523.62        511.17        21.34 o
   7   8   4        330.87        361.17        54.70 o
   8   8   4        818.96        602.51        68.06 o
   9   8   4         68.42         83.51        43.42 o
  10   8   4        386.00        439.26        65.97 o
  11   8   4        121.47        111.48        53.03 o
  12   8   4        223.10        203.04        28.85 o
  13   8   4         16.85        -17.67        22.18 o
  14   8   4        301.03        285.99        59.50 o
  15   8   4         54.12         58.18        29.20 o
 -15   9   4         18.93        -31.72        28.99 o
 -14   9   4         32.53        -18.64        27.96 o
 -13   9   4        168.25        149.64        34.06 o
 -12   9   4          4.29        -10.47        20.88 o
 -11   9   4         11.48         31.53        28.20 o
 -10   9   4        100.24         94.53        22.48 o
  -9   9   4         80.20         94.99        25.80 o
  -8   9   4          6.78        -10.15        18.16 o
  -7   9   4         32.41         46.35        19.54 o
  -6   9   4         84.66         63.13        17.21 o
  -5   9   4         88.23         89.11        25.98 o
  -4   9   4         48.09         50.05         9.94 o
  -3   9   4        150.37        163.97        15.23 o
  -2   9   4        151.28        146.26        16.63 o
  -1   9   4          4.59        -13.98         9.32 o
   0   9   4         53.34         42.37        10.46 o
   1   9   4        233.96        218.68        15.90 o
   2   9   4        186.55        152.51        16.99 o
   3   9   4          2.04        -17.50        11.67 o
   4   9   4        126.86        142.44        16.33 o
   5   9   4        324.95        362.26        20.76 o
   6   9   4         29.77         27.39        12.27 o
   7   9   4         14.61         22.63        15.45 o
   8   9   4          0.91         26.31        35.91 o
   9   9   4         40.31          4.18        37.16 o
  10   9   4         50.45         18.37        40.08 o
  11   9   4        112.92        116.08        52.19 o
  12   9   4          9.69         14.61        46.35 o
  13   9   4          5.12         23.80        51.36 o
  14   9   4          7.04         -3.34        52.19 o
 -15  10   4          3.02         33.34        30.91 o
 -14  10   4         18.92          0.85        31.11 o
 -13  10   4         37.62         13.54        29.18 o
 -12  10   4         53.77         33.67        26.93 o
 -11  10   4         29.45         -6.96        24.83 o
 -10  10   4        359.23        364.15        36.53 o
  -9  10   4          5.09         -2.14        23.17 o
  -8  10   4        970.88        915.40       137.79 o
  -7  10   4          0.18        -27.41        18.28 o
  -6  10   4        874.98        937.67        45.40 o
  -5  10   4        114.84        124.41        20.24 o
  -4  10   4        320.50        341.42        25.19 o
  -3  10   4         14.40         17.57        12.32 o
  -2  10   4          7.40          4.02        11.02 o
  -1  10   4        255.54        254.14        18.37 o
   0  10   4         72.98         87.69        15.47 o
   1  10   4         31.73         34.58         9.82 o
   2  10   4        225.47        226.58        20.58 o
   3  10   4         61.12         63.68        15.63 o
   4  10   4         42.55         33.10        15.63 o
   5  10   4        233.87        207.39        19.81 o
   6  10   4         14.66          5.92        14.00 o
   7  10   4        128.87        118.60        22.04 o
   8  10   4         11.35        -44.68        35.07 o
   9  10   4         25.22         13.36        38.83 o
  10  10   4          0.10          7.52        41.34 o
  11  10   4         55.84          8.77        43.84 o
  12  10   4         58.11         40.50        51.36 o
  13  10   4         33.93        -10.44        51.36 o
  14  10   4         62.45         15.45        59.71 o
 -14  11   4        212.47        148.97        34.84 o
 -13  11   4         91.85         -1.20        28.65 o
 -12  11   4        367.43        323.21        38.78 o
 -11  11   4         84.80         20.88        51.36 o
 -10  11   4         16.66        -19.92        24.57 o
  -9  11   4          2.90        -12.13        24.68 o
  -8  11   4       1095.25        939.15        54.96 o
  -7  11   4        372.61        340.21        31.97 o
  -6  11   4       1604.85       1867.21        85.04 o
  -5  11   4        940.28        976.70        45.77 o
  -4  11   4       2245.04       2529.91        62.16 o
  -3  11   4        212.00        209.59        20.17 o
  -2  11   4       2073.10       2310.81        49.40 o
  -1  11   4       1305.81       1317.48        37.00 o
   0  11   4       1377.59       1329.28        56.35 o
   1  11   4       4765.01       4843.03        91.05 o
   2  11   4       1094.74       1301.09        42.85 o
   3  11   4       2195.20       2210.11        55.23 o
   4  11   4       3347.93       3392.50        70.56 o
   5  11   4         70.24         93.79        19.44 o
   6  11   4        599.86        570.72        30.68 o
   7  11   4        145.09        137.35        24.02 o
   8  11   4         11.44         20.88        39.67 o
   9  11   4        269.43        239.25        61.80 o
  10  11   4          1.02         44.68        49.69 o
  11  11   4          7.58          7.93        49.69 o
  12  11   4          4.77         48.02        54.28 o
  13  11   4         29.42         61.80        59.29 o
 -13  12   4         45.47        -15.85        54.49 o
 -12  12   4        136.33          9.69        27.45 o
 -11  12   4        120.21         73.07        56.79 o
 -10  12   4         17.78        -63.26        42.17 o
  -9  12   4         41.93         32.57        48.02 o
  -8  12   4        433.01        518.85        67.02 o
  -7  12   4        389.40        395.78        36.45 o
  -6  12   4        686.85        578.59        40.19 o
  -5  12   4         40.37        -11.24        21.76 o
  -4  12   4        456.92        469.89        45.04 o
  -3  12   4        107.21         92.56        20.62 o
  -2  12   4        204.32        256.14        25.37 o
  -1  12   4        862.48        788.80        31.35 o
   0  12   4        692.38        767.98        33.14 o
   1  12   4       1241.82       1319.87        54.84 o
   2  12   4       2803.78       3001.97        74.26 o
   3  12   4       2014.25       2117.66        57.81 o
   4  12   4       1402.41       1468.21        78.77 o
   5  12   4       3753.52       3917.24        80.85 o
   6  12   4       1987.44       2016.50        59.45 o
   7  12   4         57.10         46.17        19.16 o
   8  12   4        298.40        277.72        22.93 o
   9  12   4        181.87        238.83        65.14 o
  10  12   4          9.79        -60.75        40.50 o
  11  12   4         20.03         -9.60        51.78 o
  12  12   4        149.42        101.46        67.64 o
 -12  13   4          1.65         -0.42        29.23 o
 -11  13   4         29.80        -75.78        50.52 o
 -10  13   4         40.68        -32.57        51.36 o
  -9  13   4          7.37        -14.20        50.11 o
  -8  13   4         53.35        -40.08        46.35 o
  -7  13   4         92.58        -37.16        45.93 o
  -6  13   4        128.96         38.83        48.02 o
  -5  13   4        383.65        343.64        61.38 o
  -4  13   4         36.97         32.99        41.75 o
  -3  13   4        885.64        867.78       107.50 o
  -2  13   4         24.07          7.66        18.66 o
  -1  13   4        275.86        264.30        29.39 o
   0  13   4        182.20        170.79        23.05 o
   1  13   4       1381.68       1401.88        58.13 o
   2  13   4          8.05         18.44        20.76 o
   3  13   4        917.54        790.51        39.67 o
   4  13   4         17.85         19.68        23.18 o
   5  13   4          0.03         11.10        44.62 o
   6  13   4         31.62         -4.87        22.01 o
   7  13   4        162.47        135.80        36.39 o
   8  13   4         37.48         29.73        27.43 o
   9  13   4         34.85         44.26        54.28 o
  10  13   4         87.59         29.23        57.20 o
  11  13   4         75.46         56.79        62.21 o
   1  14   4         32.94          6.26        42.17 o
   2  14   4        260.65        324.01        58.46 o
   3  14   4        104.96        108.14        45.51 o
   4  14   4        491.60        561.18        64.72 o
   5  14   4        126.63         88.94        43.84 o
   6  14   4        406.99        296.46        52.61 o
   7  14   4          4.30        -23.80        34.66 o
   8  14   4         73.80         39.67        35.07 o
 -17   0   5        243.97        303.55        73.91 o
 -15   0   5         78.92         84.34        52.61 o
 -13   0   5         60.11         46.01        29.23 o
 -11   0   5        386.86        468.84        44.68 o
  -9   0   5       1121.18       1050.98        40.74 o
  -7   0   5         70.82         73.32        13.41 o
  -5   0   5         12.30         13.17         9.86 o
  -3   0   5        319.24        291.77        15.39 o
  -1   0   5         17.85          5.91        12.58 o
   1   0   5        116.90        116.62        13.49 o
   3   0   5        828.76        732.25        33.80 o
   5   0   5        187.32        151.48        21.03 o
   7   0   5       2229.82       2036.15        65.77 o
   9   0   5          1.90        -10.02        32.57 o
  11   0   5        621.08        723.60        70.98 o
  13   0   5         17.43          9.19        39.67 o
  15   0   5         31.07         41.75        48.02 o
 -18   1   5         25.28         -3.48        40.60 o
 -17   1   5          7.26         46.37        38.23 o
 -16   1   5        282.86        306.01        84.76 o
 -15   1   5         23.23         49.15        33.49 o
 -14   1   5        516.81        568.94        51.31 o
 -13   1   5         20.02         42.29        20.57 o
 -12   1   5         18.64         -2.01        17.81 o
 -11   1   5        231.71        243.36        23.71 o
 -10   1   5        441.78        451.92        27.15 o
  -9   1   5        170.14        225.39        13.16 o
  -8   1   5       2665.70       2647.96        40.90 o
  -7   1   5       7310.56       7791.51        87.61 o
  -6   1   5       4788.04       4777.51        54.56 o
  -5   1   5         87.02        101.14         8.91 o
  -4   1   5        100.83        108.77         9.41 o
  -3   1   5       3958.09       3640.22        45.41 o
  -2   1   5         29.06         44.02         8.70 o
  -1   1   5        113.68        120.38         8.79 o
   0   1   5       1097.53       1139.05        22.57 o
   1   1   5        453.41        423.78        16.10 o
   2   1   5         49.74         53.82         8.39 o
   3   1   5        485.49        523.88        20.72 o
   4   1   5       2149.43       1987.98        35.67 o
   5   1   5        169.90        208.49        19.33 o
   6   1   5        672.05        709.59        23.14 o
   7   1   5      14647.91      15516.07       186.61 o
   8   1   5       5245.11       5232.20       100.25 o
   9   1   5        126.30        135.69        27.76 o
  10   1   5       1324.44       1357.78        74.42 o
  11   1   5         59.17         20.82        18.91 o
  12   1   5        164.60        145.56        33.40 o
  13   1   5          0.39          1.60        37.58 o
  14   1   5        317.13        373.64        82.88 o
  15   1   5         42.80         40.28        33.51 o
  16   1   5        184.35        219.01        47.14 o
 -18   2   5         33.72         58.87        43.03 o
 -17   2   5         22.75        -18.32        34.54 o
 -16   2   5         13.40         48.66        36.52 o
 -15   2   5          3.01         -6.38        30.39 o
 -14   2   5        312.18        332.79        72.65 o
 -13   2   5         66.02         70.26        21.83 o
 -12   2   5        615.81        672.59        34.38 o
 -11   2   5        686.77        683.70        33.20 o
 -10   2   5       3845.17       3929.29        76.90 o
  -9   2   5       1349.11       1420.60        30.03 o
  -8   2   5       2698.36       3035.05        44.95 o
  -7   2   5        114.05        101.48        10.97 o
  -6   2   5         12.00         29.12         9.73 o
  -5   2   5        175.11        202.53        12.66 o
  -4   2   5      10651.82      10829.42       112.69 o
  -3   2   5        636.09        627.79        24.83 o
  -2   2   5       2938.58       2688.64        39.42 o
  -1   2   5       6634.92       6765.26        79.39 o
   0   2   5       9953.20       9940.99       110.50 o
   1   2   5        784.85        774.52        20.71 o
   2   2   5       3818.23       3543.14        96.09 o
   3   2   5      10173.99      10256.87       125.07 o
   4   2   5        122.62        143.30        11.16 o
   5   2   5       9314.42      10047.04       124.09 o
   6   2   5      10962.96      11433.28       140.01 o
   7   2   5       5063.84       5021.41        72.99 o
   8   2   5        634.77        723.46        39.40 o
   9   2   5        160.50        218.50        29.13 o
  10   2   5        180.27        137.61        28.09 o
  11   2   5        123.72        126.97        46.35 o
  12   2   5          0.14         -6.26        25.17 o
  13   2   5          3.17         -5.97        27.19 o
  14   2   5          1.52         11.94        29.29 o
  15   2   5          5.41         -1.22        33.59 o
  16   2   5          1.20         21.39        38.12 o
 -18   3   5         42.22        -14.42        36.37 o
 -17   3   5         27.89          8.17        37.07 o
 -16   3   5          5.76          2.15        33.91 o
 -15   3   5         56.46         26.28        33.39 o
 -14   3   5          4.49         -4.89        40.92 o
 -13   3   5          2.88        -16.72        19.07 o
 -12   3   5          0.41        -24.21        16.14 o
 -11   3   5          2.63         -4.25        16.18 o
 -10   3   5         63.25         79.70        36.34 o
  -9   3   5          3.74         -9.57        10.48 o
  -8   3   5        204.69        198.00        13.11 o
  -7   3   5        521.64        458.24        16.83 o
  -6   3   5        242.50        224.79        12.52 o
  -5   3   5         47.75         78.11         9.36 o
  -4   3   5        968.46        964.75        26.87 o
  -3   3   5       1778.44       1602.32        29.43 o
  -2   3   5       5449.44       5167.16        64.77 o
  -1   3   5        364.93        400.31        14.38 o
   0   3   5         49.17         39.83         8.86 o
   1   3   5       1538.54       1407.25        40.19 o
   2   3   5        334.42        313.07        12.92 o
   3   3   5        443.01        425.03        14.29 o
   4   3   5       1173.45       1108.75        23.72 o
   5   3   5         84.38         82.68        11.15 o
   6   3   5        643.78        654.73        30.93 o
   7   3   5        433.91        422.06        26.65 o
   8   3   5        976.61        962.11        47.73 o
   9   3   5         60.13         11.18        19.76 o
  10   3   5         76.32         53.91        23.75 o
  11   3   5         40.19         -8.00        21.96 o
  12   3   5         40.61         -0.70        26.40 o
  13   3   5          0.09         -7.67        29.44 o
  14   3   5        337.34        341.63        46.43 o
  15   3   5         29.34        -17.25        31.76 o
  16   3   5        182.78        144.92        43.82 o
 -17   4   5          0.57        -22.64        34.71 o
 -16   4   5          8.79         -7.87        32.15 o
 -15   4   5          6.69         42.81        37.58 o
 -14   4   5         34.62         30.97        30.41 o
 -13   4   5        107.95         89.49        23.24 o
 -12   4   5        158.10        205.51        36.60 o
 -11   4   5        229.86        263.88        24.59 o
 -10   4   5         88.25        133.48        19.66 o
  -9   4   5          7.78         -9.02        12.22 o
  -8   4   5         42.07         58.20        10.27 o
  -7   4   5        430.51        414.62        16.26 o
  -6   4   5          0.09         -8.78         7.82 o
  -5   4   5        119.18         99.85        11.08 o
  -4   4   5        212.68        191.74        12.55 o
  -3   4   5       1816.68       1723.93        34.84 o
  -2   4   5         71.53         70.58         9.76 o
  -1   4   5        551.48        573.60        17.94 o
   0   4   5        124.79        110.45        11.42 o
   1   4   5         35.24         27.84         7.58 o
   2   4   5         35.22         30.96         7.52 o
   3   4   5         30.25         19.96         9.87 o
   4   4   5         49.21         70.71        14.77 o
   5   4   5         31.82         17.94        15.06 o
   6   4   5        230.58        224.40        28.09 o
   7   4   5         58.63         47.58        16.20 o
   8   4   5        252.43        214.64        26.57 o
   9   4   5         73.56         78.75        22.61 o
  10   4   5         10.33         -2.67        23.80 o
  11   4   5          1.09         10.21        25.05 o
  12   4   5        138.92         86.53        29.65 o
  13   4   5          2.83        -28.19        23.90 o
  14   4   5          9.08         14.06        29.74 o
  15   4   5         18.93        -35.55        53.86 o
  16   4   5          4.47          5.38        33.33 o
 -17   5   5         59.56        -14.80        36.29 o
 -16   5   5          5.69         -9.99        32.98 o
 -15   5   5        235.44        210.22        41.62 o
 -14   5   5       2208.94       2320.71        93.88 o
 -13   5   5        189.51        201.51        26.93 o
 -12   5   5         31.23         34.54        20.64 o
 -11   5   5        175.58        215.54        23.53 o
 -10   5   5        102.00        109.26        19.86 o
  -9   5   5         10.67         29.35        13.91 o
  -8   5   5         84.40         90.37        13.72 o
  -7   5   5        192.11        184.68        12.51 o
  -6   5   5       3436.45       3203.11        49.59 o
  -5   5   5        113.94        133.67        12.30 o
  -4   5   5      15267.08      15701.58       173.03 o
  -3   5   5       3439.10       4195.01        64.29 o
  -2   5   5      18947.42      19433.85       208.24 o
  -1   5   5      13899.42      14662.96       175.93 o
   0   5   5       1603.84       1518.91        28.51 o
   1   5   5       1317.72       1434.98        26.89 o
   2   5   5       6320.18       6825.92        80.51 o
   3   5   5       1593.05       1774.45        67.83 o
   4   5   5      12372.67      12157.66       167.24 o
   5   5   5        188.54        211.80        16.01 o
   6   5   5       2927.62       2823.50        68.48 o
   7   5   5         11.23        -24.74        16.49 o
   8   5   5        251.76        252.75        27.34 o
   9   5   5         12.61          8.17        19.46 o
  10   5   5         29.72         25.05        22.32 o
  11   5   5          1.22         16.16        23.23 o
  12   5   5        159.35        142.94        31.34 o
  13   5   5        139.25        225.26        77.66 o
  14   5   5        546.70        636.99        65.14 o
  15   5   5          6.27          0.74        31.79 o
  16   5   5        325.47        389.09        50.65 o
 -17   6   5         15.31         16.22        40.08 o
 -16   6   5         91.34        119.51        39.48 o
 -15   6   5        433.39        500.37        51.87 o
 -14   6   5       1725.39       1704.76       133.20 o
 -13   6   5        125.86         85.10        26.44 o
 -12   6   5       2629.64       2684.31        67.06 o
 -11   6   5        580.83        629.29        33.56 o
 -10   6   5       2069.51       2152.22        55.13 o
  -9   6   5        272.16        354.66        22.58 o
  -8   6   5          6.96         27.85        12.47 o
  -7   6   5        362.21        444.99        22.81 o
  -6   6   5         16.73         40.16        12.28 o
  -5   6   5       2500.31       2586.63        43.24 o
  -4   6   5       4138.02       4916.34        66.86 o
  -3   6   5       1592.37       1864.00        35.03 o
  -2   6   5         23.27         32.35        12.98 o
  -1   6   5        873.23       1177.05        29.56 o
   0   6   5       5617.40       7023.76        85.17 o
   1   6   5       3364.14       3738.96        51.27 o
   2   6   5       2305.55       2407.07        36.27 o
   3   6   5       1121.56       1074.61        35.86 o
   4   6   5        663.77        926.37        38.75 o
   5   6   5        799.91        851.34        27.28 o
   6   6   5        482.93        505.37        22.99 o
   7   6   5        118.91        111.69        20.87 o
   8   6   5        868.74        902.10        44.57 o
   9   6   5        113.30        146.66        44.68 o
  10   6   5       1633.41       1720.08        67.34 o
  11   6   5        208.28        229.59        62.01 o
  12   6   5       1170.01       1186.93        68.89 o
  13   6   5          1.03        -26.85        23.25 o
  14   6   5        191.89        267.02        46.97 o
  15   6   5          0.90        -27.88        28.33 o
 -16   7   5          1.09         51.43        36.82 o
 -15   7   5         62.76         88.23        38.15 o
 -14   7   5        347.49        272.16        53.86 o
 -13   7   5       2338.46       2423.14       138.21 o
 -12   7   5        214.25        202.45        29.86 o
 -11   7   5       1484.31       1507.06        82.31 o
 -10   7   5         81.67         68.19        21.38 o
  -9   7   5          7.12          5.84        21.55 o
  -8   7   5        186.10        160.08        18.59 o
  -7   7   5        310.31        287.59        20.74 o
  -6   7   5       1745.82       1661.79        40.66 o
  -5   7   5        418.09        454.18        19.01 o
  -4   7   5         11.91         11.56         9.93 o
  -3   7   5        141.90        153.34        13.28 o
  -2   7   5        453.82        512.30        21.23 o
  -1   7   5        467.53        494.84        20.33 o
   0   7   5       1423.78       1540.45        30.71 o
   1   7   5       1173.64       1191.97        25.97 o
   2   7   5        316.25        344.05        19.67 o
   3   7   5        188.17        226.95        16.83 o
   4   7   5       1719.19       1673.13        39.57 o
   5   7   5         85.24         74.94        13.20 o
   6   7   5        404.65        440.43        21.50 o
   7   7   5         40.12         31.46        13.80 o
   8   7   5        247.18        258.49        27.07 o
   9   7   5         37.32         37.38        19.97 o
  10   7   5         10.93          9.36        20.39 o
  11   7   5         56.29         -1.42        22.32 o
  12   7   5          0.21          9.26        23.51 o
  13   7   5        148.02         87.45        33.40 o
  14   7   5         42.14         47.38        28.95 o
  15   7   5         53.84         60.70        31.17 o
 -16   8   5         19.79         -2.03        34.59 o
 -15   8   5         42.43         22.13        34.07 o
 -14   8   5         15.51          6.08        31.82 o
 -13   8   5        760.38        805.08        60.75 o
 -12   8   5         43.65         -5.03        24.21 o
 -11   8   5        196.67        154.37        32.70 o
 -10   8   5       1080.77       1044.42        45.60 o
  -9   8   5        766.58        813.27        50.13 o
  -8   8   5       1756.02       1726.63        50.05 o
  -7   8   5        853.27        875.68        37.67 o
  -6   8   5        359.77        298.75        28.57 o
  -5   8   5        517.90        611.78        26.46 o
  -4   8   5        138.79        138.19        14.70 o
  -3   8   5         57.61         57.11        11.64 o
  -2   8   5       1676.23       1637.50        59.38 o
  -1   8   5        505.89        524.94        21.23 o
   0   8   5       1316.83       1347.04        29.72 o
   1   8   5         27.01         33.04         9.69 o
   2   8   5        589.61        670.61        27.39 o
   3   8   5        139.92        144.57        17.66 o
   4   8   5         95.49         92.64        14.74 o
   5   8   5        252.42        229.48        18.20 o
   6   8   5        153.13        153.05        19.89 o
   7   8   5         23.57         17.97        13.41 o
   8   8   5        358.67        347.88        21.94 o
   9   8   5        107.95        130.68        29.44 o
  10   8   5         34.31         59.40        22.18 o
  11   8   5         13.51         25.98        21.37 o
  12   8   5         98.69         71.89        25.97 o
  13   8   5          8.52        -18.15        29.65 o
  14   8   5         98.10         47.39        29.84 o
 -15   9   5         25.26         55.91        82.67 o
 -14   9   5         10.33         -0.24        37.16 o
 -13   9   5         54.54          6.79        31.61 o
 -12   9   5        273.16        188.67        38.02 o
 -11   9   5        431.80        428.62        33.26 o
 -10   9   5        599.18        625.97        37.02 o
  -9   9   5        248.24        220.36        33.51 o
  -8   9   5       3253.87       3210.87        86.40 o
  -7   9   5        841.26        943.19        38.90 o
  -6   9   5        867.58        872.33        36.64 o
  -5   9   5        103.34         91.60        18.13 o
  -4   9   5         23.54          9.73        11.76 o
  -3   9   5         81.93         63.23        14.00 o
  -2   9   5        218.77        216.36        19.65 o
  -1   9   5          4.61         20.67         9.21 o
   0   9   5         62.41         69.22        13.01 o
   1   9   5         92.80         73.13        10.87 o
   2   9   5        680.46        624.18        28.26 o
   3   9   5        387.14        367.24        22.55 o
   4   9   5        557.57        569.03        26.72 o
   5   9   5        603.27        698.14        28.10 o
   6   9   5        533.50        546.73        27.68 o
   7   9   5        261.52        346.63        22.02 o
   8   9   5        280.36        251.29        30.39 o
   9   9   5         65.80         61.49        20.09 o
  10   9   5          2.22         -2.92        41.75 o
  11   9   5          2.50         24.10        21.09 o
  12   9   5        174.71        181.21        62.63 o
  13   9   5          2.35         13.89        24.99 o
  14   9   5         81.60        112.87        30.36 o
 -15  10   5          0.09        -33.59        56.37 o
 -14  10   5         32.02        -21.33        39.04 o
 -13  10   5          0.52          6.90        29.88 o
 -12  10   5        398.52        357.60        42.79 o
 -11  10   5        138.27        186.45        35.19 o
 -10  10   5        184.23        238.45        35.98 o
  -9  10   5        723.95        699.82        48.64 o
  -8  10   5        234.27        190.43        32.40 o
  -7  10   5          4.16         -2.91        22.43 o
  -6  10   5         96.58         68.05        22.00 o
  -5  10   5         93.68         80.53        18.95 o
  -4  10   5         30.31         10.84        12.95 o
  -3  10   5          0.04        -17.53        11.69 o
  -2  10   5        138.70        148.59        17.82 o
  -1  10   5         13.39         33.28        12.65 o
   0  10   5        602.14        602.33        24.98 o
   1  10   5        753.32        803.33        27.04 o
   2  10   5        798.60        780.32        32.86 o
   3  10   5         23.35         25.86        15.52 o
   4  10   5        715.72        814.06        34.31 o
   5  10   5        188.16        211.65        20.68 o
   6  10   5         26.31         13.30        15.63 o
   7  10   5        102.89         79.54        21.21 o
   8  10   5        198.43        204.32        19.86 o
   9  10   5         52.70         40.39        19.76 o
  10  10   5        154.01        121.51        54.70 o
  11  10   5         67.25         94.36        56.37 o
  12  10   5         68.93         29.65        54.70 o
  13  10   5          1.55         10.86        56.79 o
 -14  11   5          1.49         -5.89        32.87 o
 -13  11   5         90.40         43.03        32.83 o
 -12  11   5         20.16         16.90        28.00 o
 -11  11   5         74.75         57.99        29.88 o
 -10  11   5          0.59        -53.86        40.50 o
  -9  11   5         90.21          8.98        53.45 o
  -8  11   5         85.93         28.91        28.53 o
  -7  11   5          3.35        -23.93        20.95 o
  -6  11   5         30.82         26.68        19.93 o
  -5  11   5        322.36        278.37        27.20 o
  -4  11   5          0.09         -4.56        13.58 o
  -3  11   5        583.40        528.70        38.81 o
  -2  11   5         10.72        -12.09        14.10 o
  -1  11   5        115.69        131.90        18.68 o
   0  11   5        218.25        215.65        22.32 o
   1  11   5        117.98         93.24        20.24 o
   2  11   5        282.29        291.86        26.04 o
   3  11   5          1.83          9.24        18.74 o
   4  11   5        421.41        369.88        27.67 o
   5  11   5        380.36        308.72        26.43 o
   6  11   5        249.10        218.18        34.60 o
   7  11   5        257.08        291.41        24.36 o
   8  11   5         15.47        -10.15        15.90 o
   9  11   5          4.00          0.42        44.26 o
  10  11   5         10.07          3.34        45.93 o
  11  11   5         12.91         -7.93        50.52 o
  12  11   5          0.42        -69.52        46.35 o
 -13  12   5        112.94         78.52        36.95 o
 -12  12   5        262.23        175.66        36.68 o
 -11  12   5         17.38        -26.72        46.35 o
 -10  12   5         10.75        -10.44        47.18 o
  -9  12   5         21.82         -0.84        46.76 o
  -8  12   5         89.57          9.60        45.09 o
  -7  12   5         26.67        -39.67        29.61 o
  -6  12   5        554.39        525.38        39.37 o
  -5  12   5          8.57          7.12        20.19 o
  -4  12   5        106.74         85.38        24.17 o
  -3  12   5          4.20         -3.77        13.32 o
  -2  12   5        341.97        304.97        23.98 o
  -1  12   5         41.08         52.27        16.87 o
   0  12   5          2.22         -9.62        13.43 o
   1  12   5        101.79         89.33        22.00 o
   2  12   5         31.10         22.68        20.71 o
   3  12   5        266.55        248.42        27.29 o
   4  12   5        177.62        233.98        27.46 o
   5  12   5        192.24        179.14        27.68 o
   6  12   5         20.28         15.74        21.42 o
   7  12   5          0.10         20.61        19.15 o
   8  12   5          0.24        -26.24        29.05 o
   9  12   5        432.81        455.96        79.33 o
  10  12   5        227.08        188.31        66.81 o
  11  12   5        111.58        132.78        65.55 o
 -12  13   5          3.72         27.56        34.66 o
  -8  13   5         16.78        -20.88        45.93 o
  -7  13   5         90.75         -6.68        48.44 o
  -6  13   5        482.77        519.42        73.49 o
  -5  13   5        285.27        260.55        60.54 o
  -4  13   5       3193.93       3268.95       153.24 o
  -3  13   5        109.86        163.18        24.94 o
  -2  13   5       1487.79       1508.97        54.49 o
  -1  13   5          0.90          1.82        19.13 o
   0  13   5        582.55        551.44        33.26 o
   1  13   5         58.15         60.29        28.23 o
   2  13   5       2455.24       2620.51       185.81 o
   3  13   5        600.85        680.55       108.56 o
   4  13   5        623.98        564.70        49.12 o
   5  13   5         55.04        -15.66        29.01 o
   6  13   5        532.30        601.15        48.28 o
   7  13   5        549.83        571.40        46.72 o
   8  13   5        684.71        701.64        50.44 o
   9  13   5        314.12        316.08        75.58 o
  10  13   5          3.40        -22.96        53.03 o
  -2  14   5          4.91        -20.46        44.26 o
  -1  14   5          1.27        -20.88        42.59 o
   0  14   5         13.18        -56.37        37.58 o
   1  14   5        192.90        236.33        55.95 o
   2  14   5        158.70        192.49        53.45 o
   3  14   5          4.20         16.28        40.08 o
   4  14   5        195.81        180.80        48.85 o
   5  14   5        200.43        231.32        50.94 o
   6  14   5        507.62        410.45        57.62 o
   7  14   5        440.74        366.60        53.86 o
   8  14   5         35.29          3.76        36.33 o
   9  14   5         11.72          3.76        31.73 o
   0  15   5         10.54        -56.99        38.00 o
   1  15   5         49.13         29.65        47.60 o
   2  15   5          2.13         58.04        47.60 o
   3  15   5         48.70         34.66        45.93 o
   4  15   5        120.06        149.48        53.45 o
   5  15   5         19.82         12.94        42.59 o
   6  15   5          5.09        -36.74        41.75 o
   7  15   5          0.26         11.27        38.00 o
   8  15   5         57.68         16.28        38.00 o
 -18   0   6        201.60        272.66        80.59 o
 -16   0   6        142.64        200.00        66.81 o
 -14   0   6        249.28        226.73        58.87 o
 -12   0   6          0.11        -17.30        30.48 o
 -10   0   6       1282.81       1426.37        71.85 o
  -8   0   6         61.50        126.79        16.17 o
  -6   0   6      14562.58      16635.62       257.89 o
  -4   0   6        606.71        824.83        26.95 o
  -2   0   6      10140.35      10176.89       200.81 o
   0   0   6       2017.14       2208.20        50.29 o
   2   0   6        380.26        304.97        24.86 o
   4   0   6      23178.06      23810.49       436.92 o
   6   0   6      12146.27      12556.68       248.03 o
   8   0   6      15210.81      15943.47       450.53 o
  10   0   6       4578.63       4485.25       179.13 o
  12   0   6         65.88        110.65        45.93 o
  14   0   6        118.86        128.19        50.94 o
  16   0   6         72.39        112.74        57.20 o
 -18   1   6         37.33          0.23        42.47 o
 -17   1   6         50.74         76.69        55.74 o
 -16   1   6        461.19        428.18        54.13 o
 -15   1   6         80.91         53.04        36.26 o
 -14   1   6         10.30        -21.12        29.66 o
 -13   1   6         31.75         27.26        21.54 o
 -12   1   6        473.19        483.09        34.65 o
 -11   1   6        131.93        158.50        22.26 o
 -10   1   6       2829.09       3025.38        53.18 o
  -9   1   6        286.87        260.44        19.52 o
  -8   1   6       2255.31       2434.22        37.20 o
  -7   1   6       4221.67       4362.62        53.44 o
  -6   1   6         55.29         20.26         8.53 o
  -5   1   6        125.11        108.51         9.64 o
  -4   1   6       8096.43       8683.97        94.45 o
  -3   1   6        319.26        258.20        12.28 o
  -2   1   6         20.65         12.86         7.56 o
  -1   1   6       2788.32       2630.82        36.71 o
   0   1   6       7172.14       6894.22        76.14 o
   1   1   6        486.14        439.83        24.07 o
   2   1   6         59.83         35.43         9.38 o
   3   1   6        659.26        533.85        26.88 o
   4   1   6       4047.82       3929.75        67.43 o
   5   1   6       4864.29       4910.83        71.93 o
   6   1   6        321.81        389.80        18.76 o
   7   1   6        773.04        782.15        39.05 o
   8   1   6         34.34         18.12        16.94 o
   9   1   6        951.12       1032.24        41.85 o
  10   1   6        295.42        338.69        27.78 o
  11   1   6        177.42        180.90        42.44 o
  12   1   6        115.23        150.44        37.16 o
  13   1   6         72.48         63.26        31.74 o
  14   1   6         22.22         -6.89        30.12 o
  15   1   6          8.64         -9.05        32.70 o
  16   1   6        166.18        140.43        43.99 o
 -18   2   6         38.24         77.05        43.75 o
 -17   2   6         23.57          4.24        39.87 o
 -16   2   6         66.17         33.24        41.75 o
 -15   2   6          3.40        -23.24        30.70 o
 -14   2   6         21.77          3.17        30.30 o
 -13   2   6         45.74         31.45        21.47 o
 -12   2   6          0.97         12.93        19.22 o
 -11   2   6        516.13        584.91        36.99 o
 -10   2   6        238.65        213.47        17.50 o
  -9   2   6       1789.42       1858.27        39.03 o
  -8   2   6        130.96        120.76        12.39 o
  -7   2   6       1465.83       1416.23        32.01 o
  -6   2   6        440.67        400.40        16.14 o
  -5   2   6        110.43        111.10        10.68 o
  -4   2   6         33.96         19.62         8.47 o
  -3   2   6        354.04        402.36        14.53 o
  -2   2   6          3.27          5.65         7.86 o
  -1   2   6         47.30         36.43         8.60 o
   0   2   6        182.39        174.67        11.20 o
   1   2   6        266.06        242.15        12.28 o
   2   2   6        318.46        296.39        14.93 o
   3   2   6         49.95         35.25         9.60 o
   4   2   6          6.57         10.41         9.01 o
   5   2   6         59.40         53.60        10.82 o
   6   2   6        294.92        316.95        16.31 o
   7   2   6        343.47        403.65        23.83 o
   8   2   6         19.82          8.06        11.66 o
   9   2   6        126.67        121.43        27.51 o
  10   2   6         14.88          7.26        26.31 o
  11   2   6          7.57         19.48        25.80 o
  12   2   6         21.48          0.20        27.18 o
  13   2   6         17.49        -22.41        27.42 o
  14   2   6         13.50          6.26        43.01 o
  15   2   6         18.69        -33.50        31.69 o
  16   2   6          6.91         16.63        43.42 o
 -18   3   6         45.05         46.13        41.68 o
 -17   3   6          0.08          1.35        37.87 o
 -16   3   6         28.06          7.47        35.84 o
 -15   3   6         39.74         58.57        44.68 o
 -14   3   6         39.25         19.13        31.60 o
 -13   3   6         35.03         28.54        32.44 o
 -12   3   6         83.26         73.70        21.21 o
 -11   3   6          0.02        -24.15        16.10 o
 -10   3   6       1222.21       1218.21        32.65 o
  -9   3   6        118.05        118.99        14.48 o
  -8   3   6        440.09        441.97        18.12 o
  -7   3   6         31.82         44.54        10.14 o
  -6   3   6          0.69         -9.89         8.13 o
  -5   3   6          8.55        -12.32         9.24 o
  -4   3   6        443.34        469.34        16.24 o
  -3   3   6         47.08         62.01        10.00 o
  -2   3   6         14.91          2.93         8.00 o
  -1   3   6         55.14         72.68         9.75 o
   0   3   6        597.82        624.64        18.64 o
   1   3   6        238.56        285.42        14.56 o
   2   3   6       3596.95       3503.71        48.62 o
   3   3   6          8.52          5.63         7.69 o
   4   3   6       2019.32       2049.95        37.10 o
   5   3   6         68.35         70.38        10.26 o
   6   3   6        675.05        609.31        29.97 o
   7   3   6         81.88        128.00        23.47 o
   8   3   6         62.39         62.50        22.87 o
   9   3   6         87.28         69.64        24.48 o
  10   3   6        165.84        212.04        32.50 o
  11   3   6          4.61        -11.13        24.36 o
  12   3   6        613.41        678.72        55.95 o
  13   3   6         22.13         17.44        51.57 o
  14   3   6        648.70        778.93        79.54 o
  15   3   6         24.68         30.82        34.88 o
  16   3   6        116.18        203.47        45.49 o
 -17   4   6        149.31         98.48        42.70 o
 -16   4   6        476.59        409.74        53.62 o
 -15   4   6         43.25         64.20        45.30 o
 -14   4   6        584.47        668.67        56.99 o
 -13   4   6         48.30         52.11        22.84 o
 -12   4   6        447.14        512.86        38.45 o
 -11   4   6        511.77        614.61        33.05 o
 -10   4   6        660.22        671.51        29.53 o
  -9   4   6         83.70         84.22        13.55 o
  -8   4   6        177.81        213.54        14.59 o
  -7   4   6        235.66        246.62        14.55 o
  -6   4   6       2679.65       3023.26        44.97 o
  -5   4   6         32.34          6.94        11.23 o
  -4   4   6      11295.15      11427.00       191.32 o
  -3   4   6        112.96        107.29        14.66 o
  -2   4   6       2591.78       2386.89        39.27 o
  -1   4   6       1633.71       1731.40        32.58 o
   0   4   6       2739.81       2519.15        51.45 o
   1   4   6        601.94        536.79        17.90 o
   2   4   6       2183.47       2257.54        36.17 o
   3   4   6        109.92        115.55        10.29 o
   4   4   6       1272.49       1460.82        26.70 o
   5   4   6        115.40        129.54        17.94 o
   6   4   6        474.56        415.58        26.97 o
   7   4   6       1050.40       1167.76        52.06 o
   8   4   6       1201.31       1179.87        54.64 o
   9   4   6         51.64          7.23        29.44 o
  10   4   6         60.10         66.18        26.36 o
  11   4   6         68.50          8.34        24.84 o
  12   4   6         59.17         56.24        48.85 o
  13   4   6          0.98        -37.27        24.84 o
  14   4   6        119.98        105.11        36.41 o
  15   4   6          1.28          7.55        34.66 o
  16   4   6          7.86        -16.73        34.60 o
 -17   5   6          4.70        -17.90        36.44 o
 -16   5   6         45.14         30.13        37.15 o
 -15   5   6        170.27        170.07        42.12 o
 -14   5   6          0.73          6.02        32.67 o
 -13   5   6        123.31        145.59        32.62 o
 -12   5   6        439.53        460.88        33.05 o
 -11   5   6        796.41        898.49        47.43 o
 -10   5   6        404.15        411.07        25.41 o
  -9   5   6       1040.12       1075.70        29.32 o
  -8   5   6         10.52          8.21        10.08 o
  -7   5   6        925.21       1088.34        26.64 o
  -6   5   6       2804.68       2947.65        48.70 o
  -5   5   6        908.29        872.04        25.24 o
  -4   5   6        683.34        812.52        27.39 o
  -3   5   6        792.77        792.82        23.45 o
  -2   5   6       3011.59       3288.16        49.64 o
  -1   5   6       4722.17       4984.99        66.17 o
   0   5   6       8263.02       8351.82       109.36 o
   1   5   6        454.60        504.52        18.07 o
   2   5   6       2207.73       2330.93        38.12 o
   3   5   6        147.94        169.33        10.80 o
   4   5   6        723.65        683.00        32.85 o
   5   5   6        126.30        151.13        22.23 o
   6   5   6        214.19        247.91        22.73 o
   7   5   6          4.42         19.58        18.38 o
   8   5   6          0.13         -3.93        19.16 o
   9   5   6         42.85         57.97        23.78 o
  10   5   6         32.99         -7.19        22.78 o
  11   5   6        161.72        188.66        33.59 o
  12   5   6         11.67         14.72        26.49 o
  13   5   6         57.43        110.90        79.54 o
  14   5   6        334.84        350.17        58.25 o
  15   5   6         13.26         53.02        35.14 o
 -17   6   6        159.89        154.12        45.52 o
 -16   6   6         13.03        -36.26        34.50 o
 -15   6   6        485.14        388.31        50.64 o
 -14   6   6          0.11          8.68        34.70 o
 -13   6   6        759.73        648.52        55.29 o
 -12   6   6          6.23         25.38        24.68 o
 -11   6   6       1426.76       1459.44        56.63 o
 -10   6   6        186.34        235.00        22.80 o
  -9   6   6        345.12        363.01        23.95 o
  -8   6   6        282.13        340.21        16.80 o
  -7   6   6         25.73         38.14        11.78 o
  -6   6   6          8.78         21.45        10.97 o
  -5   6   6        325.67        322.43        17.21 o
  -4   6   6        663.62        742.03        23.68 o
  -3   6   6        232.28        262.11        17.27 o
  -2   6   6         27.22         20.94         9.86 o
  -1   6   6        628.43        590.97        22.22 o
   0   6   6          5.51          6.86         9.24 o
   1   6   6        678.21        638.17        23.62 o
   2   6   6         16.38          9.31         8.41 o
   3   6   6         80.17         90.64        17.24 o
   4   6   6          4.21          3.55        11.13 o
   5   6   6         65.89         73.42        13.99 o
   6   6   6        638.72        648.16        30.44 o
   7   6   6         71.12         57.44        21.16 o
   8   6   6        556.33        580.58        40.04 o
   9   6   6         10.58          7.17        21.39 o
  10   6   6        428.36        454.36        75.58 o
  11   6   6          4.43        -32.79        21.86 o
  12   6   6          6.73        -10.11        25.88 o
  13   6   6        103.14         81.81        31.66 o
  14   6   6          3.86         17.99        31.48 o
  15   6   6          3.81         -6.77        31.93 o
 -16   7   6        153.24        153.61        43.94 o
 -15   7   6          2.22         17.94        34.81 o
 -14   7   6        114.71        113.41        41.13 o
 -13   7   6       1829.21       1970.60       116.70 o
 -12   7   6        398.62        375.72        36.72 o
 -11   7   6         54.81         12.50        24.70 o
 -10   7   6       1534.40       1601.71        61.91 o
  -9   7   6       4831.51       4880.58        92.00 o
  -8   7   6        662.91        694.39        33.48 o
  -7   7   6       2498.69       2511.47        55.75 o
  -6   7   6        254.59        223.50        16.18 o
  -5   7   6          4.95          8.96        12.67 o
  -4   7   6        253.56        262.99        16.31 o
  -3   7   6       2608.82       2576.65        68.28 o
  -2   7   6          0.52         16.15        10.13 o
  -1   7   6        824.66        829.79        27.22 o
   0   7   6       2212.44       2326.65        40.42 o
   1   7   6        611.21        665.88        21.18 o
   2   7   6       2149.97       1961.95        33.96 o
   3   7   6         28.34         22.22        12.76 o
   4   7   6       1515.47       1452.32        38.79 o
   5   7   6        350.36        322.46        20.60 o
   6   7   6        862.28        984.93        36.01 o
   7   7   6        253.53        293.50        22.58 o
   8   7   6          5.15         -3.27        19.13 o
   9   7   6         11.90         13.04        31.11 o
  10   7   6        149.50        146.38        28.73 o
  11   7   6         14.04         -6.44        24.41 o
  12   7   6         99.98        125.40        31.05 o
  13   7   6        155.16        148.54        33.64 o
  14   7   6        488.78        533.74        61.38 o
 -16   8   6          5.77         19.46        36.97 o
 -15   8   6          5.92        -22.26        32.37 o
 -14   8   6          0.22        -23.42        32.52 o
 -13   8   6         66.17         -7.67        33.76 o
 -12   8   6        570.56        548.62        51.62 o
 -11   8   6       1366.79       1328.53        66.11 o
 -10   8   6        907.33        962.11        47.22 o
  -9   8   6        602.40        612.33        33.53 o
  -8   8   6         41.11         46.83        19.54 o
  -7   8   6        572.34        603.45        31.21 o
  -6   8   6        600.97        636.04        25.61 o
  -5   8   6        365.89        377.17        20.60 o
  -4   8   6       2033.52       2267.84        46.91 o
  -3   8   6       1464.66       1587.22        38.42 o
  -2   8   6       2786.05       2718.81        60.93 o
  -1   8   6        581.17        682.85        25.87 o
   0   8   6       2602.78       2971.90        48.20 o
   1   8   6       1075.32       1010.72        25.59 o
   2   8   6        517.92        560.86        21.08 o
   3   8   6          2.50         -2.93        12.70 o
   4   8   6        705.68        726.35        29.52 o
   5   8   6         43.66         52.64        16.21 o
   6   8   6       1000.18       1078.00        37.90 o
   7   8   6         42.73         13.57        14.86 o
   8   8   6       1369.85       1326.97        55.90 o
   9   8   6         21.00         59.33        21.97 o
  10   8   6        445.30        402.40        37.36 o
  11   8   6         17.49        -13.04        21.86 o
  12   8   6         26.82        -16.78        24.41 o
  13   8   6         71.36          0.01        28.39 o
  14   8   6          2.19        -12.21        28.89 o
 -15   9   6         34.42         22.37        35.62 o
 -14   9   6         32.22         14.40        35.31 o
 -13   9   6         11.58          2.09        34.42 o
 -12   9   6         26.01        -47.47        35.91 o
 -11   9   6        251.16        161.97        37.99 o
 -10   9   6         49.49         30.04        23.71 o
  -9   9   6          3.01        -45.83        58.87 o
  -8   9   6         18.98         -5.49        21.40 o
  -7   9   6         20.42         10.79        18.31 o
  -6   9   6        489.64        523.19        30.44 o
  -5   9   6          0.79          5.73        12.65 o
  -4   9   6          8.30         -0.17        12.39 o
  -3   9   6        465.13        469.91        23.59 o
  -2   9   6         10.85          3.95         9.84 o
  -1   9   6        247.72        259.89        18.59 o
   0   9   6         92.83         93.30        14.44 o
   1   9   6         58.24         46.34        12.46 o
   2   9   6        140.43        167.54        18.95 o
   3   9   6          3.30         -3.65        13.57 o
   4   9   6         29.52          5.02        14.18 o
   5   9   6        133.13         95.87        19.18 o
   6   9   6         94.75         92.15        18.50 o
   7   9   6        146.53        142.44        19.30 o
   8   9   6          5.50         -9.46        14.48 o
   9   9   6        135.15         74.26        24.03 o
  10   9   6          1.26         29.59        20.04 o
  11   9   6          3.32        -15.78        22.13 o
  12   9   6          5.13         -3.64        23.20 o
  13   9   6          0.29        -34.25        22.83 o
 -14  10   6         11.90         21.61        36.33 o
 -13  10   6         19.14        -23.51        47.81 o
 -12  10   6          5.56        -20.14        44.68 o
 -11  10   6          7.08         52.49        32.10 o
 -10  10   6          0.21         21.29        47.18 o
  -9  10   6        385.84        346.99        75.78 o
  -8  10   6        125.46         78.61        29.11 o
  -7  10   6        505.99        437.95        31.08 o
  -6  10   6        134.56        109.46        28.39 o
  -5  10   6        256.13        250.88        25.64 o
  -4  10   6        186.31        179.13        18.47 o
  -3  10   6         47.42         17.74        14.19 o
  -2  10   6        235.23        236.99        26.83 o
  -1  10   6          6.60         11.34        12.48 o
   0  10   6        455.94        453.19        23.23 o
   1  10   6         27.94          8.29        14.29 o
   2  10   6        275.55        253.63        22.98 o
   3  10   6        102.94        107.44        34.81 o
   4  10   6        198.09        206.48        22.27 o
   5  10   6         37.71          3.36        17.66 o
   6  10   6        136.13        128.14        20.98 o
   7  10   6        105.35         89.05        29.79 o
   8  10   6          0.07        -19.86        25.94 o
   9  10   6         54.87         20.23        19.63 o
  10  10   6        113.93        107.90        26.10 o
  11  10   6          1.68        -25.05        20.91 o
  12  10   6         75.94         90.87        28.60 o
  13  10   6         29.76         22.13        58.46 o
 -14  11   6         56.03          2.87        45.30 o
 -13  11   6        173.16        139.66        51.15 o
 -12  11   6          9.58         45.33        60.33 o
 -11  11   6         15.15         56.76        30.48 o
 -10  11   6        191.52        329.44        67.22 o
  -9  11   6          8.43         25.05        44.68 o
  -8  11   6       1872.46       1929.05       125.26 o
  -7  11   6        191.63        212.89        34.11 o
  -6  11   6        904.58        946.69        47.85 o
  -5  11   6         20.07         -7.04        19.36 o
  -4  11   6         47.85         55.66        16.60 o
  -3  11   6          8.84        -20.11        13.43 o
  -2  11   6          2.48         -7.79        14.33 o
  -1  11   6        270.75        277.21        27.48 o
   0  11   6        680.63        676.37        28.68 o
   1  11   6        739.67        789.41        28.43 o
   2  11   6       3881.82       3752.64        78.55 o
   3  11   6          9.96         25.17        19.48 o
   4  11   6       4386.94       4371.50        86.38 o
   5  11   6        700.09        659.71        36.85 o
   6  11   6          0.46        -27.68        18.45 o
   7  11   6         17.13        -25.22        17.80 o
   8  11   6        501.55        423.42        34.75 o
   9  11   6        122.97        107.15        20.55 o
  10  11   6        173.20        168.15        29.92 o
  11  11   6         21.25        -34.66        50.52 o
  12  11   6         96.52        102.72        65.14 o
 -13  12   6         38.31         54.98        63.47 o
 -12  12   6        106.79         54.43        33.06 o
 -11  12   6          4.62          5.85        48.85 o
 -10  12   6        110.80         69.31        55.12 o
  -9  12   6          0.97         47.18        51.36 o
  -8  12   6        479.13        341.55        66.81 o
  -7  12   6         65.02         70.98        50.94 o
  -6  12   6         78.90        110.47        30.21 o
  -5  12   6        357.91        330.02        36.20 o
  -4  12   6        834.12        895.85        34.38 o
  -3  12   6         21.02         25.15        15.91 o
  -2  12   6          7.41         -0.17        16.18 o
  -1  12   6          6.76        -22.35        14.90 o
   0  12   6        263.30        227.77        20.79 o
   1  12   6        115.48         93.78        21.54 o
   2  12   6        345.71        381.65        36.53 o
   3  12   6          9.83          6.40        21.64 o
   4  12   6        683.35        738.85        55.08 o
   5  12   6        769.42        755.25        40.77 o
   6  12   6       1710.16       1639.51        55.65 o
   7  12   6        393.30        427.77        41.67 o
   8  12   6        105.99         88.77        65.35 o
   9  12   6        512.55        471.31        41.45 o
  10  12   6        132.84         36.74        57.20 o
  11  12   6         42.43         -8.35        55.53 o
 -12  13   6          2.85        -33.40        35.49 o
  -5  13   6         41.12         22.96        45.51 o
  -4  13   6          9.97        -13.78        44.26 o
  -3  13   6         22.71         95.62        49.69 o
  -2  13   6         97.62        101.46        50.52 o
  -1  13   6         72.44         75.99        45.93 o
   0  13   6        168.37        127.77        47.60 o
   1  13   6        101.19         91.47        31.39 o
   2  13   6          0.26          2.46        26.55 o
   3  13   6         81.37         88.20        32.62 o
   4  13   6          0.00         25.92        29.79 o
   5  13   6        941.07        973.89        69.31 o
   6  13   6         19.92        -33.73        27.99 o
   7  13   6        588.96        494.61        91.02 o
   8  13   6          4.16         36.65        30.79 o
   9  13   6         17.62         55.01        30.28 o
  10  13   6          7.28         16.88        27.03 o
  -4  14   6        267.72        173.70        60.96 o
  -3  14   6        131.85        118.16        57.62 o
  -2  14   6          4.06         77.25        52.61 o
  -1  14   6        151.56         87.27        52.19 o
   0  14   6         68.13         59.71        44.68 o
   1  14   6        361.10        342.39        60.96 o
   2  14   6          4.16        -22.96        40.92 o
   3  14   6         13.20         -4.59        43.42 o
   4  14   6        236.52        205.85        53.45 o
   5  14   6        157.46        155.74        50.94 o
   6  14   6        230.38        294.37        55.12 o
   7  14   6        127.12        127.35        43.84 o
   8  14   6         97.00        121.92        41.34 o
  -2  15   6          9.24        -23.80        48.02 o
  -1  15   6        156.29        182.05        63.47 o
   0  15   6        428.62        507.73        74.74 o
   1  15   6         25.90        -10.44        47.60 o
   2  15   6        890.21        861.81        87.27 o
   3  15   6         96.14        116.08        50.11 o
   4  15   6        260.87        190.82        56.79 o
   5  15   6        113.08        123.18        49.69 o
   6  15   6         23.68         37.16        44.26 o
   7  15   6         11.67         13.36        41.34 o
   0  16   6          8.83         33.82        53.86 o
   1  16   6        184.11        115.66        57.62 o
   2  16   6         40.18         22.13        52.19 o
   3  16   6         33.44         24.22        48.85 o
   4  16   6        102.46         17.95        48.02 o
 -17   0   7         69.90        118.16        68.06 o
 -15   0   7        259.91        223.39        63.47 o
 -13   0   7        649.15        668.30        54.77 o
 -11   0   7       1439.91       1516.85        90.82 o
  -9   0   7        779.74        809.91        39.61 o
  -7   0   7        487.82        577.02        26.35 o
  -5   0   7       3063.49       3486.73        64.13 o
  -3   0   7         14.35         30.70        11.60 o
  -1   0   7        338.67        343.24        21.35 o
   1   0   7        332.31        305.76        20.89 o
   3   0   7        594.53        530.51        26.62 o
   5   0   7        251.98        258.87        27.00 o
   7   0   7        107.95        123.18        36.74 o
   9   0   7         17.85          9.60        36.74 o
  11   0   7        261.62        170.36        52.61 o
  13   0   7          0.64        -23.80        40.08 o
  15   0   7        129.04        124.01        61.38 o
 -18   1   7          9.32         22.84        76.20 o
 -17   1   7        165.87        176.70        50.23 o
 -16   1   7         34.88         99.32        69.52 o
 -15   1   7         28.50         26.72        52.82 o
 -14   1   7        223.69        178.03        40.88 o
 -13   1   7         48.59         52.99        33.27 o
 -12   1   7        521.80        552.43        34.61 o
 -11   1   7         15.23         -0.65        12.47 o
 -10   1   7       3602.44       3749.60        69.41 o
  -9   1   7        508.15        527.52        25.96 o
  -8   1   7        558.69        616.22        19.89 o
  -7   1   7        496.65        534.09        18.31 o
  -6   1   7        195.16        232.38        12.88 o
  -5   1   7        223.72        263.54        14.24 o
  -4   1   7       6501.78       7423.01        84.88 o
  -3   1   7      11174.64      11890.00       125.18 o
  -2   1   7        394.38        330.23        14.25 o
  -1   1   7         15.78         11.77         7.88 o
   0   1   7       1461.90       1315.95        27.76 o
   1   1   7        777.90        663.92        22.48 o
   2   1   7        691.56        696.42        23.01 o
   3   1   7        268.26        234.18        15.86 o
   4   1   7        388.66        359.46        20.31 o
   5   1   7       2685.09       2670.11        48.42 o
   6   1   7       3003.49       2986.39        59.11 o
   7   1   7        495.49        623.67        35.17 o
   8   1   7       1207.32       1330.93        47.76 o
   9   1   7        131.46         94.68        22.07 o
  10   1   7        273.41        288.24        27.79 o
  11   1   7       1703.98       1772.83        58.65 o
  12   1   7        457.09        452.19        49.06 o
  13   1   7          0.02        -39.06        28.99 o
  14   1   7        224.52        258.91        47.80 o
  15   1   7          0.48        -34.14        35.43 o
 -17   2   7          4.79         25.66        53.45 o
 -16   2   7         81.59        143.70        45.06 o
 -15   2   7         86.88         98.38        40.22 o
 -14   2   7        271.74        284.94        44.86 o
 -13   2   7         19.49        -30.92        20.61 o
 -12   2   7        156.16        174.09        25.65 o
 -11   2   7          1.92        -14.65        13.03 o
 -10   2   7        316.74        319.83        23.03 o
  -9   2   7          2.34         16.88        11.18 o
  -8   2   7          7.66         20.03        10.01 o
  -7   2   7          3.67         -8.05         9.21 o
  -6   2   7       1879.70       1849.40        33.85 o
  -5   2   7        954.27       1075.57        25.32 o
  -4   2   7      12953.30      13027.55       136.72 o
  -3   2   7       4902.69       4956.31        61.62 o
  -2   2   7       9521.58      10362.87       111.05 o
  -1   2   7         27.63         31.63         9.27 o
   0   2   7       1507.41       1710.45        32.03 o
   1   2   7        118.05        117.45        11.01 o
   2   2   7         16.01          4.73         8.94 o
   3   2   7        564.21        625.32        25.06 o
   4   2   7       1551.74       1532.24        33.83 o
   5   2   7         40.24         33.31        11.33 o
   6   2   7       2054.63       2129.21        46.27 o
   7   2   7       1367.01       1538.41        47.15 o
   8   2   7       2277.24       2281.11        59.39 o
   9   2   7        410.83        463.96        41.06 o
  10   2   7         93.81        150.91        32.75 o
  11   2   7       2474.70       2634.62       199.59 o
  12   2   7         30.14          7.77        28.01 o
  13   2   7        185.84        204.39        57.41 o
  14   2   7        198.73        215.89        44.31 o
  15   2   7         31.80         33.65        36.31 o
 -17   3   7         18.54          9.47        40.63 o
 -16   3   7          0.00         15.20        39.53 o
 -15   3   7         25.78        102.71        38.41 o
 -14   3   7         16.56         15.33        34.11 o
 -13   3   7          7.44        -34.36        25.13 o
 -12   3   7        341.10        318.19        37.49 o
 -11   3   7          0.17         -4.25        13.07 o
 -10   3   7         32.21          9.74        13.26 o
  -9   3   7         65.53         61.44        14.09 o
  -8   3   7        436.22        466.56        19.49 o
  -7   3   7        130.42        128.18        14.33 o
  -6   3   7        764.64        812.14        23.53 o
  -5   3   7       1039.53       1046.85        25.45 o
  -4   3   7       2914.15       2896.58        43.42 o
  -3   3   7       1371.32       1327.41        29.67 o
  -2   3   7        485.19        446.89        17.67 o
  -1   3   7        149.12        171.33        13.30 o
   0   3   7         42.02         17.94         8.99 o
   1   3   7         81.25        102.85        13.85 o
   2   3   7        160.89        135.23        17.18 o
   3   3   7          2.28        -12.97         8.65 o
   4   3   7         35.59         38.10        10.64 o
   5   3   7        887.45        860.76        25.37 o
   6   3   7         17.08         12.95        11.50 o
   7   3   7        353.90        310.55        26.40 o
   8   3   7         35.35         62.26        24.25 o
   9   3   7        314.94        258.87        34.60 o
  10   3   7        140.45        126.38        31.61 o
  11   3   7         20.01         18.00        28.89 o
  12   3   7        200.61        197.17        37.92 o
  13   3   7         35.69        -12.21        30.32 o
  14   3   7         78.33         92.71        36.82 o
  15   3   7         45.25        110.87        39.43 o
 -17   4   7         10.35         15.73        40.66 o
 -16   4   7          0.02        -14.35        37.40 o
 -15   4   7        585.73        595.55        58.78 o
 -14   4   7        329.14        306.11        46.13 o
 -13   4   7         69.09         12.46        29.93 o
 -12   4   7          0.05          7.12        23.74 o
 -11   4   7        138.08        133.70        20.76 o
 -10   4   7         57.25         48.88        14.65 o
  -9   4   7         92.26        107.88        15.26 o
  -8   4   7        100.88         67.85        12.27 o
  -7   4   7         58.09         53.77        11.51 o
  -6   4   7        491.80        473.44        20.73 o
  -5   4   7          0.82         -0.04         9.07 o
  -4   4   7          0.39         -9.39         9.48 o
  -3   4   7        280.09        262.38        15.36 o
  -2   4   7        588.95        584.70        20.58 o
  -1   4   7         34.78         34.99        10.22 o
   0   4   7        598.09        622.70        30.74 o
   1   4   7       1253.81       1114.34        29.53 o
   2   4   7         31.37         17.78        10.83 o
   3   4   7        313.86        306.26        15.06 o
   4   4   7         41.14         36.65         9.99 o
   5   4   7        170.41        190.65        19.52 o
   6   4   7         47.26         42.72        20.46 o
   7   4   7          0.03         -7.36        21.29 o
   8   4   7         41.17         -3.13        28.18 o
   9   4   7         45.29         29.26        23.98 o
  10   4   7         18.10         18.22        23.95 o
  11   4   7         63.41         92.81        62.21 o
  12   4   7         20.30          9.53        51.78 o
  13   4   7         90.31         84.87        35.50 o
  14   4   7          3.07        -42.94        28.63 o
  15   4   7          9.51        -41.27        32.89 o
 -17   5   7         11.60          4.25        39.00 o
 -16   5   7          0.34         -4.37        35.91 o
 -15   5   7        787.79        787.15        64.80 o
 -14   5   7        158.15        111.81        41.53 o
 -13   5   7         41.07         55.91        37.08 o
 -12   5   7          0.51        -32.02        21.35 o
 -11   5   7        438.39        454.59        38.82 o
 -10   5   7       6120.00       6382.06        90.20 o
  -9   5   7        154.19        150.06        16.51 o
  -8   5   7         52.36         53.20        12.34 o
  -7   5   7        429.91        465.72        19.38 o
  -6   5   7        876.62        861.54        24.78 o
  -5   5   7        229.53        203.84        22.60 o
  -4   5   7        398.07        361.69        17.84 o
  -3   5   7        837.47        746.32        23.88 o
  -2   5   7       2673.99       2456.23        42.39 o
  -1   5   7       1119.14       1278.41        32.27 o
   0   5   7      17800.71      18105.60       217.35 o
   1   5   7        195.91        263.97        16.34 o
   2   5   7       6003.26       6262.25        79.35 o
   3   5   7       2667.81       2657.95        41.87 o
   4   5   7        149.37        161.76        11.47 o
   5   5   7         16.06         -1.62        12.52 o
   6   5   7        399.75        417.99        34.50 o
   7   5   7         96.35         81.54        23.47 o
   8   5   7       1054.33       1071.44        55.17 o
   9   5   7        144.21        171.62        30.69 o
  10   5   7       1047.23       1054.73        60.50 o
  11   5   7        215.04        210.77        36.38 o
  12   5   7        212.97        159.61        65.35 o
  13   5   7         73.28         97.53        44.89 o
  14   5   7         23.23         -9.49        31.76 o
  15   5   7         38.76        -20.87        33.82 o
 -16   6   7        122.83         73.49        40.96 o
 -15   6   7        221.28        201.94        46.36 o
 -14   6   7       1419.06       1476.30        81.80 o
 -13   6   7         17.01        -22.92        35.70 o
 -12   6   7         61.89        116.87        37.60 o
 -11   6   7       3090.10       3265.47        91.73 o
 -10   6   7       1477.82       1569.74        52.04 o
  -9   6   7         57.08         76.53        16.65 o
  -8   6   7       3910.90       4099.39        59.96 o
  -7   6   7        151.80        155.52        16.35 o
  -6   6   7       1674.07       1677.60        37.11 o
  -5   6   7       2500.90       2722.80        48.08 o
  -4   6   7        139.63        198.99        17.46 o
  -3   6   7        148.66        148.96        13.82 o
  -2   6   7       2641.46       2805.80        47.08 o
  -1   6   7        556.01        547.48        20.31 o
   0   6   7       2185.91       2332.73        59.88 o
   1   6   7        341.98        287.87        16.00 o
   2   6   7          6.82          7.11         9.28 o
   3   6   7         57.95         74.75        10.34 o
   4   6   7        140.75        148.16        16.89 o
   5   6   7        387.01        445.99        24.68 o
   6   6   7       1970.34       2095.94       102.48 o
   7   6   7          8.20          6.52        19.16 o
   8   6   7       1136.34       1203.14        58.03 o
   9   6   7         30.44         14.27        23.24 o
  10   6   7         13.20         35.40        25.64 o
  11   6   7          5.97         27.66        37.37 o
  12   6   7         23.03          6.97        27.48 o
  13   6   7          0.07          6.02        30.20 o
  14   6   7        309.14        351.87        46.96 o
 -16   7   7          0.01         37.03        38.62 o
 -15   7   7        149.82        124.34        41.97 o
 -14   7   7         11.86          1.96        36.12 o
 -13   7   7       1105.87       1024.11       136.12 o
 -12   7   7        559.67        465.31        56.37 o
 -11   7   7          3.53        -19.54        25.12 o
 -10   7   7       1107.22       1190.65        60.08 o
  -9   7   7       3558.50       3530.18        77.86 o
  -8   7   7        250.63        240.48        24.09 o
  -7   7   7        452.92        524.61        24.75 o
  -6   7   7        210.79        240.52        18.89 o
  -5   7   7        711.36        684.14        29.21 o
  -4   7   7        169.24        194.48        17.03 o
  -3   7   7         94.00        107.53        14.32 o
  -2   7   7         23.16         25.31        12.38 o
  -1   7   7       2216.81       2388.97        47.79 o
   0   7   7          7.62         -0.54        10.26 o
   1   7   7       1322.32       1373.12        36.14 o
   2   7   7        529.39        533.60        19.39 o
   3   7   7       1453.28       1547.93        42.67 o
   4   7   7          1.35         -4.32        18.48 o
   5   7   7        158.79        168.65        20.07 o
   6   7   7         28.39         41.43        16.12 o
   7   7   7          1.59         11.11        18.59 o
   8   7   7        349.36        324.07        41.13 o
   9   7   7         65.10         33.98        23.84 o
  10   7   7         94.99        132.88        30.58 o
  11   7   7        189.04        218.38        35.53 o
  12   7   7         79.77        102.13        45.93 o
  13   7   7         20.51         32.70        30.98 o
  14   7   7         15.27         -6.88        30.83 o
 -16   8   7         13.89        -45.56        37.10 o
 -15   8   7         26.92         28.65        38.19 o
 -14   8   7         13.00         30.04        36.31 o
 -13   8   7         54.24          4.00        34.78 o
 -12   8   7         13.47        -28.64        53.03 o
 -11   8   7        269.23        364.21        45.93 o
 -10   8   7        141.88        107.85        24.65 o
  -9   8   7       3049.12       2978.39        73.16 o
  -8   8   7        627.52        510.38        41.57 o
  -7   8   7         75.92         49.66        17.71 o
  -6   8   7        509.76        485.08        24.43 o
  -5   8   7        134.46        163.09        17.71 o
  -4   8   7       1698.23       1651.19        49.24 o
  -3   8   7        548.60        629.67        29.84 o
  -2   8   7        954.33        891.95        30.52 o
  -1   8   7         50.30         54.87        13.49 o
   0   8   7          1.05          4.82        11.77 o
   1   8   7        452.08        472.30        21.82 o
   2   8   7        422.59        443.70        18.38 o
   3   8   7        332.75        368.33        23.63 o
   4   8   7        356.72        362.77        23.74 o
   5   8   7          1.92         -1.64        14.46 o
   6   8   7        253.72        289.24        24.20 o
   7   8   7         39.94         38.70        21.42 o
   8   8   7         45.67         26.68        23.20 o
   9   8   7          0.63        -13.37        22.39 o
  10   8   7         47.20          6.70        24.48 o
  11   8   7          7.50         36.16        27.34 o
  12   8   7         16.23         40.98        28.65 o
  13   8   7        125.33        115.27        34.84 o
 -15   9   7          5.42         -1.99        48.44 o
 -14   9   7         57.05        -14.67        36.33 o
 -13   9   7          4.84        -28.13        41.75 o
 -12   9   7        617.47        556.68        54.49 o
 -11   9   7        124.38        138.67        37.10 o
 -10   9   7         92.72        123.77        29.58 o
  -9   9   7         98.35         80.95        34.75 o
  -8   9   7         61.87         31.17        32.12 o
  -7   9   7        414.78        367.90        22.62 o
  -6   9   7         12.73          1.39        14.41 o
  -5   9   7         44.32         23.93        14.76 o
  -4   9   7       1922.75       2049.79        47.29 o
  -3   9   7        352.38        426.77        23.69 o
  -2   9   7        484.48        456.60        26.72 o
  -1   9   7        179.44        198.18        18.33 o
   0   9   7         81.08         53.46        19.08 o
   1   9   7         76.59         95.63        14.74 o
   2   9   7        413.85        463.42        27.10 o
   3   9   7         26.29         14.28        15.46 o
   4   9   7       1352.81       1368.55        44.98 o
   5   9   7        711.97        706.30        35.86 o
   6   9   7         61.53         30.45        17.74 o
   7   9   7        871.14        906.52        55.51 o
   8   9   7        495.48        502.16        30.77 o
   9   9   7        676.86        682.93        47.39 o
  10   9   7        325.64        267.35        35.03 o
  11   9   7         55.22         -0.54        24.05 o
  12   9   7        191.37        204.56        36.36 o
  13   9   7         24.62         38.31        30.62 o
 -14  10   7         67.29        104.44        41.39 o
 -13  10   7         60.50         29.68        37.50 o
 -12  10   7          3.61        -44.26        29.51 o
 -11  10   7          9.30        -26.49        30.28 o
 -10  10   7        132.30         81.26        32.58 o
  -9  10   7        279.25        302.39        45.76 o
  -8  10   7       1099.99       1172.29        54.98 o
  -7  10   7        393.40        434.57        31.86 o
  -6  10   7        776.45        736.27        41.85 o
  -5  10   7        869.57        872.72        35.24 o
  -4  10   7       1374.61       1434.93        41.13 o
  -3  10   7        115.57        146.90        18.94 o
  -2  10   7        103.33         65.00        16.95 o
  -1  10   7          9.34         -1.19        13.89 o
   0  10   7          1.92        -11.65        12.94 o
   1  10   7        221.34        239.72        19.03 o
   2  10   7          9.34         17.39        16.86 o
   3  10   7          3.93          4.64        16.81 o
   4  10   7         93.13         53.52        19.39 o
   5  10   7       1325.77       1351.15        77.36 o
   6  10   7         21.80          2.84        18.55 o
   7  10   7        344.32        327.70        27.69 o
   8  10   7        269.31        293.73        34.88 o
   9  10   7          6.58          8.01        23.45 o
  10  10   7         68.09         50.48        27.29 o
  11  10   7          9.08        -28.39        40.29 o
  12  10   7         10.90        -11.70        31.32 o
 -13  11   7          0.26          6.91        34.06 o
 -12  11   7          9.14        -51.98        34.66 o
 -11  11   7         13.81        -18.13        30.06 o
 -10  11   7          4.77        -41.75        46.76 o
  -9  11   7         48.83        -21.29        48.02 o
  -8  11   7          0.00         10.27        32.76 o
  -7  11   7        190.43        193.58        32.67 o
  -6  11   7         17.24         -1.47        20.17 o
  -5  11   7        457.26        484.16        26.74 o
  -4  11   7          7.71         -7.10        15.48 o
  -3  11   7        145.28         84.48        16.77 o
  -2  11   7        114.81         54.47        21.19 o
  -1  11   7         64.81         56.40        16.29 o
   0  11   7         33.47         20.85        15.06 o
   1  11   7        172.91        175.49        18.25 o
   2  11   7          3.31        -18.38        27.72 o
   3  11   7         75.21         69.35        21.73 o
   4  11   7        698.33        647.45        38.45 o
   5  11   7        197.49        174.55        26.32 o
   6  11   7        206.27        201.43        26.60 o
   7  11   7         28.51         20.58        25.87 o
   8  11   7        139.39        195.28        33.28 o
   9  11   7        327.73        294.47        37.42 o
  10  11   7         22.47          7.66        43.63 o
  11  11   7          8.34        -32.42        23.56 o
 -12  12   7          3.24        -55.12        36.74 o
 -11  12   7         50.35         49.84        32.91 o
 -10  12   7          8.28         29.65        54.70 o
  -9  12   7        295.01        329.02        69.31 o
  -8  12   7        243.49        249.02        44.51 o
  -7  12   7         10.78         23.12        32.60 o
  -6  12   7        117.15        164.64        37.76 o
  -5  12   7          2.87        -43.02        30.90 o
  -4  12   7        130.25        178.01        37.67 o
  -3  12   7         22.27         -2.82        19.84 o
  -2  12   7         65.91         19.88        21.16 o
  -1  12   7         21.62         -4.88        18.02 o
   0  12   7         34.53         16.12        17.33 o
   1  12   7        114.86        127.18        27.88 o
   2  12   7        317.25        291.69        33.25 o
   3  12   7        253.02        265.64        33.38 o
   4  12   7          0.27         11.75        27.99 o
   5  12   7        602.82        720.05       134.87 o
   6  12   7        208.58        167.44        35.12 o
   7  12   7          0.60        -23.26        44.68 o
   8  12   7        208.82        184.69        96.66 o
   9  12   7          0.00        -40.43        26.95 o
  10  12   7         20.46         26.27        29.54 o
  -7  13   7        510.14        452.20        77.66 o
  -6  13   7          0.47         59.29        50.52 o
  -5  13   7        114.85        101.05        55.12 o
  -4  13   7        221.76        198.75        60.54 o
  -3  13   7        231.30        140.29        56.37 o
  -2  13   7          2.58        -57.62        39.25 o
  -1  13   7        106.42        102.30        51.36 o
   0  13   7        432.71        425.48        65.55 o
   1  13   7         47.34        121.92        48.44 o
   2  13   7        792.36        862.64        81.00 o
   3  13   7         35.24          5.92        29.32 o
   4  13   7         88.49         90.64        33.94 o
   5  13   7        222.15        230.04        39.51 o
   6  13   7          0.79        -31.89        28.94 o
   7  13   7        393.89        401.75        45.34 o
   8  13   7         31.85         34.66        40.08 o
   9  13   7        109.69         81.84        40.08 o
  -5  14   7          0.19          7.52        49.69 o
  -4  14   7        503.47        553.66        82.67 o
  -3  14   7        413.59        440.09        75.99 o
  -2  14   7        232.37        270.15        65.55 o
  -1  14   7         14.94        102.30        55.12 o
   0  14   7          2.21        -26.31        41.75 o
   1  14   7         28.84         11.69        45.09 o
   2  14   7        483.21        474.75        68.48 o
   3  14   7         64.22         20.04        44.26 o
   4  14   7         38.92        108.14        48.02 o
   5  14   7        163.07        289.77        58.46 o
   6  14   7        376.64        467.23        62.63 o
   7  14   7         34.96         38.83        41.75 o
   8  14   7         37.95         49.27        42.17 o
  -4  15   7          3.83         -3.76        53.03 o
  -3  15   7         28.85         75.58        58.04 o
  -2  15   7          2.31         50.11        53.86 o
  -1  15   7          1.62        -19.21        50.94 o
   0  15   7         41.23          7.10        58.46 o
   1  15   7          0.00        -42.59        45.51 o
   2  15   7          8.97         48.02        53.03 o
   3  15   7         70.48         68.89        49.69 o
   4  15   7          4.88        -66.39        44.26 o
   5  15   7         14.94        -54.70        43.84 o
   6  15   7          0.38         42.59        45.51 o
  -2  16   7        122.42        204.18        71.40 o
  -1  16   7         69.22         37.16        63.05 o
   0  16   7         31.07         -4.18        55.53 o
   1  16   7        102.04        137.37        60.54 o
   2  16   7         16.44         19.62        53.86 o
   3  16   7         26.43          6.26        47.60 o
 -14   0   8         82.53         53.03        51.36 o
 -12   0   8         34.85         40.68        43.44 o
 -10   0   8        612.06        610.62        38.02 o
  -8   0   8        525.78        485.59        31.57 o
  -6   0   8       1973.23       1699.16        43.86 o
  -4   0   8       4250.21       4784.62        81.91 o
  -2   0   8       9959.45      10516.44       174.77 o
   0   0   8        959.94        909.90        34.92 o
   2   0   8        722.71        858.70        38.13 o
   4   0   8        459.67        361.51        24.83 o
   6   0   8          3.63          7.60        27.35 o
   8   0   8        391.86        400.87        37.63 o
  10   0   8       3791.83       4179.83       120.06 o
  12   0   8       1120.42       1401.28       113.99 o
  14   0   8        528.78        666.40        92.28 o
 -17   1   8          6.32         67.12        76.83 o
 -16   1   8         75.82         45.42        42.22 o
 -15   1   8        261.17        228.81        48.71 o
 -14   1   8        218.48        275.24        46.92 o
 -13   1   8         49.53         67.21        29.32 o
 -12   1   8        763.35        781.00        34.64 o
 -11   1   8         38.21         32.23        14.41 o
 -10   1   8        778.00        797.78        29.60 o
  -9   1   8         13.63         10.89        12.86 o
  -8   1   8        159.44        180.75        16.76 o
  -7   1   8        367.41        347.54        17.35 o
  -6   1   8        470.38        473.22        18.83 o
  -5   1   8        674.43        754.72        25.68 o
  -4   1   8       5056.78       5543.92        69.37 o
  -3   1   8       8584.92       8802.05        99.02 o
  -2   1   8         78.16         60.02        10.59 o
  -1   1   8         16.24         14.96         9.14 o
   0   1   8         17.00          1.47         9.01 o
   1   1   8        131.84        124.64        16.71 o
   2   1   8        381.94        402.98        17.59 o
   3   1   8        231.71        207.91        15.64 o
   4   1   8        397.56        416.84        23.10 o
   5   1   8        909.40       1028.37        77.25 o
   6   1   8        286.10        316.79        35.36 o
   7   1   8        541.79        602.56        33.60 o
   8   1   8       2721.01       2917.01       104.73 o
   9   1   8        425.84        528.13        34.44 o
  10   1   8         34.15         60.46        23.28 o
  11   1   8        311.69        237.64        41.38 o
  12   1   8        219.23        268.85        44.08 o
  13   1   8        106.56        133.30        40.66 o
  14   1   8         57.61         99.48        40.73 o
  15   1   8          9.20        -41.06        37.24 o
 -17   2   8        157.24        161.23        51.84 o
 -16   2   8          0.11         -1.23        40.26 o
 -15   2   8          9.09         -3.61        38.52 o
 -14   2   8          1.04          7.76        34.91 o
 -13   2   8        209.24        274.48        36.45 o
 -12   2   8         44.27         33.96        16.53 o
 -11   2   8          0.30        -19.81        13.21 o
 -10   2   8         57.85         32.48        11.76 o
  -9   2   8          1.77        -19.79        13.20 o
  -8   2   8        137.24        142.74        16.62 o
  -7   2   8        366.47        375.49        18.12 o
  -6   2   8         28.88         14.95        10.28 o
  -5   2   8       1148.07       1239.90        28.39 o
  -4   2   8        451.66        466.06        18.07 o
  -3   2   8       1891.95       1878.38        33.94 o
  -2   2   8       1366.49       1409.49        28.90 o
  -1   2   8          5.44         12.33         8.91 o
   0   2   8         14.32         10.40         9.23 o
   1   2   8         58.92         65.09        12.24 o
   2   2   8         58.74         41.06        11.60 o
   3   2   8         33.37         44.76        19.57 o
   4   2   8         60.22         50.62        14.41 o
   5   2   8          2.88        -20.12        13.41 o
   6   2   8        193.53        217.00        22.27 o
   7   2   8          0.78         -3.94        24.07 o
   8   2   8         59.71         70.17        19.41 o
   9   2   8          1.21          9.70        17.76 o
  10   2   8        118.80        135.20        22.40 o
  11   2   8        269.62        293.29        43.16 o
  12   2   8          4.59         14.51        31.56 o
  13   2   8        159.53        208.99        51.78 o
  14   2   8         11.66         18.88        34.99 o
  15   2   8          3.71        -24.37        35.89 o
 -17   3   8         39.08        110.46        85.18 o
 -16   3   8         27.01         33.13        79.54 o
 -15   3   8          0.18        -26.61        36.06 o
 -14   3   8        300.32        281.36        81.42 o
 -13   3   8        136.11        121.81        33.18 o
 -12   3   8        234.85        293.12        23.53 o
 -11   3   8         29.12         29.56        15.60 o
 -10   3   8         54.41         68.87        15.89 o
  -9   3   8         26.54         17.52        13.22 o
  -8   3   8         37.28         36.87        11.32 o
  -7   3   8        642.34        593.48        21.77 o
  -6   3   8       2354.63       2465.48        42.10 o
  -5   3   8        538.15        537.60        19.82 o
  -4   3   8       3286.30       3298.61        48.67 o
  -3   3   8       2584.51       2681.51        42.18 o
  -2   3   8        512.81        502.43        19.48 o
  -1   3   8          3.93          1.06         9.15 o
   0   3   8          0.34         -0.78         9.08 o
   1   3   8        191.62        218.79        14.26 o
   2   3   8         22.81         13.54         7.59 o
   3   3   8       1928.57       1965.96        40.71 o
   4   3   8          7.44         -2.78        12.67 o
   5   3   8         92.47         44.70        16.97 o
   6   3   8        418.74        406.64        26.55 o
   7   3   8        284.80        287.81        23.17 o
   8   3   8        313.21        314.99        23.95 o
   9   3   8        733.75        759.92        52.48 o
  10   3   8        386.09        406.52        44.39 o
  11   3   8         36.48        105.49        32.37 o
  12   3   8         20.57         23.59        65.35 o
  13   3   8         32.01         30.66        52.61 o
  14   3   8          0.26        -41.35        31.82 o
  15   3   8         16.88          2.99        38.87 o
 -17   4   8         22.59        -37.84        40.84 o
 -16   4   8        105.30        120.75        45.93 o
 -15   4   8          5.25         41.05        39.52 o
 -14   4   8          2.13        -44.60        33.68 o
 -13   4   8        112.62        119.78        34.06 o
 -12   4   8        585.63        579.91        47.25 o
 -11   4   8        545.58        617.84        36.21 o
 -10   4   8        294.17        365.53        23.05 o
  -9   4   8         96.20        108.08        16.45 o
  -8   4   8       1175.68       1115.65        32.85 o
  -7   4   8        799.26        941.01        30.07 o
  -6   4   8       3353.57       3267.09        50.58 o
  -5   4   8        857.86        902.80        25.57 o
  -4   4   8       1159.32       1193.05        28.30 o
  -3   4   8       1493.36       1517.27        33.44 o
  -2   4   8        186.41        215.63        14.84 o
  -1   4   8        536.90        604.24        22.40 o
   0   4   8        659.07        608.90        24.98 o
   1   4   8        175.45        193.25        15.79 o
   2   4   8         13.17         10.77         9.99 o
   3   4   8       5059.10       5468.24        73.22 o
   4   4   8       4132.35       4113.86        65.38 o
   5   4   8       1603.52       1627.68        47.20 o
   6   4   8       2550.70       2604.60        61.30 o
   7   4   8         16.44         46.33        23.65 o
   8   4   8       1271.24       1420.92        67.10 o
   9   4   8        184.67        165.49        32.60 o
  10   4   8         27.32         61.24        38.00 o
  11   4   8        694.13        801.93        59.08 o
  12   4   8        190.65        256.43        41.63 o
  13   4   8         29.14         73.92        63.68 o
  14   4   8        185.86        268.50        47.06 o
 -17   5   8         51.06         38.44        43.63 o
 -16   5   8          2.71         12.55        38.92 o
 -15   5   8        112.19         33.39        41.73 o
 -14   5   8         81.61        158.05        43.44 o
 -13   5   8        285.30        334.93        48.54 o
 -12   5   8        114.21        129.27        31.20 o
 -11   5   8        322.73        457.30        35.43 o
 -10   5   8        396.47        468.00        32.94 o
  -9   5   8         86.82         77.27        16.09 o
  -8   5   8        108.65        120.31        16.41 o
  -7   5   8       1413.00       1416.92        33.36 o
  -6   5   8          3.37         13.48         9.10 o
  -5   5   8       1077.36       1006.54        29.65 o
  -4   5   8        241.07        237.59        16.50 o
  -3   5   8        489.91        483.04        20.60 o
  -2   5   8       2699.62       2671.46        46.35 o
  -1   5   8         64.32         58.65        11.81 o
   0   5   8        636.37        693.32        25.73 o
   1   5   8        356.70        371.33        17.63 o
   2   5   8        193.02        218.62        17.43 o
   3   5   8        905.74        931.72        25.49 o
   4   5   8       2895.59       3001.71        47.41 o
   5   5   8        199.75        219.47        19.64 o
   6   5   8        265.55        333.83        51.78 o
   7   5   8         19.19         23.83        22.67 o
   8   5   8        200.55        245.59        33.90 o
   9   5   8         18.08         -2.62        23.72 o
  10   5   8        227.37        316.56        44.47 o
  11   5   8          4.02         22.69        33.19 o
  12   5   8          1.99         18.02        33.82 o
  13   5   8         45.17         33.78        33.17 o
  14   5   8         12.38         13.48        34.81 o
 -16   6   8          2.31        -23.12        39.89 o
 -15   6   8         33.65        -25.69        37.31 o
 -14   6   8         52.26         67.67        40.73 o
 -13   6   8        153.88        109.88        42.21 o
 -12   6   8         98.33        153.65        33.07 o
 -11   6   8       2557.31       2701.69        71.77 o
 -10   6   8         82.03        137.89        20.68 o
  -9   6   8         26.11          8.31        16.73 o
  -8   6   8        105.58        105.22        18.07 o
  -7   6   8        413.12        417.31        21.63 o
  -6   6   8         38.52         29.70        18.06 o
  -5   6   8          6.40        -13.50         9.26 o
  -4   6   8          2.14         10.40        11.95 o
  -3   6   8       1268.52       1241.60        34.67 o
  -2   6   8        202.35        241.78        19.17 o
  -1   6   8        691.58        768.25        28.65 o
   0   6   8          3.17          9.12        10.94 o
   1   6   8        851.56        861.34        32.07 o
   2   6   8          6.59        -12.22        10.76 o
   3   6   8         15.11         14.12        11.57 o
   4   6   8        234.70        215.49        21.38 o
   5   6   8        190.12        218.46        23.26 o
   6   6   8        139.66        177.91        28.18 o
   7   6   8        594.14        589.35        43.03 o
   8   6   8          2.69         10.83        23.14 o
   9   6   8         92.47         89.40        28.81 o
  10   6   8          8.71         28.71        27.29 o
  11   6   8         33.47         52.70        29.51 o
  12   6   8         65.33         50.64        32.64 o
  13   6   8          0.22         34.98        33.20 o
  14   6   8        106.86         87.84        67.85 o
 -16   7   8        115.68        140.22        47.18 o
 -15   7   8        102.77        109.40        60.54 o
 -14   7   8        383.34        439.66        54.88 o
 -13   7   8         34.94          1.93        45.51 o
 -12   7   8       1023.80        907.32        99.79 o
 -11   7   8        413.13        393.87        39.89 o
 -10   7   8        170.99        169.08        27.19 o
  -9   7   8       3049.46       3133.86        62.73 o
  -8   7   8        103.86         85.13        18.38 o
  -7   7   8          0.29         -0.46        14.94 o
  -6   7   8        516.49        520.68        25.94 o
  -5   7   8        337.07        354.92        22.15 o
  -4   7   8        104.34        105.35        15.25 o
  -3   7   8        446.08        455.96        23.26 o
  -2   7   8        181.41        156.46        16.74 o
  -1   7   8        419.97        479.52        26.05 o
   0   7   8        901.15        952.80        30.94 o
   1   7   8        374.91        414.38        21.48 o
   2   7   8        263.65        252.60        18.21 o
   3   7   8       4004.75       4210.37        67.67 o
   4   7   8        668.88        633.28        31.86 o
   5   7   8         50.98         41.09        21.32 o
   6   7   8        700.40        693.29        36.42 o
   7   7   8        121.46        128.26        27.84 o
   8   7   8        680.02        665.85        70.98 o
   9   7   8         16.75         19.93        24.87 o
  10   7   8        655.23        743.75        66.18 o
  11   7   8         50.87         34.81        39.88 o
  12   7   8         24.00         11.55        30.19 o
  13   7   8         43.94         87.30        35.26 o
 -15   8   8          2.42        -52.02        34.68 o
 -14   8   8        142.87        160.90        44.85 o
 -13   8   8          0.98        -43.68        33.86 o
 -12   8   8         27.84         -0.03        35.70 o
 -11   8   8        563.07        530.35        50.37 o
 -10   8   8        245.03        191.64        32.20 o
  -9   8   8        453.68        361.75        31.44 o
  -8   8   8       1088.75       1183.99        43.21 o
  -7   8   8        202.74        227.86        21.78 o
  -6   8   8       2705.07       2678.25        56.50 o
  -5   8   8        439.38        412.20        24.59 o
  -4   8   8       1676.40       1652.63        80.16 o
  -3   8   8        303.05        321.51        21.63 o
  -2   8   8        580.80        661.95        27.64 o
  -1   8   8          0.25          8.21        12.40 o
   0   8   8       3201.87       3463.90        81.33 o
   1   8   8       1577.51       1553.93        39.28 o
   2   8   8       2126.63       2070.64        44.65 o
   3   8   8        395.22        401.39        26.25 o
   4   8   8       1645.90       1707.35        54.06 o
   5   8   8        263.91        312.29        26.23 o
   6   8   8         24.88         25.56        23.80 o
   7   8   8         76.56         42.34        20.18 o
   8   8   8          0.33         22.53        23.87 o
   9   8   8         54.47         49.07        27.25 o
  10   8   8         55.69         81.05        33.19 o
  11   8   8          1.40         28.11        29.11 o
  12   8   8        271.35        325.18        44.10 o
  13   8   8          0.80         42.75        33.49 o
 -15   9   8         36.32         -2.48        39.93 o
 -14   9   8         72.22         58.62        40.88 o
 -13   9   8         46.00          7.07        77.25 o
 -12   9   8        131.89         64.99        37.34 o
 -11   9   8        114.37         60.20        28.34 o
 -10   9   8        286.79        268.67        35.35 o
  -9   9   8         91.21         86.85        29.52 o
  -8   9   8        100.74         74.02        19.50 o
  -7   9   8          0.82          1.12        23.66 o
  -6   9   8         91.89         77.16        18.03 o
  -5   9   8        804.72        913.25        34.52 o
  -4   9   8         18.20          7.73        15.06 o
  -3   9   8          5.01          8.01        11.82 o
  -2   9   8        100.56         60.60        17.45 o
  -1   9   8         55.10         23.53        16.22 o
   0   9   8         70.63         85.55        16.12 o
   1   9   8        540.43        535.62        29.34 o
   2   9   8         37.25         66.06        14.27 o
   3   9   8         54.38         49.40        29.47 o
   4   9   8        155.51        104.06        21.96 o
   5   9   8        721.05        730.89        38.27 o
   6   9   8         71.28         50.12        20.74 o
   7   9   8         54.52         50.62        20.98 o
   8   9   8         20.28         27.99        26.65 o
   9   9   8          0.82         -9.81        24.77 o
  10   9   8          1.72         11.41        26.79 o
  11   9   8         73.31         59.47        29.92 o
  12   9   8          0.98         37.02        28.95 o
 -14  10   8          0.09         48.57        42.41 o
 -13  10   8        119.73         15.58        38.38 o
 -12  10   8         88.17         67.31        37.42 o
 -11  10   8          0.77          4.10        40.08 o
 -10  10   8        111.15        100.62        29.45 o
  -9  10   8        158.50         91.85        37.94 o
  -8  10   8        398.84        328.42        46.94 o
  -7  10   8         28.64         29.10        18.70 o
  -6  10   8        420.16        406.16        46.11 o
  -5  10   8         45.88         29.84        17.55 o
  -4  10   8        182.59        125.80        19.75 o
  -3  10   8         56.58         26.61        16.56 o
  -2  10   8          0.08         -6.59        14.60 o
  -1  10   8         10.07          3.21        14.73 o
   0  10   8        249.60        224.52        20.48 o
   1  10   8         28.92         28.91        14.76 o
   2  10   8        302.45        297.77        26.33 o
   3  10   8        234.80        209.37        24.88 o
   4  10   8        185.34        277.48        28.66 o
   5  10   8        254.18        241.80        27.21 o
   6  10   8         53.05         63.36        22.17 o
   7  10   8          4.49         24.94        26.18 o
   8  10   8         57.01         10.51        26.23 o
   9  10   8         22.80         10.11        27.41 o
  10  10   8         73.30         65.80        31.27 o
  11  10   8        170.69        154.43        35.97 o
 -13  11   8          2.51         26.02        37.78 o
 -12  11   8         23.28         56.66        46.76 o
 -11  11   8         51.31         25.55        36.33 o
 -10  11   8         18.86         26.42        33.04 o
  -9  11   8        405.66        378.92        87.68 o
  -8  11   8          7.00        -19.00        36.95 o
  -7  11   8         36.89         23.27        32.92 o
  -6  11   8          7.34        -12.55        25.52 o
  -5  11   8         85.27         23.54        31.28 o
  -4  11   8        560.48        522.82        29.53 o
  -3  11   8         29.38          4.45        15.37 o
  -2  11   8        220.93        241.63        26.19 o
  -1  11   8         54.13         28.11        16.96 o
   0  11   8        547.00        530.85        27.63 o
   1  11   8        171.82        131.46        18.50 o
   2  11   8        304.81        290.51        27.31 o
   3  11   8        409.82        396.19        33.33 o
   4  11   8         94.07         90.53        30.47 o
   5  11   8        239.12        260.82        37.41 o
   6  11   8        244.77        270.68        37.82 o
   7  11   8         17.37         21.26        27.34 o
   8  11   8        741.27        722.44        52.45 o
   9  11   8        225.66        219.27        38.19 o
  10  11   8         41.15         25.75        31.32 o
  11  11   8          0.73        -10.82        28.78 o
 -12  12   8        142.28         48.85        45.93 o
 -11  12   8         39.32        -11.69        41.34 o
  -9  12   8         38.51         69.31        55.53 o
  -8  12   8        484.60        508.99        80.17 o
  -7  12   8         39.29         91.02        52.19 o
  -6  12   8        480.56        557.53        54.75 o
  -5  12   8        247.53        126.52        53.86 o
  -4  12   8         77.58         43.42        48.44 o
  -3  12   8        272.45        369.53        65.97 o
  -2  12   8         50.59         14.20        44.68 o
  -1  12   8        505.22        416.22        99.58 o
   0  12   8        330.73        331.46        40.40 o
   1  12   8         10.55        -23.14        43.63 o
   2  12   8         22.68         43.37        28.30 o
   3  12   8        319.86        320.66        67.02 o
   4  12   8        648.55        526.86        58.04 o
   5  12   8          4.83         12.82        28.83 o
   6  12   8          7.91         57.60        30.97 o
   7  12   8         13.39         45.05        34.45 o
   8  12   8        186.08        106.94        35.61 o
   9  12   8        343.80        330.88        68.69 o
 -11  13   8         72.93        126.93        50.11 o
  -8  13   8          0.42         13.36        51.36 o
  -7  13   8         12.01          9.60        49.69 o
  -6  13   8         10.32         15.87        50.52 o
  -5  13   8        250.46        118.58        59.29 o
  -4  13   8          6.08        -15.45        47.18 o
  -3  13   8        432.85        351.15        70.98 o
  -2  13   8         32.24         40.08        48.02 o
  -1  13   8        317.98        335.70        67.22 o
   0  13   8         59.44         20.04        42.17 o
   1  13   8        173.31        175.79        52.19 o
   2  13   8          5.24         -6.68        40.92 o
   3  13   8          9.67         29.23        42.59 o
   4  13   8         69.08         46.35        42.59 o
   5  13   8         76.41        175.37        50.11 o
   6  13   8         12.52        -19.62        39.67 o
   7  13   8         30.07         11.27        38.83 o
   8  13   8          0.70        -13.36        36.33 o
  -7  14   8          0.14        -39.67        53.86 o
  -6  14   8        143.34        103.55        61.38 o
  -5  14   8          1.66         57.20        55.95 o
  -4  14   8         35.36         27.56        53.03 o
  -3  14   8         92.10        121.92        59.29 o
  -2  14   8         16.92         36.33        54.70 o
  -1  14   8        234.21        226.31        64.30 o
   0  14   8         88.04         50.94        51.36 o
   1  14   8        165.72        154.49        56.79 o
   2  14   8        127.37        179.13        56.37 o
   3  14   8         33.44          2.51        44.68 o
   4  14   8        112.92        196.25        52.61 o
   5  14   8        182.70        226.31        55.53 o
   6  14   8        201.89        131.11        49.69 o
   7  14   8          0.00        -28.39        40.08 o
  -6  15   8         29.44         12.53        57.20 o
  -5  15   8         25.10         15.87        58.46 o
  -4  15   8          1.01        -43.01        52.61 o
  -3  15   8         81.49        185.81        68.89 o
  -2  15   8        160.61        128.60        63.47 o
  -1  15   8        351.17        377.04        76.83 o
   0  15   8        352.62        450.95        77.66 o
   1  15   8        806.33        816.30        91.44 o
   2  15   8         36.23         68.89        55.12 o
   3  15   8        173.66        150.73        57.62 o
   4  15   8         17.52        -38.00        46.35 o
   5  15   8          6.53         58.46        48.44 o
  -4  16   8         27.66         74.32        67.64 o
  -3  16   8         24.77         42.17        62.63 o
  -2  16   8        255.39        266.81        78.92 o
  -1  16   8          0.51         -3.76        61.80 o
   0  16   8         53.72         22.96        55.53 o
   1  16   8          8.26         30.90        55.95 o
 -17   0   9         30.33         36.33        65.55 o
 -15   0   9         11.68         61.80        62.63 o
 -13   0   9        313.52        307.35        42.43 o
 -11   0   9          0.18         -7.31        21.01 o
  -9   0   9         96.13        114.38        23.51 o
  -7   0   9        396.86        422.68        30.39 o
  -5   0   9        227.90        227.17        21.76 o
  -3   0   9          3.51         -2.69        14.23 o
  -1   0   9         56.04         59.78        16.87 o
   1   0   9        631.43        596.79        42.68 o
   3   0   9        271.35        261.55        24.15 o
   5   0   9         15.89         10.12        38.41 o
   7   0   9        590.20        684.35        69.73 o
   9   0   9        577.17        578.53        47.91 o
  11   0   9          0.26        -52.61        35.07 o
  13   0   9         77.36         93.11        58.46 o
 -17   1   9         55.01         -5.92        46.60 o
 -16   1   9        127.17         73.56        48.88 o
 -15   1   9        186.52        208.63        49.31 o
 -14   1   9         26.41         21.91        38.00 o
 -13   1   9        244.83        240.55        34.72 o
 -12   1   9          1.79          0.07        15.28 o
 -11   1   9        593.93        627.11        29.47 o
 -10   1   9         35.85         39.30        15.29 o
  -9   1   9        157.05        172.35        18.01 o
  -8   1   9         94.70        103.98        15.99 o
  -7   1   9        305.53        345.55        20.21 o
  -6   1   9       1776.88       1900.00        39.36 o
  -5   1   9       1213.09       1083.17        27.61 o
  -4   1   9        369.93        370.74        18.05 o
  -3   1   9       3780.74       3799.70        54.13 o
  -2   1   9         25.69         42.76        10.50 o
  -1   1   9        282.90        293.97        16.94 o
   0   1   9        359.08        366.25        18.23 o
   1   1   9       3558.61       3664.04        57.08 o
   2   1   9       1153.31       1157.56        30.02 o
   3   1   9          1.22        -15.02        10.01 o
   4   1   9        241.36        243.74        20.28 o
   5   1   9         20.23         12.53        12.48 o
   6   1   9        689.35        699.84        36.51 o
   7   1   9        310.14        340.59        29.85 o
   8   1   9       2706.65       2760.14        75.86 o
   9   1   9        981.40       1128.02        50.80 o
  10   1   9        120.79         97.60        33.35 o
  11   1   9        510.31        503.36        52.84 o
  12   1   9          1.52         -3.02        37.37 o
  13   1   9        140.31        103.83        41.85 o
  14   1   9         63.37         79.13        42.62 o
 -17   2   9         74.91         15.20        61.38 o
 -16   2   9          0.20          0.66        43.99 o
 -15   2   9        104.02        100.76        45.91 o
 -14   2   9        389.24        369.82        60.75 o
 -13   2   9          1.70         13.21        25.79 o
 -12   2   9        159.67        185.67        21.42 o
 -11   2   9        348.04        401.50        28.70 o
 -10   2   9        739.90        738.07        29.96 o
  -9   2   9          2.53          1.32        13.52 o
  -8   2   9         31.51         11.86        13.35 o
  -7   2   9        137.06        136.62        14.40 o
  -6   2   9       1014.43       1025.98        27.88 o
  -5   2   9        829.83        860.17        26.66 o
  -4   2   9        250.86        337.16        17.01 o
  -3   2   9         14.46         19.47         9.88 o
  -2   2   9        143.78        145.69        13.18 o
  -1   2   9       2346.75       2622.18        42.29 o
   0   2   9      11573.11      11822.35       128.65 o
   1   2   9       1376.99       1490.12        37.40 o
   2   2   9       2700.72       2682.95        51.67 o
   3   2   9        148.46        192.47        18.64 o
   4   2   9       1411.50       1358.68        62.01 o
   5   2   9        730.83        803.63        49.73 o
   6   2   9          2.74          0.01        16.93 o
   7   2   9        449.38        486.02        31.77 o
   8   2   9        247.95        259.82        27.34 o
   9   2   9        854.18        759.77        61.45 o
  10   2   9        435.01        472.37        33.05 o
  11   2   9        183.65        208.01        84.55 o
  12   2   9        481.62        520.57       109.81 o
  13   2   9         84.47         65.62        52.61 o
  14   2   9         17.93         11.35        38.87 o
 -17   3   9        156.31        111.72        52.33 o
 -16   3   9         21.18         29.98        58.87 o
 -15   3   9          7.98         29.40        69.94 o
 -14   3   9         25.27        -11.22        69.10 o
 -13   3   9        322.30        328.22        38.71 o
 -12   3   9        134.30        186.73        23.95 o
 -11   3   9        349.97        431.40        26.16 o
 -10   3   9        162.07        180.47        19.51 o
  -9   3   9         44.28         35.98        15.41 o
  -8   3   9        302.34        286.76        20.33 o
  -7   3   9         96.99         98.16        13.94 o
  -6   3   9         63.72         66.29        12.62 o
  -5   3   9        329.48        378.18        18.28 o
  -4   3   9        156.76        116.23        13.19 o
  -3   3   9       1246.94       1186.62        28.38 o
  -2   3   9        290.51        319.20        16.42 o
  -1   3   9        127.36        122.38        15.31 o
   0   3   9          3.59         -3.75         9.98 o
   1   3   9          0.65          0.64        10.09 o
   2   3   9        496.87        583.22        28.19 o
   3   3   9         53.75         32.71        17.78 o
   4   3   9        438.75        441.93        30.75 o
   5   3   9        331.38        314.60        25.77 o
   6   3   9        271.62        261.15        24.96 o
   7   3   9        116.60        134.61        21.37 o
   8   3   9         97.89         91.81        20.00 o
   9   3   9          0.50        -32.74        21.82 o
  10   3   9          1.80          6.76        27.71 o
  11   3   9         23.03         11.25        30.34 o
  12   3   9         22.57         29.19        32.37 o
  13   3   9         42.59         44.79        49.69 o
  14   3   9         44.22         55.96        47.81 o
 -16   4   9          4.15        -19.94        40.66 o
 -15   4   9        128.55         99.62        77.04 o
 -14   4   9         89.01         26.48        45.72 o
 -13   4   9         79.18         68.32        30.52 o
 -12   4   9        192.25        191.34        34.01 o
 -11   4   9        287.38        285.50        30.05 o
 -10   4   9        479.95        531.13        32.77 o
  -9   4   9        210.98        232.73        20.62 o
  -8   4   9         15.30         -3.97        11.50 o
  -7   4   9        262.80        286.03        18.18 o
  -6   4   9        255.02        228.51        16.65 o
  -5   4   9        448.04        461.90        19.91 o
  -4   4   9          0.53          3.97        10.39 o
  -3   4   9        808.45        862.98        27.41 o
  -2   4   9        183.74        196.44        15.64 o
  -1   4   9        296.79        303.71        17.55 o
   0   4   9        823.65        831.96        26.18 o
   1   4   9         42.58         23.04        14.15 o
   2   4   9        394.34        366.43        21.31 o
   3   4   9         37.13         37.70        13.01 o
   4   4   9         98.84        129.42        19.88 o
   5   4   9        285.68        246.51        25.55 o
   6   4   9          0.13         -3.07        15.56 o
   7   4   9        281.24        325.50        33.70 o
   8   4   9          0.04          3.35        23.87 o
   9   4   9        266.45        310.01        68.27 o
  10   4   9         63.42         66.28        49.27 o
  11   4   9         30.62         46.83        32.50 o
  12   4   9          1.64        -18.29        30.38 o
  13   4   9          0.47         23.23        34.60 o
  14   4   9          4.26        -20.15        37.37 o
 -16   5   9          3.25        -19.74        40.61 o
 -15   5   9          0.01         29.35        42.31 o
 -14   5   9         34.85         52.66        39.71 o
 -13   5   9         10.74        -34.01        27.09 o
 -12   5   9         54.35         73.68        29.75 o
 -11   5   9       1194.80       1199.88        42.97 o
 -10   5   9       2796.40       2884.65        66.96 o
  -9   5   9        115.15        148.82        20.93 o
  -8   5   9       1165.31       1089.61        37.78 o
  -7   5   9        160.97        171.64        20.03 o
  -6   5   9       3831.67       3823.85        62.80 o
  -5   5   9        577.95        662.80        25.25 o
  -4   5   9       1744.50       1868.26        44.15 o
  -3   5   9         93.34        131.02        16.36 o
  -2   5   9       3879.73       3971.22        67.78 o
  -1   5   9       1308.31       1354.64        36.30 o
   0   5   9          2.05          4.44        12.71 o
   1   5   9          3.37         -9.59        10.59 o
   2   5   9         25.93         26.00        12.70 o
   3   5   9        484.60        530.20        24.84 o
   4   5   9       4133.45       4078.94        75.19 o
   5   5   9        137.64        100.83        27.41 o
   6   5   9       1680.15       1743.90        72.21 o
   7   5   9        192.34        177.49        31.67 o
   8   5   9        173.86        149.15        69.52 o
   9   5   9          1.56         -5.38        25.14 o
  10   5   9         20.13         -4.05        26.48 o
  11   5   9          4.47          2.58        42.38 o
  12   5   9         31.53          8.43        31.24 o
  13   5   9          7.15          2.34        34.98 o
 -16   6   9        300.29        353.21        58.44 o
 -15   6   9          3.94         37.72        42.43 o
 -14   6   9        119.58         67.19        70.77 o
 -13   6   9         49.47         34.79        31.16 o
 -12   6   9          0.04         40.45        29.23 o
 -11   6   9        764.91        775.40        61.53 o
 -10   6   9       7027.05       7349.25       114.52 o
  -9   6   9         58.58         17.35        21.44 o
  -8   6   9        166.17        187.53        37.46 o
  -7   6   9        539.81        593.19        26.29 o
  -6   6   9        361.61        332.93        23.98 o
  -5   6   9        463.06        465.56        24.98 o
  -4   6   9       1093.91       1182.63        36.11 o
  -3   6   9        130.65        133.01        16.97 o
  -2   6   9         10.80        -17.25        11.84 o
  -1   6   9         86.37         63.98        14.51 o
   0   6   9         14.27          2.67        10.23 o
   1   6   9       1396.03       1476.75        38.42 o
   2   6   9       3505.78       3731.51        65.07 o
   3   6   9        345.83        363.40        26.28 o
   4   6   9        221.62        241.00        19.78 o
   5   6   9         71.58         47.04        19.31 o
   6   6   9        112.45        109.10        27.97 o
   7   6   9          4.99         28.96        24.06 o
   8   6   9         67.22         49.87        32.99 o
   9   6   9          1.02        -24.68        24.27 o
  10   6   9        394.42        564.78        51.02 o
  11   6   9         70.25        123.44        35.59 o
  12   6   9        250.53        427.38        51.35 o
  13   6   9          0.89         28.20        35.19 o
 -15   7   9         61.19         91.87        82.46 o
 -14   7   9          1.03         19.74        40.66 o
 -13   7   9        212.29        299.94        51.47 o
 -12   7   9          4.23        -10.00        26.90 o
 -11   7   9          3.27        -37.30        24.86 o
 -10   7   9        520.05        544.41        32.73 o
  -9   7   9       4467.75       4557.93        82.10 o
  -8   7   9        267.15        294.87        25.05 o
  -7   7   9        332.29        336.94        23.10 o
  -6   7   9       3324.98       3443.31        66.93 o
  -5   7   9        117.16         96.18        19.16 o
  -4   7   9        206.90        188.44        19.32 o
  -3   7   9        147.57        186.91        19.18 o
  -2   7   9          5.71         -4.21        12.63 o
  -1   7   9        378.89        371.16        25.61 o
   0   7   9        368.27        340.80        21.62 o
   1   7   9        107.37         88.95        15.83 o
   2   7   9        289.03        279.68        21.16 o
   3   7   9       1736.49       1786.08        48.74 o
   4   7   9        207.88        166.30        22.84 o
   5   7   9          1.98        -12.23        18.28 o
   6   7   9         99.81        107.85        31.73 o
   7   7   9         79.95        102.42        28.97 o
   8   7   9          1.44          9.74        23.75 o
   9   7   9         33.59         78.69        30.29 o
  10   7   9         17.74        -13.25        26.49 o
  11   7   9         37.97         56.72        58.87 o
  12   7   9          0.77         37.01        33.41 o
  13   7   9         94.36         59.89        58.46 o
 -15   8   9          6.24        -30.34        38.39 o
 -14   8   9         33.08         20.27        39.10 o
 -13   8   9         27.21         46.24        41.48 o
 -12   8   9         24.33          5.05        28.50 o
 -11   8   9        111.43         62.60        28.68 o
 -10   8   9        410.16        413.62        42.97 o
  -9   8   9        301.81        268.28        27.96 o
  -8   8   9        517.06        476.74        28.93 o
  -7   8   9        382.81        413.70        45.92 o
  -6   8   9        850.04        881.69        35.07 o
  -5   8   9        381.07        476.34        32.64 o
  -4   8   9        842.81        865.05        33.42 o
  -3   8   9        663.18        653.36        41.12 o
  -2   8   9        579.02        577.75        27.29 o
  -1   8   9         90.74         62.66        14.89 o
   0   8   9       1083.60       1089.70        35.58 o
   1   8   9          3.96        -11.43        16.59 o
   2   8   9        750.10        749.13        34.66 o
   3   8   9          9.75          6.70        13.42 o
   4   8   9         10.91         19.40        17.91 o
   5   8   9         14.92         23.14        18.46 o
   6   8   9         16.62        -13.80        18.20 o
   7   8   9         10.46         34.14        24.96 o
   8   8   9        132.30        120.03        40.08 o
   9   8   9         32.07         20.36        28.27 o
  10   8   9         56.90         64.39        45.93 o
  11   8   9         85.03         75.47        33.86 o
  12   8   9         64.62         20.34        45.93 o
 -14   9   9         57.16         92.31        44.12 o
 -13   9   9          9.46        -31.62        35.12 o
 -12   9   9         14.56         15.93        28.64 o
 -11   9   9        107.40         83.79        31.13 o
 -10   9   9         95.18         97.85        29.82 o
  -9   9   9        215.66        277.20        34.94 o
  -8   9   9       1481.96       1491.35        90.71 o
  -7   9   9       2712.38       2682.99        66.97 o
  -6   9   9          5.59         12.32        17.02 o
  -5   9   9       1093.89       1011.14        58.90 o
  -4   9   9         98.21         36.30        26.73 o
  -3   9   9          5.79        -11.78        15.13 o
  -2   9   9        251.44        213.24        22.08 o
  -1   9   9        384.43        361.18        24.22 o
   0   9   9          9.83         18.91        15.21 o
   1   9   9        718.40        734.85        30.33 o
   2   9   9        101.08         94.38        16.91 o
   3   9   9          5.98         -2.66        18.15 o
   4   9   9         97.27        110.41        23.24 o
   5   9   9        203.92        204.19        26.29 o
   6   9   9         89.72         82.78        52.19 o
   7   9   9        355.82        299.29        41.75 o
   8   9   9        499.24        478.84        46.36 o
   9   9   9          0.63        -38.81        25.87 o
  10   9   9         13.97        -18.52        28.08 o
  11   9   9         57.53         51.16        33.03 o
 -13  10   9          0.78        -31.54        36.82 o
 -12  10   9        295.21        271.03        48.21 o
 -11  10   9          2.60        -33.13        25.15 o
 -10  10   9        295.15        259.90        36.44 o
  -9  10   9         13.01          0.15        24.75 o
  -8  10   9        339.98        355.11        47.83 o
  -7  10   9          0.03         30.34        31.86 o
  -6  10   9         22.99         24.91        20.43 o
  -5  10   9        815.18        821.84        51.41 o
  -4  10   9        119.92         80.80        19.86 o
  -3  10   9        209.20        202.31        26.10 o
  -2  10   9        789.90        724.73        36.78 o
  -1  10   9        104.52         79.24        18.81 o
   0  10   9       2220.72       2214.72        54.08 o
   1  10   9          4.57         27.50        16.60 o
   2  10   9        650.46        635.27        42.37 o
   3  10   9        213.40        250.58        28.57 o
   4  10   9         96.58        116.75        31.78 o
   5  10   9       1310.48       1331.83        67.52 o
   6  10   9         21.86         95.25        30.33 o
   7  10   9        408.70        509.26        47.13 o
   8  10   9        286.21        283.12        40.16 o
   9  10   9        292.08        266.76        41.24 o
  10  10   9         10.86          0.23        34.66 o
  11  10   9        235.94        199.21        55.95 o
 -12  11   9          3.70        -52.22        34.81 o
 -11  11   9         25.73         11.97        35.61 o
 -10  11   9         11.29         12.67        27.08 o
  -9  11   9         36.67          4.38        35.70 o
  -8  11   9          5.41          8.24        33.08 o
  -7  11   9          2.31         26.30        32.71 o
  -6  11   9         86.65         57.26        35.34 o
  -5  11   9          1.19        -37.48        43.01 o
  -4  11   9        124.04        100.27        33.94 o
  -3  11   9         53.87         29.27        36.91 o
  -2  11   9         58.43         35.13        21.98 o
  -1  11   9         65.97         40.51        20.62 o
   0  11   9          0.09         12.09        22.79 o
   1  11   9        171.95        160.90        24.63 o
   2  11   9          2.12        -27.16        23.90 o
   3  11   9         29.82          8.65        27.00 o
   4  11   9         17.06         23.62        27.58 o
   5  11   9          0.07        -21.18        25.78 o
   6  11   9          1.04         27.39        28.18 o
   7  11   9         66.55        132.91        41.96 o
   8  11   9        442.93        473.46        49.13 o
   9  11   9        293.28        250.15        42.24 o
  10  11   9        130.04          5.79        31.67 o
 -11  12   9         43.86         -3.34        45.51 o
 -10  12   9         16.84         40.50        55.12 o
  -9  12   9         18.70        -65.14        45.51 o
  -8  12   9         36.92         50.11        51.36 o
  -7  12   9         42.80        -33.40        47.60 o
  -6  12   9         72.80         41.34        50.52 o
  -5  12   9        368.06        393.74        73.07 o
  -4  12   9         32.40         78.50        49.69 o
  -3  12   9         55.99          2.92        45.51 o
  -2  12   9          5.25        -18.79        43.01 o
  -1  12   9         66.12        -23.80        39.25 o
   0  12   9        127.61        182.88        51.78 o
   1  12   9          1.67         18.37        27.17 o
   2  12   9         91.00         80.80        31.98 o
   3  12   9          9.28        -12.53        39.67 o
   4  12   9         96.66        107.33        43.84 o
   5  12   9         21.87         16.89        29.70 o
   6  12   9          2.06         -0.86        30.28 o
   7  12   9        126.28        157.15        38.32 o
   8  12   9         51.05         68.20        34.86 o
   9  12   9        242.28        232.96        41.35 o
  -9  13   9        112.73        141.13        65.97 o
  -8  13   9        109.57        118.58        63.47 o
  -7  13   9          5.79         -7.10        48.85 o
  -6  13   9        562.09        549.90        84.34 o
  -5  13   9         20.13         25.89        51.78 o
  -4  13   9        387.66        392.49        76.41 o
  -3  13   9        770.18        733.21        90.19 o
  -2  13   9         22.09        -17.54        48.44 o
  -1  13   9         26.22         66.81        50.94 o
   0  13   9          0.63          2.92        41.75 o
   1  13   9         90.13         -2.09        41.34 o
   2  13   9          0.29        -17.54        40.92 o
   3  13   9         18.15         66.81        48.02 o
   4  13   9         37.93         31.32        43.01 o
   5  13   9          4.57         30.48        45.09 o
   6  13   9        526.35        574.96        70.15 o
   7  13   9         66.55         92.28        45.93 o
  -8  14   9        186.43        233.41        77.66 o
  -7  14   9         12.56          9.19        57.20 o
  -6  14   9          5.55         33.82        57.62 o
  -5  14   9         98.90        126.10        61.80 o
  -4  14   9         44.19         38.00        56.37 o
  -3  14   9         35.20         72.23        58.04 o
  -2  14   9         35.03         46.35        57.62 o
  -1  14   9          0.01          4.59        53.03 o
   0  14   9        296.42        311.07        69.31 o
   1  14   9        339.32        359.50        68.48 o
   2  14   9          0.24         44.26        48.44 o
   3  14   9         14.76         31.73        47.60 o
   4  14   9        113.55         75.58        52.19 o
   5  14   9          1.38        -20.04        40.92 o
   6  14   9         36.77         -4.18        45.09 o
  -6  15   9         29.23         70.56        65.14 o
  -5  15   9        147.34        195.41        73.49 o
  -4  15   9         14.20        -18.79        59.71 o
  -3  15   9          0.89         48.44        60.54 o
  -2  15   9         62.30         68.48        64.30 o
  -1  15   9          0.01        -77.25        52.61 o
   0  15   9          0.12        -26.72        52.61 o
   1  15   9        148.61        178.29        63.05 o
   2  15   9         47.39         16.70        51.36 o
   3  15   9          0.01         20.88        49.69 o
 -16   0  10        106.22         59.71        67.64 o
 -14   0  10        367.90        359.92        77.25 o
 -12   0  10       2419.08       2639.81       135.74 o
 -10   0  10       1273.85       1566.52        61.49 o
  -8   0  10        298.41        310.95        30.46 o
  -6   0  10        197.66        206.70        25.52 o
  -4   0  10          1.31          4.46        16.63 o
  -2   0  10       2404.94       2093.94        59.75 o
   0   0  10        252.27        262.32        24.93 o
   2   0  10       3091.85       3112.01        93.21 o
   4   0  10        968.72       1147.01       138.42 o
   6   0  10          0.43        -12.10        21.53 o
   8   0  10       3687.05       3835.77       116.75 o
  10   0  10        261.21        288.94        63.05 o
  12   0  10         54.09        159.50        63.47 o
  14   0  10        365.87        395.83        84.76 o
 -17   1  10         61.52        -35.28        72.03 o
 -16   1  10         47.92         76.50        50.85 o
 -15   1  10         25.23         55.24        46.22 o
 -14   1  10        277.78        244.82        50.91 o
 -13   1  10         52.90         65.55        29.46 o
 -12   1  10        198.18        202.29        25.45 o
 -11   1  10        642.59        533.21        28.80 o
 -10   1  10         39.16         37.98        16.43 o
  -9   1  10         64.50         93.56        17.43 o
  -8   1  10          1.63        -19.27        12.85 o
  -7   1  10          1.34          8.26        12.70 o
  -6   1  10        186.99        193.09        15.79 o
  -5   1  10          5.60         -8.97        10.30 o
  -4   1  10        139.21        108.71        13.36 o
  -3   1  10       1287.65       1223.81        29.62 o
  -2   1  10        850.14        736.72        31.02 o
  -1   1  10       1777.20       1764.21        38.46 o
   0   1  10        874.09        937.55        31.46 o
   1   1  10       1704.42       1737.98        42.10 o
   2   1  10        897.86        916.44        35.23 o
   3   1  10          0.51        -19.93        13.28 o
   4   1  10        226.25        250.79        34.61 o
   5   1  10        268.41        282.34        44.96 o
   6   1  10         26.74         46.56        23.62 o
   7   1  10          6.51          8.03        16.67 o
   8   1  10        422.16        392.66        30.14 o
   9   1  10        348.91        395.30        46.06 o
  10   1  10          1.20          1.37        28.69 o
  11   1  10         34.01         18.48        32.58 o
  12   1  10         98.65        126.78        40.73 o
  13   1  10         30.07          5.46        37.74 o
  14   1  10          8.96        -54.45        36.30 o
 -16   2  10         22.46        -12.88        58.87 o
 -15   2  10         49.98         67.43        49.27 o
 -14   2  10         72.83         56.44        43.85 o
 -13   2  10         49.94         44.32        41.71 o
 -12   2  10          3.03          1.29        19.50 o
 -11   2  10         52.40         52.67        18.70 o
 -10   2  10         10.47         31.38        16.16 o
  -9   2  10         12.09         14.29        15.21 o
  -8   2  10         10.81          7.61        15.78 o
  -7   2  10          0.10          4.34        13.28 o
  -6   2  10         47.50         60.76        12.89 o
  -5   2  10         71.75         56.85        12.49 o
  -4   2  10          5.67         -5.23        10.10 o
  -3   2  10        148.98        123.81        13.87 o
  -2   2  10         41.51         32.23        11.40 o
  -1   2  10          5.89          4.93        10.29 o
   0   2  10        554.65        536.18        22.61 o
   1   2  10        119.83        105.67        16.08 o
   2   2  10        601.39        611.46        29.76 o
   3   2  10          3.15         -1.10        15.83 o
   4   2  10         14.73         -8.53        13.17 o
   5   2  10        273.92        279.64        27.14 o
   6   2  10          0.42         -2.80        18.05 o
   7   2  10        129.56        110.42        24.05 o
   8   2  10         10.50         25.58        21.13 o
   9   2  10          0.02         -2.45        26.23 o
  10   2  10         67.55         95.99        34.78 o
  11   2  10          0.59        -30.69        49.69 o
  12   2  10         50.37         29.02        38.21 o
  13   2  10         16.50         -9.03        36.26 o
 -16   3  10          0.32         20.78        46.34 o
 -15   3  10         23.09        -56.68        37.79 o
 -14   3  10        149.60        148.76        52.40 o
 -13   3  10        128.68        182.65        36.49 o
 -12   3  10        886.99       1024.78       111.93 o
 -11   3  10        307.60        318.69        24.93 o
 -10   3  10         25.05         28.28        16.61 o
  -9   3  10        556.24        526.92        37.19 o
  -8   3  10         21.21         24.50        15.27 o
  -7   3  10         29.43         44.30        14.82 o
  -6   3  10        204.25        236.55        20.91 o
  -5   3  10         78.62         71.32        12.98 o
  -4   3  10        403.99        385.38        19.09 o
  -3   3  10        653.20        616.68        22.44 o
  -2   3  10          2.62         15.78        11.05 o
  -1   3  10       2347.73       2499.06        46.79 o
   0   3  10         20.76         14.98        12.98 o
   1   3  10       3960.16       4070.76        69.79 o
   2   3  10        290.34        261.00        29.48 o
   3   3  10        211.58        177.64        29.05 o
   4   3  10        386.20        320.40        29.46 o
   5   3  10         57.57         64.08        20.43 o
   6   3  10        308.56        255.06        26.73 o
   7   3  10        599.00        625.57        43.82 o
   8   3  10        193.92        198.25        25.77 o
   9   3  10        157.42        205.01        38.22 o
  10   3  10         10.11         37.20        30.50 o
  11   3  10         13.89        -46.54        50.73 o
  12   3  10          1.64        -28.73        45.51 o
  13   3  10        146.12        116.96        42.67 o
 -16   4  10         40.61          5.85        47.68 o
 -15   4  10          2.18        -24.38        42.60 o
 -14   4  10        675.57        661.55        67.23 o
 -13   4  10          1.00         -1.71        32.86 o
 -12   4  10       1278.58       1488.74        67.16 o
 -11   4  10        228.84        223.52        28.09 o
 -10   4  10        389.23        409.23        29.00 o
  -9   4  10        367.53        413.61        32.65 o
  -8   4  10       2482.06       2568.41        58.28 o
  -7   4  10       1570.32       1722.65        46.81 o
  -6   4  10       1873.68       2038.99        44.54 o
  -5   4  10        224.12        252.94        19.03 o
  -4   4  10       6336.66       6326.58        88.31 o
  -3   4  10       1296.42       1277.76        34.14 o
  -2   4  10       2504.73       2360.28        50.40 o
  -1   4  10          8.40         16.14        12.84 o
   0   4  10       1489.01       1448.03        38.87 o
   1   4  10       1039.27       1130.52        34.57 o
   2   4  10         10.61         15.87        11.37 o
   3   4  10       1744.14       1774.89        55.23 o
   4   4  10          9.61         27.03        17.74 o
   5   4  10        452.02        403.88        29.53 o
   6   4  10          0.04        -24.21        16.14 o
   7   4  10        770.94        779.53        38.05 o
   8   4  10        345.08        379.47        43.87 o
   9   4  10        147.69        209.24        38.16 o
  10   4  10         41.43         75.20        33.52 o
  11   4  10         72.45        137.97        37.93 o
  12   4  10         42.25         34.70        35.96 o
  13   4  10          9.12          1.35        35.67 o
 -16   5  10          0.06         29.86        46.54 o
 -15   5  10        108.15        135.28        63.88 o
 -14   5  10          5.70         57.20        45.75 o
 -13   5  10        685.26        736.71        53.37 o
 -12   5  10        212.72        194.77        36.19 o
 -11   5  10        990.39        957.49        55.80 o
 -10   5  10         25.32         10.55        19.68 o
  -9   5  10         84.58         91.52        20.76 o
  -8   5  10        547.65        511.34        34.52 o
  -7   5  10       2992.29       3047.15        63.75 o
  -6   5  10       3218.62       3313.27        59.84 o
  -5   5  10        167.18        193.58        18.52 o
  -4   5  10       1172.63       1177.00        33.96 o
  -3   5  10        153.77        142.62        17.68 o
  -2   5  10        893.44        899.68        59.18 o
  -1   5  10        129.33        110.68        16.25 o
   0   5  10        715.61        846.91        41.28 o
   1   5  10        695.39        723.66        33.17 o
   2   5  10         83.33         65.80        15.29 o
   3   5  10          5.05         -6.69        14.01 o
   4   5  10        432.56        442.49        29.58 o
   5   5  10         36.73         50.03        18.78 o
   6   5  10        733.38        735.66        35.48 o
   7   5  10        435.00        406.67        42.74 o
   8   5  10          2.52         17.64        26.69 o
   9   5  10          7.36         -6.07        26.40 o
  10   5  10         29.78          4.01        37.79 o
  11   5  10         11.19          7.36        31.18 o
  12   5  10         35.99         47.49        34.70 o
  13   5  10         15.50         34.48        37.29 o
 -15   6  10          2.41         31.67        44.54 o
 -14   6  10          0.70        -30.07        40.04 o
 -13   6  10          0.08         12.52        30.68 o
 -12   6  10        110.46        173.11        36.81 o
 -11   6  10         17.74         38.21        29.67 o
 -10   6  10       1293.97       1418.80        65.02 o
  -9   6  10        260.16        255.12        25.91 o
  -8   6  10       1497.15       1567.05        47.44 o
  -7   6  10       2862.01       2835.17        71.27 o
  -6   6  10         21.81         33.02        16.55 o
  -5   6  10        786.92        802.99        33.27 o
  -4   6  10        565.19        642.99        29.24 o
  -3   6  10          8.01         -4.32        13.34 o
  -2   6  10         85.10        114.81        16.82 o
  -1   6  10        171.25        156.25        17.83 o
   0   6  10        110.43        100.78        15.39 o
   1   6  10        165.99        152.16        19.93 o
   2   6  10          1.61          8.78        14.72 o
   3   6  10         81.24         54.09        17.78 o
   4   6  10         26.51         13.07        14.83 o
   5   6  10        607.09        589.89        38.90 o
   6   6  10        156.70        107.06        47.81 o
   7   6  10        215.38        219.58        36.41 o
   8   6  10         52.11         39.02        30.69 o
   9   6  10          3.47         12.43        27.49 o
  10   6  10         31.06         17.93        30.58 o
  11   6  10         20.12        -10.77        30.09 o
  12   6  10         17.87         -3.46        34.00 o
 -15   7  10         51.21         80.84        48.25 o
 -14   7  10          1.90        -13.69        40.24 o
 -13   7  10         15.40         -8.76        31.51 o
 -12   7  10        219.78        204.75        44.35 o
 -11   7  10        191.96        227.58        46.46 o
 -10   7  10        469.65        432.39        48.77 o
  -9   7  10        174.59        216.17        31.28 o
  -8   7  10       1376.35       1443.35        46.31 o
  -7   7  10          6.60         -5.93        18.20 o
  -6   7  10        767.08        782.38        39.65 o
  -5   7  10       1297.31       1386.32        43.57 o
  -4   7  10          2.51         -6.30        15.95 o
  -3   7  10        134.96        101.17        18.76 o
  -2   7  10        235.69        261.50        21.92 o
  -1   7  10         30.54         32.36        16.93 o
   0   7  10         62.10         58.22        15.72 o
   1   7  10        616.82        599.62        31.41 o
   2   7  10         12.83          9.80        15.16 o
   3   7  10         11.46          1.38        14.62 o
   4   7  10        194.68        182.35        19.57 o
   5   7  10         59.28         62.75        21.04 o
   6   7  10        256.69        273.03        36.74 o
   7   7  10        206.15        189.92        35.59 o
   8   7  10         37.08         19.32        27.89 o
   9   7  10          2.57         13.59        28.08 o
  10   7  10         43.81         33.33        30.94 o
  11   7  10         19.85         22.69        33.21 o
  12   7  10         35.65         -8.38        67.22 o
 -14   8  10         37.59         62.59        44.26 o
 -13   8  10         16.56         26.50        32.69 o
 -12   8  10         41.34         -7.10        30.25 o
 -11   8  10        116.07        122.37        33.34 o
 -10   8  10         53.72        114.21        32.44 o
  -9   8  10         39.02         40.42        28.68 o
  -8   8  10        145.51        145.75        25.59 o
  -7   8  10        690.60        723.32        38.40 o
  -6   8  10       3415.13       3384.06        69.62 o
  -5   8  10       4076.02       4107.45       105.97 o
  -4   8  10        207.86        201.84        42.53 o
  -3   8  10        178.28        158.04        21.02 o
  -2   8  10       1421.56       1458.66        43.23 o
  -1   8  10          4.93          3.24        13.62 o
   0   8  10       2005.49       1972.11        48.83 o
   1   8  10        704.00        690.31        39.49 o
   2   8  10        481.37        456.13        27.24 o
   3   8  10        204.89        207.03        20.91 o
   4   8  10          3.96          7.86        18.68 o
   5   8  10          6.83        -17.66        20.74 o
   6   8  10        121.05         88.48        30.17 o
   7   8  10        351.48        319.88        41.42 o
   8   8  10        768.65        781.77        76.20 o
   9   8  10         72.79         75.74        33.34 o
  10   8  10        177.48        127.73        37.92 o
  11   8  10         23.87        -39.81        29.58 o
 -14   9  10         11.67         18.43        41.44 o
 -13   9  10        124.79        102.80        44.40 o
 -12   9  10          1.09        -23.74        29.21 o
 -11   9  10          0.98          4.96        28.01 o
 -10   9  10         28.27         64.32        29.41 o
  -9   9  10         70.40         26.84        30.64 o
  -8   9  10          0.18         -1.18        27.93 o
  -7   9  10         67.15         35.07        33.14 o
  -6   9  10        216.29        240.39        27.16 o
  -5   9  10         59.16         50.54        21.34 o
  -4   9  10        567.16        559.05        30.83 o
  -3   9  10        146.56        146.63        21.11 o
  -2   9  10         13.87         23.01        16.78 o
  -1   9  10        443.41        508.32        34.96 o
   0   9  10         95.22         91.35        19.29 o
   1   9  10         79.85         86.04        18.56 o
   2   9  10        121.27         94.78        19.23 o
   3   9  10        163.42        168.16        46.35 o
   4   9  10        104.60         76.03        28.49 o
   5   9  10         16.90        -22.56        31.73 o
   6   9  10         10.62         -0.72        46.14 o
   7   9  10          2.35        -13.51        25.98 o
   8   9  10          2.51        -17.51        27.41 o
   9   9  10        194.31        271.12        42.66 o
  10   9  10         97.71         85.81        37.68 o
  11   9  10         41.54         12.19        35.37 o
 -13  10  10          5.01        -53.99        35.99 o
 -12  10  10          3.73        -40.77        27.18 o
 -11  10  10         67.47          6.86        28.92 o
 -10  10  10         16.95         24.44        28.49 o
  -9  10  10        700.18        604.89        71.72 o
  -8  10  10          2.18         34.70        34.70 o
  -7  10  10        143.40        107.88       103.76 o
  -6  10  10         25.31        -27.23        28.69 o
  -5  10  10        238.14        168.24        38.09 o
  -4  10  10        223.06        229.44        38.67 o
  -3  10  10        218.03        186.52        28.46 o
  -2  10  10        889.45        862.13        48.61 o
  -1  10  10        109.05         99.37        22.47 o
   0  10  10       1222.18       1285.83        76.42 o
   1  10  10         21.86         31.14        25.19 o
   2  10  10        301.66        330.16        28.07 o
   3  10  10         54.60         36.15        58.46 o
   4  10  10         10.89         13.53        25.96 o
   5  10  10          0.53         10.92        26.26 o
   6  10  10          7.61         19.37        27.80 o
   7  10  10        138.46        138.51        36.29 o
   8  10  10         90.91         61.58        37.37 o
   9  10  10         44.85         72.71        61.38 o
  10  10  10         39.86         -1.71        32.40 o
 -12  11  10          5.92         86.85        53.03 o
 -11  11  10          2.29         -4.12        33.76 o
 -10  11  10          6.48         10.87        39.46 o
  -9  11  10          9.68         17.12        48.85 o
  -8  11  10         16.75         91.86        55.53 o
  -7  11  10         52.13         12.53        46.76 o
  -6  11  10          0.35         26.31        46.35 o
  -5  11  10        767.89        720.26        84.34 o
  -4  11  10        194.71        200.84        56.37 o
  -3  11  10         48.60         29.65        43.01 o
  -2  11  10        157.76         88.94        48.02 o
  -1  11  10        243.83        156.53        36.09 o
   0  11  10        118.37        117.80        33.36 o
   1  11  10         93.27        103.29        32.62 o
   2  11  10        156.69        169.19        36.06 o
   3  11  10          0.01        -21.62        26.10 o
   4  11  10        433.18        417.17        46.38 o
   5  11  10         20.42         16.87        30.55 o
   6  11  10        235.72        261.45        40.72 o
   7  11  10          0.66         44.45        32.85 o
   8  11  10        280.92        271.32        44.48 o
   9  11  10         21.26         46.27        35.80 o
 -11  12  10         41.91         81.41        40.23 o
 -10  12  10          2.20         25.12        34.34 o
  -9  12  10         32.26         44.68        55.12 o
  -8  12  10         73.57         62.21        55.12 o
  -7  12  10          0.32         25.05        53.03 o
  -6  12  10         22.96         57.62        49.69 o
  -5  12  10          0.71        -27.98        45.09 o
  -4  12  10        247.63        137.37        58.87 o
  -3  12  10          2.24         23.80        46.35 o
  -2  12  10         21.84         21.29        48.85 o
  -1  12  10        581.11        458.04        72.65 o
   0  12  10          7.92         20.88        43.42 o
   1  12  10        191.79        202.93        55.53 o
   2  12  10        216.29        195.83        53.45 o
   3  12  10        148.38        153.66        49.69 o
   4  12  10          1.88         52.19        44.68 o
   5  12  10         96.03         99.56        71.19 o
   6  12  10         33.75        -43.78        29.19 o
   7  12  10        192.51        179.27        41.02 o
   8  12  10        258.40        254.28        56.37 o
  -9  13  10         72.53         91.02        65.14 o
  -8  13  10          0.01         95.62        63.47 o
  -7  13  10         18.55          7.10        52.61 o
  -6  13  10          8.52          9.60        55.95 o
  -5  13  10          6.16         25.89        53.45 o
  -4  13  10          0.75          1.67        52.19 o
  -3  13  10          7.16        -29.23        50.52 o
  -2  13  10          3.03        -31.73        45.51 o
  -1  13  10        205.63        294.79        67.64 o
   0  13  10         41.90          1.67        45.93 o
   1  13  10         18.45        -66.39        44.26 o
   2  13  10          2.13        -43.01        43.01 o
   3  13  10        254.79        222.97        59.29 o
   4  13  10         17.50         35.91        43.42 o
   5  13  10         51.47         69.73        48.85 o
   6  13  10          3.64          1.67        44.68 o
  -7  14  10          6.06         43.42        58.04 o
  -6  14  10        120.24        207.10        72.65 o
  -5  14  10          9.18         23.80        60.13 o
  -4  14  10          4.55        -16.28        55.95 o
  -3  14  10         24.27        -18.37        54.28 o
  -2  14  10         31.73         49.69        53.86 o
  -1  14  10         12.26         -7.10        52.61 o
   0  14  10         22.52        -38.41        49.27 o
   1  14  10         23.57         42.17        49.69 o
   2  14  10         22.85         81.84        53.03 o
   3  14  10          1.21         33.40        51.36 o
   4  14  10         28.94        -23.80        45.51 o
  -4  15  10         20.22        -54.28        59.29 o
  -3  15  10          0.35        -53.45        59.29 o
  -2  15  10         17.21         -4.18        63.05 o
  -1  15  10         98.55         80.59        65.14 o
   0  15  10          1.81        -27.56        51.78 o
   1  15  10         22.75         32.15        55.95 o
 -15   0  11        124.16         74.74        69.73 o
 -13   0  11         48.18         89.35        64.72 o
 -11   0  11         20.45         69.28        27.15 o
  -9   0  11        389.25        416.65        36.73 o
  -7   0  11        491.65        438.65        34.88 o
  -5   0  11         44.00         34.60        20.28 o
  -3   0  11        229.51        290.86        27.88 o
  -1   0  11         86.23        118.65        21.56 o
   1   0  11        386.83        432.95        37.87 o
   3   0  11        110.80        130.94        27.73 o
   5   0  11        101.00        110.14        29.62 o
   7   0  11          1.34        -10.50        20.86 o
   9   0  11        156.85        174.53        55.12 o
  11   0  11         34.91        114.82        56.37 o
  13   0  11        173.58        209.61        75.99 o
 -16   1  11         19.74         32.19        49.18 o
 -15   1  11        181.43        188.28        54.44 o
 -14   1  11         77.50         48.89        45.15 o
 -13   1  11        582.05        468.93        58.72 o
 -12   1  11          0.44         31.95        23.05 o
 -11   1  11         94.26         38.29        19.45 o
 -10   1  11         98.91        160.70        21.57 o
  -9   1  11         51.39         58.14        17.68 o
  -8   1  11         55.55         46.88        16.74 o
  -7   1  11       1277.59       1348.01        38.85 o
  -6   1  11        354.08        296.23        21.29 o
  -5   1  11        409.81        461.80        21.26 o
  -4   1  11        102.56        109.35        14.06 o
  -3   1  11        963.44       1009.53        31.63 o
  -2   1  11         32.72         55.45        13.70 o
  -1   1  11        114.60        102.33        16.87 o
   0   1  11        334.14        370.54        27.25 o
   1   1  11       2454.98       2301.02        57.07 o
   2   1  11          0.61         13.58        15.55 o
   3   1  11        243.36        244.19        22.99 o
   4   1  11         43.54         48.59        17.89 o
   5   1  11        147.96        101.08        29.05 o
   6   1  11         77.44         55.25        18.41 o
   7   1  11        104.63         94.93        22.17 o
   8   1  11         30.78         49.82        25.28 o
   9   1  11         16.65        -11.41        67.85 o
  10   1  11         55.04        103.27        36.85 o
  11   1  11        130.52        100.94        40.71 o
  12   1  11        643.67        665.90        66.42 o
  13   1  11        279.18        384.08        84.13 o
 -16   2  11         50.69         23.72        51.65 o
 -15   2  11         59.24         54.85        47.53 o
 -14   2  11        649.77        685.28        70.04 o
 -13   2  11        421.42        399.67        68.89 o
 -12   2  11         61.82         87.64        31.58 o
 -11   2  11        153.14        116.87        25.95 o
 -10   2  11        115.04         88.48        19.80 o
  -9   2  11        103.27        100.20        19.67 o
  -8   2  11        443.20        483.67        26.90 o
  -7   2  11         38.56         20.27        15.05 o
  -6   2  11        953.79       1016.91        33.64 o
  -5   2  11         23.20         -0.57        12.03 o
  -4   2  11        577.84        611.20        25.18 o
  -3   2  11         25.29         37.68        13.55 o
  -2   2  11       1269.92       1329.81        35.28 o
  -1   2  11       1483.46       1461.91        40.42 o
   0   2  11       1248.37       1203.72        37.22 o
   1   2  11        115.94        153.98        21.52 o
   2   2  11         13.07          3.24        15.13 o
   3   2  11        179.23        201.13        22.48 o
   4   2  11       2128.71       2239.77        68.02 o
   5   2  11        210.39        194.05        22.92 o
   6   2  11        812.74        778.07        43.26 o
   7   2  11        122.43        156.43        27.26 o
   8   2  11        931.54       1012.79        66.13 o
   9   2  11          9.49         20.79        29.37 o
  10   2  11         53.54         50.90        40.71 o
  11   2  11        570.44        572.12        59.15 o
  12   2  11        364.27        448.04        65.35 o
  13   2  11        277.91        327.94        55.26 o
 -16   3  11         12.88        -14.81        72.44 o
 -15   3  11        136.48        156.54        63.47 o
 -14   3  11         19.12        101.00        48.12 o
 -13   3  11       1016.52       1148.91        63.14 o
 -12   3  11          5.62         26.70        30.31 o
 -11   3  11        218.79        238.08        28.64 o
 -10   3  11         58.13         40.17        23.18 o
  -9   3  11        496.79        495.10        47.32 o
  -8   3  11          6.49          4.83        17.65 o
  -7   3  11       1666.41       1760.69        48.53 o
  -6   3  11        374.39        380.15        25.26 o
  -5   3  11        739.17        679.80        27.45 o
  -4   3  11         13.95         24.20        13.26 o
  -3   3  11         30.60         36.52        13.85 o
  -2   3  11        212.17        206.48        17.65 o
  -1   3  11        450.87        460.69        22.67 o
   0   3  11         56.98         49.57        13.85 o
   1   3  11         96.53        122.83        19.06 o
   2   3  11        539.55        533.74        34.11 o
   3   3  11          8.92          3.10        15.23 o
   4   3  11        433.71        443.61        33.02 o
   5   3  11          0.02         -4.88        19.19 o
   6   3  11         17.83         12.11        26.28 o
   7   3  11         75.97         43.68        22.89 o
   8   3  11          3.48         -5.43        27.12 o
   9   3  11        314.28        403.07        49.14 o
  10   3  11         33.60         54.06        33.53 o
  11   3  11         17.07         73.21        35.69 o
  12   3  11         20.38         72.64        40.01 o
 -16   4  11          0.09         32.73        51.90 o
 -15   4  11         15.20          1.41        46.87 o
 -14   4  11        140.48        110.68        48.87 o
 -13   4  11          0.05         -8.31        30.57 o
 -12   4  11        176.66        154.82        37.12 o
 -11   4  11         39.86          9.65        28.30 o
 -10   4  11         23.52          5.18        17.58 o
  -9   4  11          0.93         19.05        26.66 o
  -8   4  11        143.01         97.76        21.02 o
  -7   4  11         74.02         76.32        19.67 o
  -6   4  11        300.11        259.79        28.94 o
  -5   4  11        850.35        809.23        33.89 o
  -4   4  11        550.47        570.22        25.76 o
  -3   4  11         34.34         20.29        14.16 o
  -2   4  11        829.73        829.73        29.25 o
  -1   4  11         82.64         93.51        16.66 o
   0   4  11        124.73        115.10        17.60 o
   1   4  11        270.24        269.62        28.60 o
   2   4  11        155.47        140.54        28.11 o
   3   4  11         92.45         73.93        22.25 o
   4   4  11        222.32        285.95        32.76 o
   5   4  11        208.87        186.62        26.03 o
   6   4  11        413.41        425.18        32.46 o
   7   4  11         24.35         -4.44        19.59 o
   8   4  11         80.25         77.98        32.45 o
   9   4  11         15.39         34.26        29.15 o
  10   4  11          0.98         19.26        30.88 o
  11   4  11         43.67         35.21        56.37 o
  12   4  11         13.06         61.54        38.34 o
 -15   5  11          2.19        -64.38        42.92 o
 -14   5  11        143.47        203.55        53.86 o
 -13   5  11         24.51          9.78        33.10 o
 -12   5  11          5.82         -3.92        30.60 o
 -11   5  11         68.82         39.25        30.67 o
 -10   5  11         13.20         -5.32        46.38 o
  -9   5  11          9.81          5.62        16.26 o
  -8   5  11       2439.41       2416.07        59.43 o
  -7   5  11       2854.46       2964.01        65.25 o
  -6   5  11       2615.06       2516.90        60.97 o
  -5   5  11          0.41          6.53        21.88 o
  -4   5  11       1111.54       1075.99        34.75 o
  -3   5  11        371.16        372.59        22.33 o
  -2   5  11        222.00        237.72        20.90 o
  -1   5  11        329.28        313.32        22.63 o
   0   5  11        350.92        423.95        30.16 o
   1   5  11          9.05        -11.14        14.46 o
   2   5  11        177.74        187.21        21.40 o
   3   5  11       1016.62       1019.77        52.98 o
   4   5  11         19.31         27.10        20.10 o
   5   5  11         35.41         51.48        20.56 o
   6   5  11        672.29        689.40        38.18 o
   7   5  11        438.50        383.03        44.52 o
   8   5  11          0.38         13.26        26.99 o
   9   5  11         74.45         76.41        45.72 o
  10   5  11         79.00         81.86        35.31 o
  11   5  11         26.16         22.14        41.75 o
  12   5  11         54.36         82.03        57.83 o
 -15   6  11          1.10         83.03        51.66 o
 -14   6  11        156.57        159.64        51.90 o
 -13   6  11         15.55         44.32        34.60 o
 -12   6  11        562.10        750.93        75.33 o
 -11   6  11        256.97        266.09        39.35 o
 -10   6  11        127.15        160.55        34.10 o
  -9   6  11         60.69         37.68        23.02 o
  -8   6  11        139.65        204.85        29.66 o
  -7   6  11        153.22        184.51        24.40 o
  -6   6  11       9424.71       9658.45       128.49 o
  -5   6  11        521.08        565.56        28.06 o
  -4   6  11         10.61         -0.15        16.51 o
  -3   6  11        192.18        215.09        21.51 o
  -2   6  11         47.38         22.18        15.68 o
  -1   6  11         12.64         19.51        14.83 o
   0   6  11         77.83         62.90        16.37 o
   1   6  11        153.99        128.59        19.89 o
   2   6  11         44.61         21.04        25.32 o
   3   6  11        502.98        535.20        29.71 o
   4   6  11        638.06        664.07        37.30 o
   5   6  11         82.41         96.80        21.25 o
   6   6  11       1769.38       1684.27        78.97 o
   7   6  11        134.21        185.60        36.20 o
   8   6  11          0.18         -9.26        67.22 o
   9   6  11          1.85         11.28        29.32 o
  10   6  11         20.20          0.13        31.27 o
  11   6  11         41.85        132.46        40.04 o
 -14   7  11          0.08         27.09        47.49 o
 -13   7  11        108.11        111.23        37.93 o
 -12   7  11        422.42        518.42        49.37 o
 -11   7  11         26.17         14.49        30.57 o
 -10   7  11         65.96         78.27        31.16 o
  -9   7  11        232.29        184.07        34.68 o
  -8   7  11          5.91         13.73        21.14 o
  -7   7  11        164.42        167.83        42.25 o
  -6   7  11       2101.39       2096.78        50.83 o
  -5   7  11       3351.18       3435.03        71.26 o
  -4   7  11         72.37         34.55        18.60 o
  -3   7  11        144.07        134.10        20.63 o
  -2   7  11        567.07        577.44        29.66 o
  -1   7  11         36.04         59.53        17.92 o
   0   7  11         36.36         21.29        15.27 o
   1   7  11         41.79         45.55        18.05 o
   2   7  11         90.69        110.43        20.19 o
   3   7  11         55.72         52.58        17.86 o
   4   7  11         25.85         -0.96        21.29 o
   5   7  11          9.12         -5.34        25.05 o
   6   7  11         77.10         50.96        29.54 o
   7   7  11        218.06        205.10        37.93 o
   8   7  11         23.33         13.75        30.28 o
   9   7  11         12.74          6.49        30.79 o
  10   7  11          0.02         -2.71        32.30 o
  11   7  11          0.37         54.43        36.29 o
 -14   8  11         14.59        -13.31        43.86 o
 -13   8  11        116.79        147.93        39.94 o
 -12   8  11          1.53         35.35        32.66 o
 -11   8  11         75.35         50.06        32.68 o
 -10   8  11        141.38         99.61        32.75 o
  -9   8  11        594.52        604.01        47.14 o
  -8   8  11        370.45        332.53        38.89 o
  -7   8  11        191.46        147.07        42.10 o
  -6   8  11        111.08         72.49        41.87 o
  -5   8  11        140.42        133.56        23.02 o
  -4   8  11        249.98        261.73        25.78 o
  -3   8  11        395.22        380.66        27.98 o
  -2   8  11        634.86        590.59        31.25 o
  -1   8  11        109.60         84.72        32.11 o
   0   8  11        607.64        654.34        31.38 o
   1   8  11         21.31         -7.62        17.04 o
   2   8  11         12.55         -1.41        17.11 o
   3   8  11         19.53         11.44        18.79 o
   4   8  11          0.38        -33.77        22.52 o
   5   8  11         34.20         52.38        28.19 o
   6   8  11         27.93         48.03        28.99 o
   7   8  11          3.92         12.94        28.34 o
   8   8  11         43.73         33.93        32.59 o
   9   8  11          2.55         42.92        33.16 o
  10   8  11        101.08        124.89        40.04 o
 -13   9  11         78.42        100.08        38.81 o
 -12   9  11         26.67         59.16        34.21 o
 -11   9  11         23.49         29.46        30.94 o
 -10   9  11        173.49        127.60        35.77 o
  -9   9  11        339.59        302.91        40.44 o
  -8   9  11        774.17        896.04        88.67 o
  -7   9  11         94.57         67.77        35.54 o
  -6   9  11         46.99         90.94        41.34 o
  -5   9  11          0.02         20.70        20.31 o
  -4   9  11        865.51        983.37        43.96 o
  -3   9  11       3011.95       3128.84        68.55 o
  -2   9  11         16.84         46.71        19.21 o
  -1   9  11       1454.61       1421.79        51.73 o
   0   9  11         27.20         32.65        21.20 o
   1   9  11        636.74        627.29        59.92 o
   2   9  11        223.99        242.99        54.91 o
   3   9  11          0.04         16.81        27.56 o
   4   9  11        445.43        436.72        46.05 o
   5   9  11          0.68          8.93        41.13 o
   6   9  11          1.79        -28.66        39.04 o
   7   9  11          7.04          7.59        28.79 o
   8   9  11          2.88         -2.58        29.67 o
   9   9  11         10.94         23.12        34.21 o
  10   9  11         59.67         97.17        86.43 o
 -12  10  11          0.08        -25.84        43.90 o
 -11  10  11          0.26        -32.45        29.15 o
 -10  10  11          1.22        -27.94        28.51 o
  -9  10  11        107.68        137.45        34.24 o
  -8  10  11        245.50        207.27        36.81 o
  -7  10  11         20.35         48.56        35.01 o
  -6  10  11        137.14        121.88        39.05 o
  -5  10  11        608.65        524.95        52.49 o
  -4  10  11        362.69        457.02        48.41 o
  -3  10  11        100.80         60.95        30.67 o
  -2  10  11          4.44         38.46        29.51 o
  -1  10  11        382.17        371.00        68.48 o
   0  10  11        144.52        231.68        50.31 o
   1  10  11        803.63        747.42        56.77 o
   2  10  11         57.96         40.20        29.91 o
   3  10  11        136.29         80.14        32.21 o
   4  10  11        153.22        210.98        38.75 o
   5  10  11          1.07         13.65        29.65 o
   6  10  11        139.61        104.57        35.13 o
   7  10  11          8.13          6.22        31.26 o
   8  10  11          0.92          3.87        33.71 o
   9  10  11        126.91        207.82        60.96 o
 -11  11  11          0.02          8.87        36.06 o
 -10  11  11          0.07        -43.04        32.20 o
  -9  11  11          0.03         -8.97        33.50 o
  -8  11  11          5.13         23.80        52.61 o
  -7  11  11         35.53         26.31        50.11 o
  -6  11  11         17.12        -20.88        45.93 o
  -5  11  11         97.22        103.13        54.70 o
  -4  11  11          9.25         -1.25        44.68 o
  -3  11  11         50.16        -61.38        41.75 o
  -2  11  11         83.88        109.40        49.27 o
  -1  11  11          1.09        -57.62        40.50 o
   0  11  11        265.31        301.05        62.21 o
   1  11  11          8.69         26.00        30.85 o
   2  11  11         19.51         11.27        61.17 o
   3  11  11          8.36        -40.56        27.04 o
   4  11  11          2.93        -41.96        27.97 o
   5  11  11         22.99         11.29        31.10 o
   6  11  11         72.81         65.44        57.20 o
   7  11  11        177.28        136.42        39.92 o
   8  11  11          4.74          2.74        35.49 o
 -10  12  11        109.10        112.01        41.72 o
  -9  12  11        171.02        172.45        63.68 o
  -8  12  11          3.56         19.62        53.45 o
  -7  12  11         97.88         91.86        60.96 o
  -6  12  11          8.28        -56.37        47.18 o
  -5  12  11        175.57         93.95        58.46 o
  -4  12  11         32.14         48.02        52.61 o
  -3  12  11         34.99         10.44        45.51 o
  -2  12  11         45.49         -3.76        49.27 o
  -1  12  11         41.26         83.51        53.45 o
   0  12  11         58.65         -7.52        44.68 o
   1  12  11        111.21        129.86        52.19 o
   2  12  11          7.27         14.61        43.01 o
   3  12  11          1.46         72.65        49.27 o
   4  12  11         29.63         14.20        43.42 o
   5  12  11         72.01         53.86        46.35 o
   6  12  11         77.96        -20.46        43.42 o
  -8  13  11        207.68        326.10        80.59 o
  -7  13  11        156.90        256.79        75.58 o
  -6  13  11         69.85         85.18        62.21 o
  -5  13  11         84.38        158.67        65.97 o
  -4  13  11         93.87         66.81        60.96 o
  -3  13  11         21.79          7.10        52.61 o
  -2  13  11        139.08        276.41        69.73 o
  -1  13  11          2.68         41.34        53.03 o
   0  13  11        231.90        224.22        68.06 o
   1  13  11        396.61        348.65        70.56 o
   2  13  11         20.35         43.42        50.11 o
   3  13  11          4.71        -53.03        43.84 o
   4  13  11        120.05         76.83        52.61 o
   5  13  11         51.00         22.96        48.85 o
  -5  14  11         74.24         11.27        62.21 o
  -4  14  11         21.08        -37.58        55.53 o
  -3  14  11          1.15        -46.76        54.28 o
  -2  14  11         54.10        -31.32        55.12 o
  -1  14  11         17.79          2.51        58.04 o
   0  14  11         59.89        115.24        63.05 o
   1  14  11        399.89        412.53        78.50 o
   2  14  11         36.55         -8.77        51.78 o
 -16   0  12        249.11        171.19        88.52 o
 -14   0  12          8.94          1.67        60.96 o
 -12   0  12       1321.48       1363.28       120.25 o
 -10   0  12         64.37         62.81        29.02 o
  -8   0  12        554.57        527.22        40.26 o
  -6   0  12       2682.46       2906.06        82.51 o
  -4   0  12        467.52        515.60       101.25 o
  -2   0  12       2042.42       1976.51        76.47 o
   0   0  12         87.71         98.20        28.62 o
   2   0  12          2.44          1.43        22.94 o
   4   0  12          1.32         17.87        32.36 o
   6   0  12        853.17        893.68        59.17 o
   8   0  12        114.03         74.74        48.44 o
  10   0  12        132.07        150.32        58.04 o
  12   0  12        638.65        696.46       101.05 o
 -15   1  12         66.78         52.95        51.50 o
 -14   1  12        304.74        297.44        59.78 o
 -13   1  12        196.93        166.27        51.61 o
 -12   1  12         37.53         15.29        30.56 o
 -11   1  12          5.37         -0.32        21.77 o
 -10   1  12         81.24         52.12        21.76 o
  -9   1  12         10.21         -6.59        18.56 o
  -8   1  12         59.17         68.95        20.32 o
  -7   1  12         38.02         10.61        17.13 o
  -6   1  12        152.54        169.02        21.91 o
  -5   1  12         13.82          0.75        15.99 o
  -4   1  12         21.67          1.13        14.57 o
  -3   1  12          2.69          6.08        15.67 o
  -2   1  12          4.99        -10.93        15.05 o
  -1   1  12        421.25        458.27        29.28 o
   0   1  12        181.53        156.31        21.56 o
   1   1  12         55.62         29.23        17.96 o
   2   1  12        525.12        565.07        31.92 o
   3   1  12        331.62        367.98        46.53 o
   4   1  12        134.45        132.10        22.47 o
   5   1  12          0.12          6.18        18.58 o
   6   1  12         98.30         83.57        25.07 o
   7   1  12        385.76        337.36        39.26 o
   8   1  12        204.68        232.76        42.07 o
   9   1  12         11.18        -33.00        28.30 o
  10   1  12          3.10         -3.49        32.50 o
  11   1  12         43.42         12.50        36.01 o
  12   1  12        130.11        139.91        47.04 o
 -15   2  12         10.84         24.96       124.85 o
 -14   2  12          7.70        -12.33        45.16 o
 -13   2  12         39.66          9.33        87.89 o
 -12   2  12          1.24         -9.35        29.35 o
 -11   2  12         59.79         52.99        24.45 o
 -10   2  12          0.54        -20.78        19.11 o
  -9   2  12          4.42         13.75        18.48 o
  -8   2  12         27.00         10.16        18.14 o
  -7   2  12        269.06        279.88        25.36 o
  -6   2  12         45.15         53.05        17.76 o
  -5   2  12          2.44        -12.01        15.27 o
  -4   2  12         30.41         18.39        14.25 o
  -3   2  12        182.96        173.10        18.38 o
  -2   2  12        159.58        153.71        21.64 o
  -1   2  12        208.91        184.13        22.19 o
   0   2  12          0.02         18.83        16.94 o
   1   2  12        279.53        266.46        25.04 o
   2   2  12         29.95         60.29        18.67 o
   3   2  12          9.06         22.10        17.84 o
   4   2  12         64.78         60.02        20.66 o
   5   2  12          0.14        -17.70        17.10 o
   6   2  12         39.68         65.14        22.24 o
   7   2  12          0.01        -33.29        22.19 o
   8   2  12         24.67        -10.46        29.23 o
   9   2  12         56.17         60.15        36.12 o
  10   2  12          3.10        -31.82        31.78 o
  11   2  12         77.85         84.33        43.01 o
  12   2  12         37.59         30.56        39.99 o
 -15   3  12         16.65         79.48        52.97 o
 -14   3  12          0.75        -29.53        47.81 o
 -13   3  12        558.51        595.97        67.42 o
 -12   3  12         65.99         22.59        32.25 o
 -11   3  12         27.27         22.95        42.32 o
 -10   3  12        239.70        234.30        30.26 o
  -9   3  12         20.68         14.18        19.84 o
  -8   3  12       1494.40       1437.59        47.99 o
  -7   3  12       1004.05        978.11        47.96 o
  -6   3  12        247.34        234.51        23.82 o
  -5   3  12        659.82        702.09        32.70 o
  -4   3  12         37.36         24.58        23.82 o
  -3   3  12        694.56        668.90        27.93 o
  -2   3  12        248.35        244.94        19.92 o
  -1   3  12        648.03        682.59        30.09 o
   0   3  12        722.59        726.35        34.67 o
   1   3  12         65.35         70.90        19.37 o
   2   3  12         32.48         29.61        18.09 o
   3   3  12       1661.01       1548.15       116.47 o
   4   3  12        143.28        236.57        53.19 o
   5   3  12        790.84        855.85        46.03 o
   6   3  12         90.47        119.27        34.70 o
   7   3  12          0.26         14.30        37.37 o
   8   3  12         15.36         23.61        43.63 o
   9   3  12         46.00         12.71        32.30 o
  10   3  12         52.72        157.62        42.14 o
  11   3  12          0.61         -0.21        35.17 o
  12   3  12          0.39        -33.32        35.50 o
 -15   4  12          3.29        -23.49        70.98 o
 -14   4  12        100.88         98.18        54.07 o
 -13   4  12        120.90        154.17        52.83 o
 -12   4  12         13.97          5.75        32.14 o
 -11   4  12        146.29        135.45        48.85 o
 -10   4  12        178.43        174.20        35.43 o
  -9   4  12        342.59        310.55        31.69 o
  -8   4  12       2902.60       2969.90        71.93 o
  -7   4  12        686.04        670.57        34.44 o
  -6   4  12       1118.89       1232.20        43.60 o
  -5   4  12       1173.91       1149.91        38.84 o
  -4   4  12       1091.26       1018.16        34.88 o
  -3   4  12        616.76        678.58        28.64 o
  -2   4  12         24.80         17.75        14.72 o
  -1   4  12        129.41         87.34        18.62 o
   0   4  12        826.38        854.33        33.81 o
   1   4  12       1134.11       1207.60        50.71 o
   2   4  12        387.07        326.55        34.93 o
   3   4  12         40.05         41.25        21.43 o
   4   4  12       2597.18       2589.96       108.96 o
   5   4  12          3.61         25.86        21.73 o
   6   4  12        437.91        533.84        51.08 o
   7   4  12         77.47        105.03        33.27 o
   8   4  12        129.96        122.64        36.48 o
   9   4  12          7.83         -2.89        34.86 o
  10   4  12          7.12          7.28        32.80 o
  11   4  12         55.01         60.87        51.78 o
 -15   5  12         70.99        -21.61        70.98 o
 -14   5  12          3.06         24.29        46.80 o
 -13   5  12        175.13        179.77        88.10 o
 -12   5  12        122.05         63.53        35.25 o
 -11   5  12        128.00        119.34        52.93 o
 -10   5  12          5.86          7.43        28.61 o
  -9   5  12       1065.77       1076.48        54.89 o
  -8   5  12         19.72         24.54        20.26 o
  -7   5  12       2887.85       2847.16        66.10 o
  -6   5  12        390.55        420.85        29.59 o
  -5   5  12        265.13        281.38        23.56 o
  -4   5  12        437.93        415.44        25.49 o
  -3   5  12        531.73        495.50        26.47 o
  -2   5  12       1352.62       1492.07        40.75 o
  -1   5  12         16.94         29.88        18.19 o
   0   5  12         50.24         30.70        18.10 o
   1   5  12         40.38         26.09        17.27 o
   2   5  12         15.12         25.43        19.75 o
   3   5  12          2.62        -14.02        33.11 o
   4   5  12        140.37        120.45        25.48 o
   5   5  12        768.42        787.89        63.47 o
   6   5  12        293.94        322.25        42.47 o
   7   5  12          0.03        -22.87        25.08 o
   8   5  12          3.98         -6.26        28.69 o
   9   5  12         10.46         12.01        31.18 o
  10   5  12        159.97        170.34        42.53 o
  11   5  12         11.72         20.05        35.21 o
 -14   6  12         30.87         95.53        52.99 o
 -13   6  12        192.80        177.77        54.76 o
 -12   6  12        120.75         89.75        47.04 o
 -11   6  12        349.95        410.96        46.27 o
 -10   6  12        138.29        112.59        34.58 o
  -9   6  12        105.90        205.20        42.66 o
  -8   6  12          1.03         -1.70        23.38 o
  -7   6  12        266.45        312.17        27.89 o
  -6   6  12        134.10        112.36        23.05 o
  -5   6  12        759.98        743.36        32.33 o
  -4   6  12        222.88        193.51        22.09 o
  -3   6  12       1501.51       1530.18        67.30 o
  -2   6  12          0.96        -24.17        16.12 o
  -1   6  12        448.35        430.53        29.87 o
   0   6  12         29.82         47.24        18.78 o
   1   6  12        122.41        102.40        20.02 o
   2   6  12         13.92          8.46        18.04 o
   3   6  12         24.56          4.54        20.28 o
   4   6  12          8.88         -6.65        24.25 o
   5   6  12         26.03          2.54        27.16 o
   6   6  12          2.73          9.38        26.57 o
   7   6  12         21.72        -24.30        25.96 o
   8   6  12          1.41         -0.84        29.77 o
   9   6  12         41.66         40.01        33.94 o
  10   6  12          2.42         15.51        34.28 o
 -14   7  12        160.54        111.52        94.36 o
 -13   7  12          5.76         23.93        50.52 o
 -12   7  12        277.10        288.52        43.80 o
 -11   7  12        181.35        140.59        37.39 o
 -10   7  12        161.30        239.92        40.88 o
  -9   7  12         39.75          7.98        28.35 o
  -8   7  12         25.53         23.30        28.63 o
  -7   7  12        401.53        381.71        38.93 o
  -6   7  12        156.95        181.21        26.56 o
  -5   7  12         42.31          5.41        17.91 o
  -4   7  12        573.51        577.83        32.57 o
  -3   7  12         58.25         55.16        19.99 o
  -2   7  12       1516.97       1681.77        62.54 o
  -1   7  12        444.74        502.92        34.41 o
   0   7  12        490.95        577.54        47.85 o
   1   7  12        724.96        709.41        36.01 o
   2   7  12          0.70          1.13        20.61 o
   3   7  12        333.20        307.18        41.43 o
   4   7  12          2.55        -14.05        24.84 o
   5   7  12        107.92        138.63        53.24 o
   6   7  12          0.43        -12.43        26.33 o
   7   7  12         14.20        -38.83        33.19 o
   8   7  12        163.84        181.70        41.01 o
   9   7  12         46.23         60.78        52.61 o
  10   7  12        260.70        349.81        52.67 o
 -13   8  12         32.37         66.98        51.87 o
 -12   8  12          0.72         15.61        34.07 o
 -11   8  12         24.78          6.00        31.74 o
 -10   8  12         68.56         59.44        86.28 o
  -9   8  12        157.97        124.77        35.04 o
  -8   8  12        190.95        124.45        32.92 o
  -7   8  12         17.25         27.39        27.20 o
  -6   8  12         32.06         40.12        36.70 o
  -5   8  12         93.10         98.51        24.40 o
  -4   8  12         26.10         26.34        19.48 o
  -3   8  12       1199.26       1151.65        52.85 o
  -2   8  12       1050.79       1085.08        58.34 o
  -1   8  12       1978.47       2215.45       130.90 o
   0   8  12        293.80        294.63        32.76 o
   1   8  12        129.82        121.73        33.65 o
   2   8  12         30.64         10.41        29.85 o
   3   8  12        101.39         89.11        31.61 o
   4   8  12         92.33         76.24        42.80 o
   5   8  12        305.85        246.12        41.08 o
   6   8  12          0.43         -8.48        28.48 o
   7   8  12          0.12         -1.30        31.00 o
   8   8  12         68.71         58.53        35.72 o
   9   8  12          3.77          1.38        33.82 o
 -12   9  12          1.26         10.86        42.12 o
 -11   9  12          3.27        -27.06        31.22 o
 -10   9  12        123.70        159.48        41.73 o
  -9   9  12        202.95        223.42        38.76 o
  -8   9  12        239.84        251.58        38.39 o
  -7   9  12        107.22         98.16        31.96 o
  -6   9  12         45.09         35.45        35.42 o
  -5   9  12        314.44        399.32       113.36 o
  -4   9  12         44.24         72.31        27.04 o
  -3   9  12        286.50        198.69        31.27 o
  -2   9  12         49.80         26.94        30.24 o
  -1   9  12        145.15        232.91        94.57 o
   0   9  12        741.53        651.87        55.20 o
   1   9  12        184.76        227.97        97.71 o
   2   9  12         19.95        -37.61        25.08 o
   3   9  12         38.42         67.72        35.91 o
   4   9  12         38.65         53.32        32.15 o
   5   9  12        169.78        202.84        47.18 o
   6   9  12         74.86         42.37        49.27 o
   7   9  12         29.71        -18.19        79.96 o
   8   9  12         85.09         54.20        36.12 o
 -11  10  12         20.90          1.79        50.11 o
 -10  10  12         16.91        -62.17        62.01 o
  -9  10  12         19.86         53.81        38.81 o
  -8  10  12         68.00         21.60        45.72 o
  -7  10  12          0.78         32.57        48.02 o
  -6  10  12        126.18        255.12        64.72 o
  -5  10  12        218.55        207.52        62.21 o
  -4  10  12        115.93         83.51        51.36 o
  -3  10  12         19.67        -22.55        42.59 o
  -2  10  12         62.54        144.05        54.70 o
  -1  10  12        202.02        173.54        39.11 o
   0  10  12        158.93        163.61        39.24 o
   1  10  12          0.29         44.36        39.25 o
   2  10  12        378.19        494.91        75.37 o
   3  10  12         76.80         26.43        84.13 o
   4  10  12        435.21        517.40        52.49 o
   5  10  12        284.93        306.73        45.83 o
   6  10  12         90.73         69.30        58.87 o
   7  10  12         60.76         57.64        36.21 o
   8  10  12         31.03        -19.20        34.20 o
 -10  11  12          3.02        -51.98        34.65 o
  -9  11  12         63.51         67.11        41.01 o
  -8  11  12         24.43         29.97        37.47 o
  -7  11  12         17.70        -27.56        47.18 o
  -6  11  12         63.50         70.15        54.70 o
  -5  11  12          3.89         20.46        46.76 o
  -4  11  12         22.74          2.92        45.93 o
  -3  11  12          0.32        -12.94        43.84 o
  -2  11  12        169.13        153.66        58.46 o
  -1  11  12         70.94          0.42        44.26 o
   0  11  12        222.46        215.03        62.63 o
   1  11  12         43.45         92.69        51.78 o
   2  11  12        464.39        504.39        73.49 o
   3  11  12        415.34        303.55        63.88 o
   4  11  12        224.50        252.67        74.11 o
   5  11  12         25.13         45.81        35.69 o
   6  11  12         20.20         14.85        37.16 o
  -8  12  12         91.53         53.03        61.80 o
  -7  12  12         38.28         64.72        61.38 o
  -6  12  12         54.00          4.59        55.12 o
  -5  12  12          5.98        115.66        60.13 o
  -4  12  12          0.62        -32.57        48.44 o
  -3  12  12        215.28        192.07        64.30 o
  -2  12  12         18.80         60.96        55.12 o
  -1  12  12         26.20         47.18        54.28 o
   0  12  12         86.70          5.01        52.19 o
   1  12  12         37.76        112.74        56.37 o
   2  12  12         17.45        -14.61        46.35 o
   3  12  12        167.19        203.34        58.04 o
   4  12  12         71.69         78.92        52.19 o
   5  12  12         36.13         -5.85        48.85 o
  -6  13  12          0.01          3.76        54.70 o
  -5  13  12        245.10        279.75        75.99 o
  -4  13  12          4.75         73.07        58.04 o
  -3  13  12          0.11         61.80        59.29 o
  -2  13  12          1.32        -67.64        49.69 o
  -1  13  12        152.38         78.92        63.47 o
   0  13  12          0.04         20.46        53.45 o
   1  13  12         31.32        -13.78        50.52 o
   2  13  12          7.24         57.20        55.95 o
   3  13  12         45.94         45.93        53.03 o
 -15   0  13          0.83        -20.46        73.49 o
 -13   0  13        239.40        190.40        79.33 o
 -11   0  13          0.53         -8.84        34.21 o
  -9   0  13        356.57        369.59        47.36 o
  -7   0  13          0.31        -24.85        26.38 o
  -5   0  13         66.46         33.64        27.69 o
  -3   0  13        716.44        682.71        51.61 o
  -1   0  13        202.30        212.55        42.17 o
   1   0  13        712.28        616.51        49.42 o
   3   0  13        121.10        146.40        40.50 o
   5   0  13         94.52        133.88        35.50 o
   7   0  13         77.86         95.62        50.94 o
   9   0  13          2.99          5.85        47.60 o
  11   0  13          7.77          0.00        53.86 o
 -15   1  13          2.59         34.03        51.96 o
 -14   1  13         22.10         34.94        50.88 o
 -13   1  13         16.33         14.68        45.44 o
 -12   1  13          5.90        -58.21        38.80 o
 -11   1  13        334.30        281.00        42.22 o
 -10   1  13          7.89          0.29        22.61 o
  -9   1  13        994.70        996.14        42.76 o
  -8   1  13         36.34         68.49        22.81 o
  -7   1  13        268.70        368.95        51.05 o
  -6   1  13        136.35        132.04        24.23 o
  -5   1  13        346.43        330.57        29.30 o
  -4   1  13        306.41        243.16        26.02 o
  -3   1  13         48.90         32.89        19.51 o
  -2   1  13        559.88        508.54        32.54 o
  -1   1  13        205.91        240.97        26.02 o
   0   1  13        766.83        804.63        38.61 o
   1   1  13        611.45        552.33        33.69 o
   2   1  13        550.78        499.78        32.85 o
   3   1  13         51.35         66.24        21.44 o
   4   1  13        449.19        451.93        32.90 o
   5   1  13        825.36        867.34        42.54 o
   6   1  13        151.80        141.66        31.83 o
   7   1  13         79.28        105.44        37.17 o
   8   1  13        138.01         84.30        37.87 o
   9   1  13         18.22         11.34        33.35 o
  10   1  13          0.52          4.85        35.04 o
  11   1  13        191.06        181.20        48.94 o
 -15   2  13         86.93         43.58       106.26 o
 -14   2  13         10.03         78.10        52.54 o
 -13   2  13         86.51         -1.22        44.90 o
 -12   2  13          0.03         88.17        46.71 o
 -11   2  13        679.37        662.57        89.28 o
 -10   2  13        710.30        723.13        42.98 o
  -9   2  13        125.17         98.98        24.04 o
  -8   2  13         17.99         13.67        20.09 o
  -7   2  13          0.29        -20.38        18.24 o
  -6   2  13         67.80         30.14        19.22 o
  -5   2  13         84.10         93.02        22.92 o
  -4   2  13        739.69        704.21        37.35 o
  -3   2  13        101.77         72.99        22.84 o
  -2   2  13        143.02        168.23        34.83 o
  -1   2  13        206.61        238.35        25.77 o
   0   2  13          3.03         18.03        18.61 o
   1   2  13         25.40         11.68        18.94 o
   2   2  13         68.25         55.59        21.01 o
   3   2  13        186.53        185.12        25.74 o
   4   2  13        921.36        869.58        42.23 o
   5   2  13        901.71        959.46        81.18 o
   6   2  13        370.04        303.46        36.56 o
   7   2  13         90.75         76.78        39.25 o
   8   2  13         58.35         58.17        36.16 o
   9   2  13         20.19        -22.66        32.58 o
  10   2  13         70.77         40.59        38.37 o
  11   2  13        159.31        167.85        97.71 o
 -14   3  13        114.33        140.18        60.54 o
 -13   3  13          0.23        -36.76        44.72 o
 -12   3  13         80.27         49.88        35.19 o
 -11   3  13          0.53        -12.73        33.41 o
 -10   3  13        307.71        342.47        41.55 o
  -9   3  13        556.97        624.87        52.32 o
  -8   3  13         16.89          5.41        20.46 o
  -7   3  13         32.66         41.28        20.50 o
  -6   3  13        499.02        445.80        30.28 o
  -5   3  13        761.87        720.10        34.99 o
  -4   3  13        388.73        363.31        30.82 o
  -3   3  13        601.01        662.12        32.31 o
  -2   3  13       1397.65       1363.38        69.94 o
  -1   3  13          0.05         -9.45        17.51 o
   0   3  13        187.52        165.96        24.14 o
   1   3  13         43.43         38.78        19.62 o
   2   3  13          9.57         30.99        19.73 o
   3   3  13        103.78        100.43        23.21 o
   4   3  13        141.55        152.58        34.35 o
   5   3  13        209.49        186.32        32.45 o
   6   3  13        360.71        385.67        53.28 o
   7   3  13        145.28        141.75        39.48 o
   8   3  13        135.53        163.51        41.76 o
   9   3  13        144.87        162.47        51.36 o
  10   3  13          1.50        -49.79        33.19 o
  11   3  13         11.57        -26.00        36.82 o
 -14   4  13          1.28         68.42        53.88 o
 -13   4  13        294.55        430.07        94.36 o
 -12   4  13          8.18         18.92        34.21 o
 -11   4  13        110.07        185.53        37.52 o
 -10   4  13         34.81         17.43        30.73 o
  -9   4  13        527.12        520.60        38.24 o
  -8   4  13        190.89        191.38        28.36 o
  -7   4  13        104.06         98.14        23.40 o
  -6   4  13         27.61         55.26        20.42 o
  -5   4  13        192.86        208.27        24.72 o
  -4   4  13        207.88        187.44        24.14 o
  -3   4  13        662.29        623.58        36.68 o
  -2   4  13          0.56          9.99        17.60 o
  -1   4  13        863.11        876.76        51.56 o
   0   4  13        152.46        167.93        24.19 o
   1   4  13         12.63         -4.01        18.30 o
   2   4  13         60.97         52.66        20.08 o
   3   4  13         75.45         52.37        22.32 o
   4   4  13         53.52         31.01        30.10 o
   5   4  13         24.64         69.80        31.74 o
   6   4  13          2.99        -20.04        42.17 o
   7   4  13         43.59         39.36        34.19 o
   8   4  13          0.00        -14.99        41.34 o
   9   4  13        112.84        153.76        42.21 o
  10   4  13         64.32         32.62        37.50 o
 -14   5  13         96.28         59.06        93.53 o
 -13   5  13          4.86         40.85        51.87 o
 -12   5  13        263.39        348.32        47.28 o
 -11   5  13          4.61        -55.81        37.56 o
 -10   5  13        126.72        121.69        35.77 o
  -9   5  13          1.52        -18.88        27.33 o
  -8   5  13         20.49         -3.10        22.99 o
  -7   5  13        159.62        131.71        23.67 o
  -6   5  13        124.83        112.28        23.68 o
  -5   5  13        571.68        621.08        34.06 o
  -4   5  13       1021.46        896.81        46.38 o
  -3   5  13        995.97        994.30        39.94 o
  -2   5  13       2489.60       2416.77        58.50 o
  -1   5  13         12.79         10.70        17.70 o
   0   5  13        386.96        391.21        30.86 o
   1   5  13          2.14        -28.84        20.00 o
   2   5  13         28.10          6.68        19.59 o
   3   5  13         23.06          1.02        25.54 o
   4   5  13        292.33        328.80        78.50 o
   5   5  13        103.25        116.09        53.86 o
   6   5  13          8.22         38.91        32.01 o
   7   5  13         91.43        157.64        38.80 o
   8   5  13          2.77        -29.13        31.00 o
   9   5  13          7.74        -29.73        29.09 o
  10   5  13        204.42        188.76        69.73 o
 -13   6  13         10.60        -27.39        61.80 o
 -12   6  13         21.38         -4.14        35.66 o
 -11   6  13         49.06         16.00        33.63 o
 -10   6  13        422.69        507.19        48.47 o
  -9   6  13        167.22        103.63        34.27 o
  -8   6  13         35.89          0.30        27.36 o
  -7   6  13         60.79         -0.78        22.40 o
  -6   6  13        951.91       1148.66        62.38 o
  -5   6  13        915.30        905.17        39.83 o
  -4   6  13        828.33        823.11        34.29 o
  -3   6  13        262.99        200.81        24.72 o
  -2   6  13       1397.15       1452.48        46.78 o
  -1   6  13         79.14         66.96        22.40 o
   0   6  13          5.35        -19.50        21.75 o
   1   6  13        166.88        151.44        53.08 o
   2   6  13        117.01        122.39        33.46 o
   3   6  13         95.88         73.83        41.75 o
   4   6  13          1.65         -5.66        42.38 o
   5   6  13          0.05         -2.46        28.73 o
   6   6  13         81.09         68.22        35.91 o
   7   6  13         10.14         -4.96        32.18 o
   8   6  13         31.78         30.30        34.28 o
   9   6  13         26.29         27.23        34.81 o
 -13   7  13        146.00        141.74        56.33 o
 -12   7  13         93.35         96.42        39.72 o
 -11   7  13        124.81         71.25        36.88 o
 -10   7  13          4.43        -15.54        31.03 o
  -9   7  13        891.23        832.13        55.53 o
  -8   7  13          0.89          1.76        28.29 o
  -7   7  13         72.40         55.00        33.98 o
  -6   7  13        496.36        504.98        36.68 o
  -5   7  13        103.28        143.89        26.96 o
  -4   7  13        262.85        309.44        25.93 o
  -3   7  13        581.75        585.36        47.92 o
  -2   7  13        408.23        375.17        37.24 o
  -1   7  13        671.07        615.49        43.70 o
   0   7  13          9.23        -50.03        34.66 o
   1   7  13        127.61        140.10        35.28 o
   2   7  13          9.41          4.03        27.75 o
   3   7  13        268.36        247.87        50.52 o
   4   7  13          7.57         22.80        30.69 o
   5   7  13         57.23         74.60        33.71 o
   6   7  13          0.92        -41.19        27.46 o
   7   7  13         15.14          2.85        30.98 o
   8   7  13         45.01          6.06        38.21 o
   9   7  13          0.87        -43.93        33.19 o
 -12   8  13          1.09         56.79        39.17 o
 -11   8  13         10.99        -36.30        33.42 o
 -10   8  13         24.72        -42.60        31.89 o
  -9   8  13         21.58         35.33        31.78 o
  -8   8  13         13.13        -21.80        39.48 o
  -7   8  13         27.06         -0.03        30.71 o
  -6   8  13          2.37          4.36        33.22 o
  -5   8  13         19.75        -14.65        47.64 o
  -4   8  13         37.85         46.43        26.06 o
  -3   8  13         31.29         13.66        24.52 o
  -2   8  13        115.11        113.46        36.35 o
  -1   8  13        294.28        344.73        64.93 o
   0   8  13          1.98          9.55        30.90 o
   1   8  13          0.02         -8.58        28.03 o
   2   8  13         24.26         10.12        37.37 o
   3   8  13         25.51         16.65        31.15 o
   4   8  13         21.53          0.71        43.01 o
   5   8  13         47.66         43.52        33.35 o
   6   8  13          3.63          6.14        30.49 o
   7   8  13         11.78          9.15        33.11 o
   8   8  13          9.34         20.10        34.28 o
 -11   9  13          0.85        -24.80        42.03 o
 -10   9  13         58.45         32.84        40.89 o
  -9   9  13         26.83          7.80        43.63 o
  -8   9  13          6.88        -40.53        55.32 o
  -7   9  13         90.39        153.42        42.95 o
  -6   9  13         94.60        129.38        41.46 o
  -5   9  13        143.87        176.62        58.04 o
  -4   9  13        278.97        294.37        67.22 o
  -3   9  13        209.72        187.06        58.87 o
  -2   9  13         69.82         80.37        34.98 o
  -1   9  13          4.81         -3.13        31.00 o
   0   9  13         19.18         30.77        33.52 o
   1   9  13        879.65        942.91        70.77 o
   2   9  13        444.49        380.24        48.94 o
   3   9  13        160.87        155.94        39.30 o
   4   9  13         76.43         52.43        37.62 o
   5   9  13         38.71         37.54        33.99 o
   6   9  13         77.78         32.98        36.73 o
   7   9  13          0.26          9.12        34.72 o
 -10  10  13          7.54         -2.76        41.44 o
  -9  10  13         80.49         39.87        41.60 o
  -8  10  13         49.01        105.72        41.68 o
  -7  10  13         10.22          9.92        35.96 o
  -6  10  13         62.99        106.47        56.37 o
  -5  10  13         40.87        154.91        58.04 o
  -4  10  13          6.42         48.02        48.85 o
  -3  10  13         80.00        126.52        55.53 o
  -2  10  13        429.52        511.07        76.83 o
  -1  10  13        640.76        529.44        78.92 o
   0  10  13        774.91        634.25        83.51 o
   1  10  13        101.73        141.61        40.74 o
   2  10  13         61.84         66.39        37.15 o
   3  10  13        151.61        134.81        40.59 o
   4  10  13        209.26        274.71       138.00 o
   5  10  13        419.78        411.70        52.25 o
   6  10  13          0.08          4.77        35.17 o
  -9  11  13         45.37         50.95        42.62 o
  -8  11  13          3.84        -51.77        35.93 o
  -7  11  13         41.21         62.04        51.57 o
  -6  11  13          0.08         35.91        55.95 o
  -5  11  13        158.70        240.09        70.15 o
  -4  11  13         17.58         27.14        51.36 o
  -3  11  13         14.71         42.59        51.36 o
  -2  11  13          2.22         53.86        53.03 o
  -1  11  13        181.16        200.42        61.80 o
   0  11  13         19.33        -38.00        48.02 o
   1  11  13        213.83        141.96        60.54 o
   2  11  13         45.73         69.73        52.61 o
   3  11  13          8.53         -3.76        46.76 o
   4  11  13        121.99         23.80        48.02 o
   5  11  13         77.25        187.48        58.04 o
  -7  12  13         52.39          2.51        61.80 o
  -6  12  13        112.68        136.95        66.81 o
  -5  12  13          0.01         -2.92        55.53 o
  -4  12  13         80.05         87.27        60.54 o
  -3  12  13          1.13        -62.63        50.11 o
  -2  12  13         26.09         61.38        59.29 o
  -1  12  13         29.25        -54.70        51.36 o
   0  12  13         43.27        103.13        57.62 o
   1  12  13        112.59         61.38        58.46 o
   2  12  13         61.72         87.68        57.62 o
   3  12  13         28.06         45.51        51.78 o
  -2  13  13         91.38        232.15        74.74 o
 -14   0  14          4.80        -82.26        70.56 o
 -12   0  14         37.77         88.10        70.56 o
 -10   0  14          0.67        -27.00        32.77 o
  -8   0  14       1322.27       1250.70        75.40 o
  -6   0  14        483.06        488.43        50.23 o
  -4   0  14        248.01        286.90       112.74 o
  -2   0  14        249.26        254.63        40.80 o
   0   0  14        131.01        182.68        46.56 o
   2   0  14        639.19        637.34        77.25 o
   4   0  14         25.74        -13.27        29.19 o
   6   0  14        114.72         62.63        53.45 o
   8   0  14          3.23        -53.45        44.26 o
  10   0  14        170.75        158.67        69.31 o
 -14   1  14         24.42         67.61        56.97 o
 -13   1  14         24.56         51.53        50.91 o
 -12   1  14        114.28         29.10        48.06 o
 -11   1  14         57.62         63.92        33.48 o
 -10   1  14        386.69        310.93        35.41 o
  -9   1  14        226.82        183.13        29.88 o
  -8   1  14          0.23        -30.40        20.57 o
  -7   1  14         22.68         -5.09        21.30 o
  -6   1  14         27.40         20.44        25.13 o
  -5   1  14        135.79        117.51        25.45 o
  -4   1  14        161.26        154.41        25.43 o
  -3   1  14          8.74         10.15        20.24 o
  -2   1  14        850.37        747.79        39.74 o
  -1   1  14         17.32        -28.13        18.75 o
   0   1  14          1.92         -9.89        19.77 o
   1   1  14        158.27        120.02        25.20 o
   2   1  14         17.36         13.81        19.98 o
   3   1  14        230.68        271.84        30.14 o
   4   1  14        593.55        639.09        39.95 o
   5   1  14         30.04         20.25        32.18 o
   6   1  14        224.79        249.04        46.09 o
   7   1  14          2.73         -7.38        33.11 o
   8   1  14          6.13        -24.64        39.25 o
   9   1  14         15.13        -12.98        36.46 o
  10   1  14          0.28        -51.01        34.01 o
 -14   2  14          4.76        -13.59        51.47 o
 -13   2  14        118.80        111.66        88.10 o
 -12   2  14          8.58         27.77        65.76 o
 -11   2  14        129.73        125.11        37.27 o
 -10   2  14        132.31        136.85        36.21 o
  -9   2  14         13.90        -11.43        22.91 o
  -8   2  14        129.29        109.09        27.01 o
  -7   2  14          7.29          7.05        22.87 o
  -6   2  14         27.99         36.87        22.04 o
  -5   2  14        493.47        505.21        35.68 o
  -4   2  14          0.02          5.91        20.81 o
  -3   2  14       1420.68       1400.59        52.21 o
  -2   2  14        100.58        121.58        24.77 o
  -1   2  14        118.87        100.38        30.06 o
   0   2  14         42.64         23.69        20.53 o
   1   2  14         54.50         38.75        21.48 o
   2   2  14         86.39         88.36        23.96 o
   3   2  14        274.12        309.08        31.51 o
   4   2  14          0.03         -3.91        24.65 o
   5   2  14        263.05        251.28        36.56 o
   6   2  14          1.65        -11.21        32.33 o
   7   2  14         26.51         39.04        36.02 o
   8   2  14         25.31         54.09        38.17 o
   9   2  14          4.65         48.16        39.69 o
  10   2  14         26.06        -29.67        45.72 o
 -14   3  14        205.02        198.71        64.40 o
 -13   3  14         40.20        120.77        55.23 o
 -12   3  14        401.85        472.42        65.71 o
 -11   3  14          0.42         -6.85        31.53 o
 -10   3  14        487.21        437.94        46.13 o
  -9   3  14        104.46         83.47        27.59 o
  -8   3  14        456.92        366.50        36.25 o
  -7   3  14         62.31         95.12        25.58 o
  -6   3  14        215.35        234.24        29.28 o
  -5   3  14         99.36         69.35        26.22 o
  -4   3  14       3222.27       3062.19        87.67 o
  -3   3  14        489.42        495.56        35.60 o
  -2   3  14       1363.56       1236.91        50.22 o
  -1   3  14         52.43         76.05        23.19 o
   0   3  14         19.60         15.45        22.06 o
   1   3  14        260.11        250.19        28.19 o
   2   3  14        684.09        668.57        38.86 o
   3   3  14        328.34        308.03        36.36 o
   4   3  14        766.87        931.10        53.10 o
   5   3  14          1.64         44.30        28.09 o
   6   3  14        138.77        131.43        41.03 o
   7   3  14        218.30        214.85        45.91 o
   8   3  14        199.80        274.87        67.85 o
   9   3  14         39.99         -3.66        36.80 o
 -13   4  14          6.78         34.46        52.53 o
 -12   4  14          0.08         20.12        48.86 o
 -11   4  14         75.28         57.76        34.94 o
 -10   4  14         17.59        -26.95        33.51 o
  -9   4  14          9.03          1.94        30.72 o
  -8   4  14        231.41        224.98        30.91 o
  -7   4  14         72.77         57.32        24.90 o
  -6   4  14        187.70        165.22        44.00 o
  -5   4  14        806.37        820.81        43.10 o
  -4   4  14       3736.41       3590.91        85.20 o
  -3   4  14        833.94        924.06        59.30 o
  -2   4  14          3.30        -18.13        18.16 o
  -1   4  14        273.89        290.36        38.44 o
   0   4  14       1071.22       1050.35        46.21 o
   1   4  14        388.82        502.16        34.95 o
   2   4  14         14.55         -5.25        22.51 o
   3   4  14         49.41         10.72        25.44 o
   4   4  14         21.63         35.73        27.00 o
   5   4  14         78.25         46.41        29.41 o
   6   4  14         66.57         92.13        38.17 o
   7   4  14         88.05        120.87        42.17 o
   8   4  14        144.99        217.38        49.31 o
   9   4  14         47.43         40.00        39.64 o
 -13   5  14        181.02        237.14        91.44 o
 -12   5  14         12.74          0.27        48.45 o
 -11   5  14         72.97        107.25        50.37 o
 -10   5  14        151.76        149.36        37.58 o
  -9   5  14         31.58         20.99        30.84 o
  -8   5  14          6.23        -15.98        27.03 o
  -7   5  14        126.81         55.13        25.76 o
  -6   5  14        392.65        368.09        34.15 o
  -5   5  14          8.85         25.83        22.53 o
  -4   5  14         63.46         49.90        24.06 o
  -3   5  14        706.74        768.91        37.36 o
  -2   5  14        281.95        277.92        26.90 o
  -1   5  14         24.07         23.51        22.28 o
   0   5  14          0.94         -1.27        21.27 o
   1   5  14         43.15         59.03        27.09 o
   2   5  14        228.84        229.00        33.75 o
   3   5  14        140.31        130.26        36.67 o
   4   5  14        108.93        123.01        39.12 o
   5   5  14        150.24         78.93        51.15 o
   6   5  14         18.02         25.97        35.80 o
   7   5  14         81.87         94.28        40.29 o
   8   5  14         33.56          9.04        35.63 o
   9   5  14        183.98        192.19        48.03 o
 -12   6  14        177.29        202.30        45.22 o
 -11   6  14          2.13         28.41        36.81 o
 -10   6  14        300.99        299.71        43.77 o
  -9   6  14          0.11         14.89        31.62 o
  -8   6  14        143.06        138.86        35.56 o
  -7   6  14        581.11        603.51        55.94 o
  -6   6  14         63.57         45.24        24.16 o
  -5   6  14         32.75         41.52        27.42 o
  -4   6  14        141.38        121.39        26.92 o
  -3   6  14        251.56        187.62        28.60 o
  -2   6  14          0.10          6.04        22.15 o
  -1   6  14        838.94        906.32        44.39 o
   0   6  14          4.22        -32.06        24.95 o
   1   6  14          3.55         -5.76        29.45 o
   2   6  14         74.50         50.26        31.42 o
   3   6  14         20.16          7.99        31.39 o
   4   6  14          5.17         -6.00        37.16 o
   5   6  14        132.86         98.58        38.53 o
   6   6  14          5.19         -6.45        34.45 o
   7   6  14          9.56        -34.99        31.19 o
   8   6  14          2.10        -12.24        35.58 o
 -12   7  14         20.28         59.80        40.17 o
 -11   7  14         27.27          1.40        52.22 o
 -10   7  14         43.39        -22.91        35.51 o
  -9   7  14        179.96        180.76        38.82 o
  -8   7  14        171.53        163.07        36.73 o
  -7   7  14         20.19         53.27        32.12 o
  -6   7  14         47.98         68.32        39.40 o
  -5   7  14        103.50        111.48        33.25 o
  -4   7  14        142.31        203.00        30.37 o
  -3   7  14       1578.70       1600.62        67.63 o
  -2   7  14       1012.52       1014.65        72.72 o
  -1   7  14          1.17         15.30        30.85 o
   0   7  14         16.56          4.05        62.84 o
   1   7  14         27.99        -16.32        30.06 o
   2   7  14        172.76        196.33        40.24 o
   3   7  14          2.28         15.08        31.91 o
   4   7  14        151.25        151.36        41.34 o
   5   7  14         32.25        -10.86        31.89 o
   6   7  14          3.08         21.25        34.60 o
   7   7  14          0.82        -13.69        34.82 o
 -11   8  14         33.54         93.15        46.74 o
 -10   8  14        126.11        140.36        40.66 o
  -9   8  14        429.39        427.00        92.07 o
  -8   8  14        129.57         53.74        43.63 o
  -7   8  14        244.54        236.78        47.40 o
  -6   8  14        153.71        186.75        44.27 o
  -5   8  14       1241.48       1139.58       114.62 o
  -4   8  14        295.85        250.19        46.21 o
  -3   8  14        318.69        372.87        71.82 o
  -2   8  14         72.06         89.29        36.30 o
  -1   8  14          0.43         13.49        46.97 o
   0   8  14          4.34         20.41        32.03 o
   1   8  14         32.37         33.71        32.97 o
   2   8  14        428.69        528.59        65.97 o
   3   8  14        683.91        648.57        60.98 o
   4   8  14          0.04         -9.54        32.77 o
   5   8  14        112.12         81.92        39.67 o
   6   8  14          0.18        -48.24        32.75 o
   7   8  14          9.25          9.94        36.55 o
 -10   9  14          0.02        -29.35        39.28 o
  -9   9  14        320.93        357.47        56.44 o
  -8   9  14         51.64         68.99        86.01 o
  -7   9  14        136.46        187.13        46.12 o
  -6   9  14         48.25         46.14        38.76 o
  -5   9  14         64.65         57.79        45.93 o
  -4   9  14        251.80        302.72        66.81 o
  -3   9  14        303.29        456.79        75.58 o
  -2   9  14         53.12         69.31        53.45 o
  -1   9  14        325.64        364.10        71.40 o
   0   9  14         56.67         90.18        38.43 o
   1   9  14          0.45        -36.88        59.92 o
   2   9  14         20.84         12.18        33.92 o
   3   9  14        332.51        297.64        49.90 o
   4   9  14        144.60        128.12        42.44 o
   5   9  14          5.58        -48.60        32.40 o
   6   9  14          0.00         18.00        37.76 o
  -9  10  14         26.14          1.33        42.51 o
  -8  10  14          0.65        -17.44        59.50 o
  -7  10  14          0.02         -4.29        37.07 o
  -6  10  14         41.22        -25.71        37.15 o
  -5  10  14         24.74          6.26        48.85 o
  -4  10  14         12.55        -15.03        48.44 o
  -3  10  14          0.10        -25.47        44.68 o
  -2  10  14         82.55         98.54        59.29 o
  -1  10  14         16.58        116.91        56.79 o
   0  10  14        387.56        415.04        75.58 o
   1  10  14         73.94         90.19        58.87 o
   2  10  14        257.90        237.16        66.39 o
   3  10  14        118.54         74.74        56.37 o
   4  10  14          0.09         40.08        49.69 o
  -7  11  14         15.21         -5.81        41.60 o
  -6  11  14          4.88         47.18        55.53 o
  -5  11  14         39.91         71.40        60.13 o
  -4  11  14          0.59        -64.72        45.09 o
  -3  11  14          1.78         43.84        55.53 o
  -2  11  14         23.80         17.54        53.45 o
  -1  11  14          9.48          0.84        53.45 o
   0  11  14          9.04          2.09        54.70 o
   1  11  14          1.30        -12.53        52.19 o
   2  11  14        225.24        146.98        65.97 o
  -3  12  14          0.06          7.93        55.12 o
  -2  12  14         63.42        103.13        65.97 o
  -1  12  14         70.29         53.03        62.63 o
 -13   0  15        216.20        191.23        86.01 o
 -11   0  15         36.15         -5.85        64.72 o
  -9   0  15        877.84        937.78        70.97 o
  -7   0  15        364.57        459.69        52.63 o
  -5   0  15        362.48        357.46        78.50 o
  -3   0  15        141.27        150.41        50.73 o
  -1   0  15          0.97          5.10        31.15 o
   1   0  15        303.74        388.80        48.71 o
   3   0  15         66.20         62.36        39.88 o
   5   0  15        221.01         86.43        57.20 o
   7   0  15          0.02         -0.84        50.11 o
 -13   1  15         67.42        110.27        57.41 o
 -12   1  15         37.56         -5.07        49.04 o
 -11   1  15         17.07         56.48        47.63 o
 -10   1  15         99.47         24.56        34.09 o
  -9   1  15         49.78         38.89        26.81 o
  -8   1  15        120.79         90.44        44.54 o
  -7   1  15        203.15        252.39        49.59 o
  -6   1  15        290.69        360.41        34.35 o
  -5   1  15        480.65        404.19        35.18 o
  -4   1  15        134.64        110.08        26.45 o
  -3   1  15        518.57        494.26        36.55 o
  -2   1  15          1.42        -12.66        21.40 o
  -1   1  15        555.03        467.58        36.17 o
   0   1  15        208.72        175.26        29.08 o
   1   1  15        221.99        175.09        40.86 o
   2   1  15        222.03        230.72        31.45 o
   3   1  15         26.50          4.63        27.14 o
   4   1  15        681.95        677.47        77.25 o
   5   1  15         61.30         45.97        37.19 o
   6   1  15        100.40         97.14        41.55 o
   7   1  15          0.47        -17.52        35.41 o
   8   1  15        129.26         93.39        44.28 o
 -13   2  15         23.65        -72.75        48.50 o
 -12   2  15          0.22         53.31        59.29 o
 -11   2  15         11.61         61.65        50.45 o
 -10   2  15          1.42         -2.83        31.75 o
  -9   2  15        282.66        271.21        41.07 o
  -8   2  15         25.99         33.46        25.62 o
  -7   2  15        667.41        595.11        41.23 o
  -6   2  15        747.22        698.66        42.63 o
  -5   2  15          6.62         27.20        22.96 o
  -4   2  15          0.03        -13.29        21.01 o
  -3   2  15         91.94         81.10        25.42 o
  -2   2  15        119.05        116.13        26.53 o
  -1   2  15         10.42         -6.73        33.81 o
   0   2  15        410.63        421.89        35.40 o
   1   2  15        135.11        124.92        27.48 o
   2   2  15        108.18        111.19        30.85 o
   3   2  15         59.37        145.88        33.10 o
   4   2  15         28.98         43.00        37.64 o
   5   2  15          4.51          9.33        34.54 o
   6   2  15        163.55        148.19        44.43 o
   7   2  15         69.13         43.75        39.53 o
   8   2  15        195.07        205.53        55.95 o
 -13   3  15        160.79        185.39        62.14 o
 -12   3  15         13.95         89.00        53.70 o
 -11   3  15          3.40         64.51        50.45 o
 -10   3  15          0.79        -29.25        30.66 o
  -9   3  15          0.36         -0.26        31.26 o
  -8   3  15          2.54        -16.78        29.53 o
  -7   3  15          0.04          3.42        24.02 o
  -6   3  15        314.17        350.09        34.81 o
  -5   3  15        299.85        302.94        33.19 o
  -4   3  15        324.60        314.66        32.03 o
  -3   3  15          1.90         -7.85        21.64 o
  -2   3  15       1392.92       1445.13        55.71 o
  -1   3  15        557.67        553.73        38.45 o
   0   3  15        290.38        362.44        34.21 o
   1   3  15          7.85        -10.63        32.53 o
   2   3  15        828.48        866.35        53.00 o
   3   3  15          7.04         35.13        28.31 o
   4   3  15        328.28        357.62        40.90 o
   5   3  15          9.50         -4.80        33.62 o
   6   3  15          6.14          4.98        34.54 o
   7   3  15          0.97          5.98        37.10 o
   8   3  15         33.65        -12.44        38.67 o
 -12   4  15         27.15        -15.37        51.67 o
 -11   4  15         15.88         29.71        36.20 o
 -10   4  15         72.01         70.09        37.09 o
  -9   4  15         12.17         33.16        33.64 o
  -8   4  15         41.56         45.20        31.30 o
  -7   4  15        194.61        171.57        30.45 o
  -6   4  15          4.47        -11.29        23.50 o
  -5   4  15       1522.72       1545.44        58.80 o
  -4   4  15        237.92        202.44        29.98 o
  -3   4  15         86.54         79.46        25.41 o
  -2   4  15          9.89         -3.11        22.16 o
  -1   4  15          2.88        -33.00        22.54 o
   0   4  15         99.07         73.21        32.41 o
   1   4  15        251.70        240.22        36.05 o
   2   4  15         14.26         25.60        27.31 o
   3   4  15        367.69        352.73        40.18 o
   4   4  15         28.40         41.33        38.68 o
   5   4  15         53.23         72.22        39.94 o
   6   4  15         23.19          3.40        48.85 o
   7   4  15         19.95         -5.63        37.01 o
   8   4  15          3.70        -43.53        51.98 o
 -12   5  15        156.69        261.99        63.58 o
 -11   5  15        156.53        124.39        41.78 o
 -10   5  15         10.92          4.37        34.02 o
  -9   5  15          1.04         24.34        32.45 o
  -8   5  15          0.38        -23.13        50.03 o
  -7   5  15         31.13          7.00        29.07 o
  -6   5  15        601.41        544.76        40.60 o
  -5   5  15        174.25        160.40        62.82 o
  -4   5  15          5.30         17.40        23.49 o
  -3   5  15         14.08        -32.16        21.44 o
  -2   5  15          0.09        -32.10        21.40 o
  -1   5  15        395.00        386.60        39.32 o
   0   5  15        530.57        495.26        43.54 o
   1   5  15         36.03         18.64        26.92 o
   2   5  15        383.39        393.96        41.90 o
   3   5  15        122.43        113.94        31.96 o
   4   5  15        141.81        127.02        33.38 o
   5   5  15          2.87         -5.67        33.95 o
   6   5  15        138.98        127.56        44.14 o
   7   5  15        118.35        104.89        94.99 o
 -11   6  15          0.18         42.15        38.69 o
 -10   6  15         16.50         64.05        37.84 o
  -9   6  15        177.49        209.99        41.45 o
  -8   6  15         37.04         54.94        34.72 o
  -7   6  15         42.74         57.15        34.09 o
  -6   6  15        263.97        317.61        41.63 o
  -5   6  15         80.38        133.98        34.44 o
  -4   6  15        239.14        231.09        32.26 o
  -3   6  15        193.88        164.21        33.76 o
  -2   6  15        474.34        494.08        44.28 o
  -1   6  15        824.09        869.10        53.57 o
   0   6  15        410.80        441.26        53.95 o
   1   6  15         40.52         41.54        30.26 o
   2   6  15         45.51          6.86        26.43 o
   3   6  15         59.39         83.48        36.78 o
   4   6  15          2.78        -32.15        31.28 o
   5   6  15          1.40          1.82        34.90 o
   6   6  15          0.02        -50.14        52.82 o
   7   6  15          0.53          2.19        49.69 o
 -10   7  15        179.82        154.29        42.87 o
  -9   7  15         28.38         12.47        41.02 o
  -8   7  15        277.75        269.12        51.35 o
  -7   7  15         13.07         -8.17        35.21 o
  -6   7  15        164.99         87.45        48.23 o
  -5   7  15        308.60        262.55        48.27 o
  -4   7  15         59.58         85.98        45.30 o
  -3   7  15         27.67         44.03        30.95 o
  -2   7  15        253.13        215.92        36.55 o
  -1   7  15         80.39        107.86        32.55 o
   0   7  15         39.44         27.65        33.53 o
   1   7  15        320.74        367.70        50.46 o
   2   7  15        313.47        329.63        50.45 o
   3   7  15          2.49         10.26        33.22 o
   4   7  15          2.70        -21.43        41.75 o
   5   7  15         30.17          4.91        37.33 o
   6   7  15          0.32        -62.17        42.80 o
  -9   8  15        131.58        184.09        49.46 o
  -8   8  15          7.49        -12.38        38.19 o
  -7   8  15          0.51          6.20        36.31 o
  -6   8  15         74.73        -18.12        36.02 o
  -5   8  15          0.48         10.61        39.88 o
  -4   8  15         72.78         44.83        37.12 o
  -3   8  15         52.87         42.91        37.86 o
  -2   8  15          0.32         52.26        38.00 o
  -1   8  15          1.34         -3.73        34.66 o
   0   8  15         58.20         62.17        76.20 o
   1   8  15          1.16        -20.80        33.41 o
   2   8  15         11.26        -37.86        51.57 o
   3   8  15        146.32        171.82        46.78 o
   4   8  15        155.76        137.05        45.58 o
   5   8  15          0.74         17.06        37.67 o
  -8   9  15        124.44        160.27        47.60 o
  -7   9  15         14.49        -15.53        40.16 o
  -6   9  15         34.27         73.21        40.66 o
  -5   9  15         26.34         41.21        57.62 o
  -4   9  15          0.33        -28.41        39.04 o
  -3   9  15        111.41        166.60        64.30 o
  -2   9  15         49.23         91.02        58.87 o
  -1   9  15         12.11         61.80        57.62 o
   0   9  15        360.32        416.29        78.50 o
   1   9  15        325.03        327.35        73.49 o
   2   9  15         64.44         48.85        54.70 o
   3   9  15         20.15        -29.84        35.89 o
   4   9  15          5.24        -26.20        38.21 o
  -6  10  15        203.64        148.85        48.22 o
  -5  10  15         37.79        103.60        43.55 o
  -4  10  15          5.75         -2.51        52.61 o
  -3  10  15         43.11        109.81        62.21 o
  -2  10  15        136.69        111.07        62.63 o
  -1  10  15          5.11        103.97        60.54 o
   0  10  15        369.75        316.92        76.83 o
   1  10  15         24.62         -7.93        55.12 o
   2  10  15        122.24        205.01        67.64 o
 -12   0  16         38.30         59.29        76.83 o
 -10   0  16         60.24         93.11        71.40 o
  -8   0  16         16.58          3.19        37.15 o
  -6   0  16         13.53         20.74        61.38 o
  -4   0  16        368.77        355.65        49.34 o
  -2   0  16        560.49        619.11        59.88 o
   0   0  16        282.62        229.39        68.48 o
   2   0  16        140.35        144.47        60.54 o
   4   0  16         28.62         15.45        50.52 o
   6   0  16         39.52         24.22        58.46 o
 -12   1  16          9.28        -73.42        73.91 o
 -11   1  16          4.43         44.06        50.78 o
 -10   1  16          0.65         44.76        49.77 o
  -9   1  16          0.72        -14.40        43.06 o
  -8   1  16        321.02        338.21        37.50 o
  -7   1  16         25.97         85.91        30.89 o
  -6   1  16         20.55         26.36        25.45 o
  -5   1  16         23.38         11.87        24.65 o
  -4   1  16         12.39         -7.95        24.03 o
  -3   1  16         30.53         27.95        24.46 o
  -2   1  16         87.87         91.25        27.25 o
  -1   1  16         51.64         48.13        25.07 o
   0   1  16        345.48        376.99        36.17 o
   1   1  16         40.81         38.27        29.51 o
   2   1  16        505.74        549.20        47.87 o
   3   1  16         47.05         27.12        37.60 o
   4   1  16          1.72         42.44        38.17 o
   5   1  16         31.65         50.93        39.56 o
   6   1  16          2.62         -2.71        38.09 o
   7   1  16        166.52        193.23        51.84 o
 -12   2  16         13.53         71.70        56.63 o
 -11   2  16         63.51         79.44        55.15 o
 -10   2  16         33.91         -5.02        47.30 o
  -9   2  16        204.10        280.60        43.97 o
  -8   2  16        133.13        133.94        37.59 o
  -7   2  16        306.98        265.97        34.82 o
  -6   2  16         11.51        -10.78        24.94 o
  -5   2  16          6.14         -3.66        24.24 o
  -4   2  16         13.36        -16.91        23.11 o
  -3   2  16         21.93         -7.48        23.02 o
  -2   2  16         13.35         49.85        25.39 o
  -1   2  16         90.14         92.52        27.77 o
   0   2  16          0.79          3.30        27.13 o
   1   2  16        582.46        752.62        77.60 o
   2   2  16        150.85         99.35        33.18 o
   3   2  16        197.67        223.83        46.90 o
   4   2  16          6.04         21.68        37.47 o
   5   2  16         53.07         82.69        43.10 o
   6   2  16         18.39         42.79        40.63 o
   7   2  16         11.82        -20.60        40.24 o
 -11   3  16          0.85         -8.75        50.00 o
 -10   3  16         45.45          0.99        46.51 o
  -9   3  16         30.29        -30.97        32.88 o
  -8   3  16         77.15         58.08        36.33 o
  -7   3  16        159.13        160.39        37.85 o
  -6   3  16        310.87        294.42        35.44 o
  -5   3  16         10.02        -13.73        27.77 o
  -4   3  16        555.27        450.73        38.14 o
  -3   3  16          3.73        -32.88        21.92 o
  -2   3  16         46.59         42.33        25.17 o
  -1   3  16        134.95         95.44        43.64 o
   0   3  16        851.99        855.35        54.36 o
   1   3  16        319.00        346.64        73.83 o
   2   3  16        219.01        255.11        38.41 o
   3   3  16         54.48         19.94        35.55 o
   4   3  16         74.74         82.58        40.01 o
   5   3  16         10.95         17.63        38.97 o
   6   3  16         97.68        100.97        46.81 o
 -11   4  16          2.61         58.94        54.99 o
 -10   4  16         35.97        -29.58        35.41 o
  -9   4  16          2.53        -47.44        31.63 o
  -8   4  16         10.28        -14.95        31.96 o
  -7   4  16         59.93         37.21        32.20 o
  -6   4  16          3.29        -39.32        26.22 o
  -5   4  16         18.89         18.48        25.19 o
  -4   4  16         19.69         20.22        28.99 o
  -3   4  16          0.18         -9.45        25.55 o
  -2   4  16        101.64        113.16        32.38 o
  -1   4  16        848.44        758.63        52.07 o
   0   4  16       1500.29       1482.32        69.27 o
   1   4  16        347.85        346.94        41.68 o
   2   4  16          9.96         -9.10        28.18 o
   3   4  16         74.97         44.83        31.08 o
   4   4  16          0.16        -24.90        34.03 o
   5   4  16         20.11         10.31        39.39 o
   6   4  16         41.24         56.06        44.27 o
 -10   5  16          9.10        -19.29        36.86 o
  -9   5  16        122.35        122.75        40.45 o
  -8   5  16          8.35         -2.35        32.72 o
  -7   5  16        139.25        122.99        41.29 o
  -6   5  16          4.51          5.49        30.97 o
  -5   5  16         15.32         32.27        32.20 o
  -4   5  16         33.29         35.46        29.13 o
  -3   5  16         71.61        123.98        32.73 o
  -2   5  16        135.16        170.56        34.99 o
  -1   5  16        227.10        209.21        39.08 o
   0   5  16        270.40        247.68        38.59 o
   1   5  16        209.80        233.65        37.93 o
   2   5  16        102.95         80.85        32.62 o
   3   5  16         56.78         71.71        33.18 o
   4   5  16         84.01         32.84        40.15 o
   5   5  16         67.01         80.30        43.72 o
 -10   6  16         52.71         83.43        49.55 o
  -9   6  16        330.91        350.72        58.68 o
  -8   6  16          3.29        -26.47        38.27 o
  -7   6  16         12.79        -15.41        36.37 o
  -6   6  16         20.23        -61.05        41.34 o
  -5   6  16         37.61         16.64        37.57 o
  -4   6  16        126.08        105.73        41.65 o
  -3   6  16        361.38        313.24        40.02 o
  -2   6  16          2.50        -22.44        27.04 o
  -1   6  16         26.33         36.34        37.99 o
   0   6  16         68.56         85.87        32.96 o
   1   6  16         35.86          8.64        29.72 o
   2   6  16         68.75         -2.03        40.14 o
   3   6  16        160.92        117.39        36.77 o
   4   6  16          7.25        -19.42        37.50 o
   5   6  16         21.35         -5.45        39.25 o
  -9   7  16         12.87         -5.06        43.15 o
  -8   7  16          2.53        -51.59        53.03 o
  -7   7  16          4.08        -55.28        36.86 o
  -6   7  16          3.57         -8.53        35.25 o
  -5   7  16         15.93          6.26        34.90 o
  -4   7  16        344.75        340.64        53.28 o
  -3   7  16        132.28        119.61        43.00 o
  -2   7  16         22.92         53.39        38.92 o
  -1   7  16         27.47         42.19        30.90 o
   0   7  16         51.75         14.26        39.25 o
   1   7  16         57.22         52.99        33.16 o
   2   7  16        376.68        368.49        45.49 o
   3   7  16         35.29         23.44        53.45 o
   4   7  16         36.30         25.90        40.44 o
  -7   8  16        115.40        123.52        46.48 o
  -6   8  16          1.83        -47.25        36.61 o
  -5   8  16          4.68         -6.47        51.15 o
  -4   8  16         68.94         75.46        42.24 o
  -3   8  16         59.94         91.26        42.74 o
  -2   8  16         99.72        163.19        58.46 o
  -1   8  16        930.14        903.13        72.11 o
   0   8  16        234.54        224.78        48.10 o
   1   8  16        228.50        217.96        68.48 o
   2   8  16        241.21        205.27        50.11 o
  -5   9  16        108.62        128.07        85.81 o
  -4   9  16         58.85         85.87        44.31 o
  -3   9  16         23.41          3.39        44.47 o
  -2   9  16          0.02         39.10        40.20 o
  -1   9  16        339.08        509.82        88.52 o
   0   9  16        183.08        156.16        65.55 o
  -9   0  17        282.38        344.47        88.10 o
  -7   0  17         78.74         54.89        42.02 o
  -5   0  17        225.64        174.39        46.81 o
  -3   0  17        135.74        191.47        46.94 o
  -1   0  17        108.07        122.59        86.43 o
   1   0  17        232.24        209.19        65.14 o
   3   0  17          2.63        -12.94        50.94 o
   5   0  17         12.77        127.77        65.97 o
 -10   1  17         41.15        168.14        59.24 o
  -9   1  17         48.87         54.91       108.35 o
  -8   1  17         29.45         47.92        36.32 o
  -7   1  17         38.55         45.52        29.89 o
  -6   1  17        259.52        249.60        39.21 o
  -5   1  17        538.61        551.48        43.22 o
  -4   1  17        138.72        127.66        30.82 o
  -3   1  17         40.25         33.90        28.08 o
  -2   1  17         53.26         57.70        29.04 o
  -1   1  17         62.79         23.07        30.09 o
   0   1  17         39.42         62.35        31.56 o
   1   1  17        248.65        308.97        63.68 o
   2   1  17         23.19         30.53        38.39 o
   3   1  17        384.55        448.09        59.19 o
   4   1  17         66.00         68.33        45.09 o
   5   1  17        191.13        165.52        51.31 o
 -10   2  17         60.48         85.12        72.03 o
  -9   2  17          7.72         38.81        51.67 o
  -8   2  17          5.27        -49.24        32.83 o
  -7   2  17        215.63        198.41        42.10 o
  -6   2  17        152.56        121.71        34.53 o
  -5   2  17         19.65          8.54        26.69 o
  -4   2  17         13.36         18.27        26.36 o
  -3   2  17        186.28        216.47        49.84 o
  -2   2  17         89.63         90.90        33.58 o
  -1   2  17        364.92        345.92        42.58 o
   0   2  17          5.15         -0.54        28.02 o
   1   2  17        178.66        162.09        44.86 o
   2   2  17          4.10         23.55        39.88 o
   3   2  17          3.91         -6.03        36.74 o
   4   2  17         33.29         93.46        43.42 o
   5   2  17        226.63        197.92        53.14 o
 -10   3  17         29.11         29.34        64.51 o
  -9   3  17        109.66        114.18        59.99 o
  -8   3  17          0.01        -52.76        55.67 o
  -7   3  17         10.41         31.00        34.69 o
  -6   3  17        161.02        116.26        37.26 o
  -5   3  17         35.69         13.29        26.98 o
  -4   3  17         12.96        -24.06        27.38 o
  -3   3  17        122.57        104.35        34.06 o
  -2   3  17         15.60         14.31        30.04 o
  -1   3  17         40.20          8.55        29.55 o
   0   3  17         87.03        123.50        34.90 o
   1   3  17         10.91         -4.67        29.28 o
   2   3  17        306.00        231.15        49.67 o
   3   3  17         62.48         50.08        39.59 o
   4   3  17         51.38        125.21        45.96 o
  -9   4  17         33.04         47.53        40.43 o
  -8   4  17          8.51         14.77        35.79 o
  -7   4  17          2.65        -34.22        32.37 o
  -6   4  17         15.81         55.46        41.71 o
  -5   4  17          2.32        -35.30        52.61 o
  -4   4  17         73.71         48.45        38.38 o
  -3   4  17        106.45         85.15        33.82 o
  -2   4  17         48.46          7.70        28.93 o
  -1   4  17        308.59        299.39        42.42 o
   0   4  17          6.18          4.64        33.45 o
   1   4  17         11.46         63.23        33.38 o
   2   4  17         32.07         66.70        41.01 o
   3   4  17         27.25         16.62        38.72 o
   4   4  17          1.25        -27.31        37.33 o
  -8   5  17         47.42         64.74        46.31 o
  -7   5  17          8.80         36.14        41.00 o
  -6   5  17         34.14         37.72        47.39 o
  -5   5  17         18.72         74.65        40.84 o
  -4   5  17          8.26        -16.04        36.87 o
  -3   5  17        235.38        186.73        40.03 o
  -2   5  17        796.53        757.92        54.38 o
  -1   5  17         17.63         24.36        30.74 o
   0   5  17         70.37         67.64        33.61 o
   1   5  17        231.42        200.01        39.23 o
   2   5  17         74.28         89.26        43.68 o
   3   5  17        295.51        236.93        50.92 o
  -7   6  17          1.55        -56.27        37.51 o
  -6   6  17         50.45        -24.90        36.89 o
  -5   6  17         29.87         28.60        39.56 o
  -4   6  17         92.01         59.17        42.51 o
  -3   6  17        106.52        110.01        43.68 o
  -2   6  17          1.55          3.48        38.13 o
  -1   6  17          1.00         12.76        30.81 o
   0   6  17        306.68        269.74        68.89 o
   1   6  17         41.00         31.43        33.31 o
   2   6  17         61.96         66.98        59.92 o
  -6   7  17         46.18         52.82        43.70 o
  -5   7  17         63.09          9.01        38.29 o
  -4   7  17          6.21        -12.81        46.35 o
  -3   7  17         63.91         69.04        77.45 o
  -2   7  17         48.44         51.05        42.87 o
  -1   7  17         97.56         70.75        44.05 o
   0   7  17         40.35         75.02        49.27 o
   1   7  17          2.49        -43.00        35.99 o
  -8   0  18        111.96        155.33        83.09 o
  -6   0  18          8.04         67.45        45.35 o
  -4   0  18        232.69        174.92        49.80 o
  -2   0  18         23.01        -20.04        47.18 o
   0   0  18         81.35        -54.70        45.51 o
   2   0  18         80.47         21.71        57.62 o
  -8   1  18         11.96        -39.12        56.16 o
  -7   1  18        184.54        141.40        43.80 o
  -6   1  18         11.86         -4.05        30.25 o
  -5   1  18         85.13         74.06        38.71 o
  -4   1  18        208.20        180.44        35.01 o
  -3   1  18         14.75         22.17        32.34 o
  -2   1  18         33.02         49.30        34.49 o
  -1   1  18          0.18          9.19        36.32 o
   0   1  18         12.53         -8.73        36.98 o
   1   1  18          0.93         -6.22        37.79 o
   2   1  18         21.78         21.39        39.51 o
  -7   2  18        103.26        105.57        41.52 o
  -6   2  18          0.90        -37.57        35.06 o
  -5   2  18        172.80        167.25        40.18 o
  -4   2  18          0.41        -17.30        30.07 o
  -3   2  18        171.36        208.94        41.11 o
  -2   2  18          0.18         -6.81        30.56 o
  -1   2  18          9.49          9.70        36.89 o
   0   2  18          0.87        -10.94        37.11 o
   1   2  18         24.75         13.20        37.76 o
   2   2  18         90.53         61.39        42.79 o
  -7   3  18         13.37         14.88        43.61 o
  -6   3  18        100.94         54.54        46.61 o
  -5   3  18         18.05          1.72        40.08 o
  -4   3  18         50.19         64.78        39.65 o
  -3   3  18         36.06         48.40        33.19 o
  -2   3  18          0.05        -16.22        31.05 o
  -1   3  18        106.92         86.28        55.34 o
   0   3  18         13.39         12.38        37.93 o
   1   3  18          0.01        -14.67        37.58 o
   2   3  18          0.02         12.51        40.60 o
  -6   4  18          0.02         -9.39        41.21 o
  -5   4  18          0.89         38.85        68.89 o
  -4   4  18         12.20         -4.73        38.76 o
  -3   4  18         13.43        -28.17        31.23 o
  -2   4  18        378.97        364.17        61.63 o
  -1   4  18        207.10        183.04        54.88 o
   0   4  18          9.12         18.44        40.26 o
   1   4  18         19.81         31.48        39.86 o
  -5   5  18         14.55         -1.21        41.74 o
  -4   5  18         14.88        -18.89        40.47 o
  -3   5  18          2.27         19.71        88.94 o
  -2   5  18          0.81        -55.83        37.22 o
  -1   5  18         22.56        -43.56        29.04 o
                                                
